# Supplementary material for: The transcription factor MYC2 positively regulates terpene trilactone biosynthesis through activating GbGGPPS expression in Ginkgo biloba
Source: Hortic Res. 2024 Aug 9;11(10):uhae228. doi: 10.1093/hr/uhae228 (PMC11480656; doi:10.1093/hr/uhae228)
Supplement: Web_Material_uhae228 [file web_material_uhae228.zip › Table S1.xlsx]

## Sheet: Table S1
Table S1. List of primers used in this study.
Primer name	Gene name	Gene ID	Primer sequence	Application	Sequence
M4 F	GbMYC2-4	Gb_36294	ATGGGAACTGAAATGGAAAC	for PCR, Y2H, BiFC, Subcellular localization, and Transient expression assay	>GbMYC2_4 ATGGGAACTGAAATGGAAACAGCATTGAGGTTTTGGAATGAAGAAGATAA AGCTATGGTGGGAGCGGTTCTAGGTCCCAACGCTTTTGAGCATTTGATGA TGAGCTTTGTTCCTTCTGAAGGACTTGTAGCAGGTGTTAGTGACGGTGCA TTGCAGAATAAACTTCAAAACTTGGTGGAATCCTTATTGTCCATTAATTG GACATATGCCATTTTCTGGCAACTTTCAAGATCCAAAGTAGGCGATCTTG TGCTCGGATGGGGTGATGGTTATTTTAAACAACCCAAGGATGGGGAAGAA ATATCTCGAAGATTCAATGAAACTGAGCAGCAAATGAAGAAAAAGATACT TCAGAAGCTCCACAGCTTTTTCGGTGGATCTG…
M4 R			TCATCCAGAAATTGCAGC
M5 F	GbMYC2-5	Gb_28786	ATGGGGACTGAGGCTGC	for PCR, Y2H, Y1H, BiFC, Subcellular localization, Transient expression and Dual-luciferase assay	>GbMYC2_5 ATGGGGACTGAGGCTGCCGCAACATTAAGGTTATGGAATGAAGAGGATAA AGCCATGGTAAATTCGCTTTTAGGTCCCAATGCCTTCGAGTATCTGATGA TGAGCCATTTTTCGTCTGAGGGACTTGTTTCTGGAGTTAGCGATGGTGCA TTGCAGCATAAGTTGCAAAACCTGGTCGAGTCTTCGTCAATAAACTGGAC TTATGCCATTTTTTGGCAACTTTCGAAATCGAAAAATGGAGATCTGGTGC TTGGATGGGGCGATGGTTACTTCAAAGAACCGAAAGATGGCCAAGAAGTA GATCAAACAAGACGTTTTGATCGAAGGTTTGCGGAAACAGAACAACAACT TAAGAAAAGGGTACTGCATAAACTTCAAAGCT…
M5 R			TCATTGCCTTTGATCAGGACTCC
qRT M4_F	GbMYC2-4	Gb_36294	AGGAAACGGTGTTCTAGAGTTG	for qPCR
qRT M4_R			CAACTTGCCGGACTCGATTA
qRT M5_F	GbMYC2-5	Gb_28786	GGAAGACCGAGACCTTCATTAC	for qPCR
qRT M5_R			GCCTGCAAGCCATTATGATTATT
J1 F	GbJAZ1	Gb_19584	ATGGAGCCTCCCCCTGAGCGTG	for PCR	>GbJAZ1 ATGGAGCCTCCCCCTGAGCGTGTTATTGTTAGTGCTGGTTTTGGTCCCCT CCGCCCAATACTTGGAACAGATCACAAGATAGTTGCACCGACAGCATCCC AACCGTGGCCGTTTCGTGGACTGCAGGCTTCAAATTCACCAGCAATGAGG TCAATTGTGACATCCGCAACAACGCAGACGGTTAAACCTCCTACTGCACA GCTAACTATTTTCTATGCTGGGATGGTTAATGTCTACGACGATATGCCTG CGGACAAGGCCCAAGCGATTATGCTACTTGCTGATAGTGGTAATCCTTCG AATCATAAATTTGTAAAAGCTGCAAATTTTGGTCAACAAACCCCTGCTAC GACGCCTCTGAGCACTCCTTTGGGTTCGGTTACA…
J1 R			TTAACGGAGTTCATCAAGAGG
J2 F	GbJAZ2	Gb_24143	ATGTCGCGAGCCCAGATTG	for PCR	>GbJAZ2 ATGTCGCGAGCCCAGATTGTAACTCTGGACTTGTTTGGAATTGAGAAGAG CTCCCATGATAACACGAACAGAGCGGACATGAAGGCTTCCTGCGCCTCCA AGGCACAGATGAAATTTCGTCCGGGAAACCCATCGGAGCTGCATGCAGCA AAGGAGAAATATGCAGCCGTCCATGGTCTTTCGTGGATAAAACCTGAGAT GATGCAACAAGTGCTGGCGGGCAAAGGATTTTTCGGAAAAGAGTTAGGGC AAACTCGTAGTCATGCGAATAATAATGATCGGCATTTTGATCAGGCGTCT TCTGGAAGTCATTCTGAGGATTCAGGCTGCTGTCATAAGGCGTTGAAGGA ATTGTTTCCGGAGAAAACAGCCGTCGGTTCAAAA…
J2 R			TCAGAAACTAATCTTCTCATCTGCC
J3 F	GbJAZ3	Gb_05280	ATGGACTTTCTGGGTGTCGAG	for PCR	>GbJAZ3 ATGTCGACTAAGTATTTTTTGGGGAATATTGATTCAGAGAACCGTCAAAT AGATATCGATGAGGAAATGGCGGGGATAGAAATTGGTATTGGGGGCAAGC CTTCCGAAGAGCTTAAGAAAAGAAGATCTATGCATTGTTTGTCAAAGATA AAGCCGCAGATGCTGCAACAAGTGCTTGCATTTAGAGGCTTACTTGAATC AAAGGTGGAGTCCAAAGATAGTGGGGTATCAGATCGTGTGGAATATCCTA CCTCTGTTCCACTACAATTGATGCCATTATTTCCTGAGCATGCAGGCTTC GATTCAACCCCCACAACCAATCTCGACAGCAAATTACATACGAAATCAAT TCAGGAAGGATACGAAATTGCTCCCAAAAGCCCA…
J3 R			TTAGGGAGGCCGAGAATATGG
J4 F	GbJAZ4	Gb_35513	ATGGAAGCCATGGATTTGTTTGG	for PCR	>GbJAZ4 ATGGAAGCCATGGATTTGTTTGGAATCGACAAAGGCAAACGACCAGATCT TCAAGACGAAGAGGAAGAGGAGAGGAATCCATTCATCTCTGCAACCACTA CCTCATCTGGACGAACTTATCCATTTGAAAGTCAAGATGATGAGGAAAAG ATGAGTGGATCTGTTTCCTGCACCACCACTGAGAAGGCTGCAGTTAAACC TGGTTATCTCGATCTTTCTCTCTTACCTCCAAGAGACTCGATCATGAGAT CATTATTTCTTCAGAAAAGTCCATTTTCACTACAGCATCAAAGCCCATCT CCTGGGCCATATGCTTTCAGATCGCCCACGCCACGCAAATTACAACAGCC CACTGCCCAACTCACAATTTTCTATGCTGGAACG…
J4 R			TTAGTGATGAGCATAGGGAGACC
J5 F	GbJAZ5	Gb_16721	ATGCGAGGAACAGAG	for PCR	>GbJAZ5 ATGCGAGGAACAGAGCGAGTTCCAGTAAGGTCCAACCTGGAAAAACCCTT GGAAGAACTCACACATGAGGATATTATGCAACTCACAAGAGAAGATTGCC GGCGATACTTGAAAGAAAAAGGCATGCGTCGACCTTCCTGGAATAAGTCT CAGGCCATTCAGCAGGTTCTTTCGTTGAAACGCTTATTTGATTCTTCCAG ACCAGATGACCAAAAGAAGTCGGCAGAGACTACTCGGTCGACTCCTAATG AAAATGTTAAAGAACCTGCGGGTCATTTATTAGTTCACCGTCCGGAACAA GAAAGCCATCCAGTCTCCCCTATCAGTAAAGATTTAGCCTATGTAAAGTT AGGATGGTTAACGGAGTCAAAATTGCCAGGATTA…
J5 R			TTATTGCCTTAGAAGCTC
J6 F	GbJAZ6	Gb_05282	ATGTCGACTAAGTATTTTTTGGGGA	for PCR	>GbJAZ6 ATGTCGACTAAGTATTTTTTGGGGAATATTGATTCAGAGAACCGTCAAAT AGATATCGATGAGGAAATGGCGGGGATAGAAATTGGTATTGGGGGCAAGC CTTCCGAAGAGCTTAAGAAAAGAAGATCTATGCATTGTTTGTCAAAGATA AAGCCGCAGATGCTGCAACAAGTGCTTGCATTTAGAGGCTTACTTGAATC AAAGGTGGAGTCCAAAGATAGTGGGGTATCAGATCGTGTGGAATATCCTA CCTCTGTTCCACTACAATTGATGCCATTATTTCCTGAGCATGCAGGCTTC GATTCAACCCCCACAACCAATCTCGACAGCAAATTACATACGAAATCAAT TCAGGAAGGATACGAAATTGCTCCCAAAAGCCCA…
J6 R			TTAGTTACAGAGAGAAAAGGGC
J7 F	GbJAZ7	Gb_38099	ATGGAGAGGAATTCATTAGTTGC	for PCR	>GbJAZ7 ATGGAGAGGAATTCATTAGTTGCAAGGGACTTTCTGGGGTTGAGTAACAG GGTTCCTGAGAGCAAGAGTGGAAGAGATCTTAGTGGGCTTAAGGAGGGAG AGTTAAATTGTCCTACAAATGGGATGCAGTTGGGTTCAGCATCTGTGACT AAGGAATGCATGTTTGGTGGTAAGGCTGGGAATAATAACAACAATGCACA AGTTCAGACAGAGGCTGATGTTCAACAGCGAGAGGAGTTGAAGCGTTATT TCAAAGATAAGGTATGTTTAGCAAACATGGCTTTACAATGGCCATATTCA AATAAAGCAGCAGCACTGCAGCAGTTCATGTCTTTTAAGAATTTTCAGGA AGAAAGACCTAAGAAGAACTTATGTGACCAGCTG…
J7 R			TCATGTCATCTGCATTTCAC
qRT J1 F	GbJAZ1	Gb_19584	CGCCCAATACTTGGAACAGA	for qPCR
qRT J1 R			GACCTCATTGCTGGTGAATTTG
qRT J2 F	GbJAZ2	Gb_24143	GAGTTAGGGCAAACTCGTAGTC	for qPCR
qRT J2 R			CCTTATGACAGCAGCCTGAA
qRT J3 F	GbJAZ3	Gb_05280	GACTTTCTGGGTGTCGAGAAG	for qPCR
qRT J3 R			GCTAGGCCAAATGCCAAATC
qRT J4 F	GbJAZ4	Gb_35513	CTACAGCATCAAAGCCCATCTC	for qPCR
qRT J4 R			GACATTGACCGTTCCAGCATAG
qRT J5 F	GbJAZ5	Gb_16721	GAACAGAGCGAGTTCCAGTAAG	for qPCR
qRT J5 R			CGGCAATCTTCTCTTGTGAGT
qRT J6 F	GbJAZ6	Gb_05282	GTGCTTGCATTTAGAGGCTTAC	for qPCR
qRT J6 R			TGTAGTGGAACAGAGGTAGGA
qRT J7 F	GbJAZ7	Gb_38099	CCTGAGCATTCTTCCCATAGAG	for qPCR
qRT J7 R			CCATCCTGCTGTTGTGATTTG
GbGAPDH F	GbGAPDH		CTGGCGTAGAGTATGTGGTTGA	for qPCR	>GbGAPDH ATGAGTTCCACCGGAAAGATTAAGATCGGCATCAATGGTTTTGGCCGAATCGGAAGGCTGGTTGCCCGTGTGGCGTTGCTGCGCGATGATATTGAGCTCGTTGCCGTTAACGATCCCTTCATCTCTACGGATTACATGACCTATATGTTCAAGTATGACAGTGTCCATGGCCAATGGAAGAAACACGAAGTCAAAGTCAAGGACTCCAACACCTTACTCTTTGGGGAGAAAGCTGTCACGGTTTTCGGTTGTAGGAATCCCGAGGAAATACCCTGGGGTGAGACTGGCGTAGAGTATGTGGTTGAATCCACGGGAGTCTTCACTGACAAAGAGAAAGCAGCTGCACACATTAAGGGAGGTGCCAAAAAGGTGGTCATCACAGCTCCAAGC…
GbGAPDH R	GbGAPDH		CACGCCAACAACGAACATG
GGPPS_Pro1 F	the promoter of GbGGPPS	Gb_39712	gtgttctttattagtgtaatcctc	for PCR, Y1H, and Dual-luciferase assay	>GbGGPPS promoter ttaactataattggaaataaatttcacaacctacaaatcatgcatttactgtgctaatagcataactagcttacaacattagtaatatttaaaggtttaaaccataggccctgaacatttaaataggtaagggtttttatgccttaacaatgccacaattaacataatgtcatatgcttggactcacttctaaaagctcattgacatgttatcataaacaactaactataacaattaccattaaaaaagttgttattaacatcgctaaccatttgttattaacaattagaaatatatataatcattttcatttataattagcaaaaaaatgccaccaacgagatccacacatttgtagttggcattaaaagttaacaataa…
GGPPS_Pro1 R			cattgactctttaccattccaac
GGPPS_Pro2 F			gccgctatagattcatcaaactatc	for PCR, and Dual-luciferase assay
GGPPS_Pro2 R			cattgactctttaccattccaac
GGPPS_Pro3 F			TGCTACTAAGAACCACAG	for PCR, Y1H
GGPPS_Pro3 R			TGTGAAAGTAATGATGTCATG
LPS F	the promoter of LPS	Gb_14808	agtggtctctgtccagtcctCTTTATTGTTATCTGTGCTGTAAATTC	for PCR, Y1H	>Gb_14808 ctttattgttatctgtgctgtaaattcatatataaataaatagttttcatatgtgtggatcagatattaccatatacgaggacgtcttgcactagatgcaaagatacagaatttaaagagagtaattagcttggcattaatgcagtgcagggattcatcttcaaactcatgcactttaattagtgtcttcctttaattagatctgagacatgcacgtgatgggaatttctcataactgagaaaagcggtagatttgcagtagataatggcaaatacgtcagttatgtcatgtgcaatttatatatcatgttcttgtctgttctagtcttggag
LPS R			ggtctcagcagaccacaagtCTCCAAGACTAGAACAGAC
AACT1 F	the promoter of AACT1	Gb_04657	agtggtctctgtccagtcctCACGCTCAACAACACTAC		>Gb_04657 cacgctcaacaacactacccctaacaactatgtgaagaatcatatggtatctgactcaacacttcaaccaatcaaccattattttaatacaaaaatcacaagagtttcaaaagttattgaattccacttgcataagaatcatggcataatagaaaaatgttgttcgctgatacattcctaatttactagttgttacctctaccggaaaaacccacactataagtcgaccctcaatgaaacaaaatcaaatattagaggactaatgagaataatagatgttcaatgagcatttggccactacagctggtggtagcattgagattcccacgtgtaaaattcgaattcaaagctcaatatttcttc
AACT1 R			ggtctcagcagaccacaagtGAAGAAATATTGAGCTTTGAATTCG
HMGR2 F	the promoter of HMGR2	Gb_26727	agtggtctctgtccagtcctGAATTACTGCAGTGATGTGAAG		>Gb_26727 gaattactgcagtgatgtgaagatcataaaggtaataattggaattatgatcacaaggctgcacgtggaaaaggaaaagggatgggtaataaggctttggatgctctcacattgtcgttgcct
HMGR2 R			ggtctcagcagaccacaagtAGGCAACGACAATGTGAGAG
HMGR1 F	the promoter of HMGR1	Gb_24700	agtggtctctgtccagtcctGGAATTTCCAGTTAGCCCAC		>Gb_24700 ggaatttccagttagcccactctaccatatgacctcggactttgaagcttggccccttgggctgttctattgaaattggattggttttgggtccaaatgggggcttctgagacgagctcttgatagcagtcccttcagcttttggcagtggaattcttgctctatctgtgtacccaattatctcatatgtgtccaagtctactactaccgtaatcccctcaataggtctgctgtag
HMGR1 R			ggtctcagcagaccacaagtCTACAGCAGACCTATTGAGGG
HMGS F	the promoter of HMGS	Gb_11304	agtggtctctgtccagtcctCAACAACTAAGTGTGTAGCATGTG	for YIH	>Gb_11304 caacaactaagtgtgtagcatgtgagtctatttttacaactatgatctttgcattataattgtgccaccaaagtctaatgtttaGTACtaatgaaatgtggtagtgacttggctttagttagagacctctcttcagatgagtc
HMGS R			ggtctcagcagaccacaagtGACTCATCTGAAGAGAGGTCTC
AACT2 F	the promoter of AACT2	Gb_28733	agtggtctctgtccagtcctCACATTTGATTACAACACTACAACC	for YIH	>Gb_28733 cacatttgattacaacactacaaccaaagccaccttccttgtggtgcgaaataatgaGTACcatttgataacttggaaatgtccaaaccttagtataccgacatgtaaaataatcatgaaacataattcaaacatgggcaactcttt
AACT2 R			ggtctcagcagaccacaagtAAAGAGTTGCCCATGTTTGAA
DXS1 F	the promoter of DXS1	Gb_34070	agtggtctctgtccagtcctATATGCTATAGGGTGACTAGTC		>Gb_34070 atatgctatagggtgactagtcttgcaaatactttaagaaaaagcgtatataatcttgaatatgatatGTACatctaaaccaaacaaaatcaaagacaagattaaaaaagagattagaaataggttaagattagagatgtgtagatggagataagtcattcaagactatgtgagtcctatatccctccctctaggtagagacatcaaagtgataaaGTACtttcatgaaaataggcatgaacttcaatgataaatg
DXS1 R			ggtctcagcagaccacaagtCATTTATCATTGAAGTTCATGCC
DXS2 F	the promoter of DXS2	Gb_31977	agtggtctctgtccagtcctGGGCAGAGGGTACGTGACCTAA		>Gb_31977 gggcagaggGTACgtgacctaagagtagttggcttttgaaatagaggtcccgtaggtcctggttagaGTACtttttagagtcacaagaaccagagtatttctggctttctcacattttaccaccaatttcaatagaccctggtgtagaggaaatttccctttg
DXS2 R			ggtctcagcagaccacaagtCAAAGGGAAATTTCCTCTACACCAGGG
GGPPS2 F	the promoter of GGPPS2	Gb_08543	agtggtctctgtccagtcctTCTCTAGTCTTGAATGCATTTAATG		>Gb_08543 tctctagtcttgaatgcatttaatgtagatataagatgatgatttgtGTACttcttctcaatgcgttattgtattattaaatatctcacattctcttaataattatttgataagtaatgagggggtggttggatggacatgctttttttattagtatagccatagatgattgaggatatagccaatgctaagaattataatggtgagaaggaatgtagatatgGTACacttcttaatcttataacataagg
GGPPS2 R			ggtctcagcagaccacaagtCCTTATGTTATAAGATTAAGAAGTGTACC
