# Supplementary material for: The transcription factor MYC2 positively regulates terpene trilactone biosynthesis through activating GbGGPPS expression in Ginkgo biloba
Source: Hortic Res. 2024 Aug 9;11(10):uhae228. doi: 10.1093/hr/uhae228 (PMC11480656; doi:10.1093/hr/uhae228)
Supplement: Web_Material_uhae228 [file web_material_uhae228.zip › Table S2.xlsx]

## Sheet: Table S2
Table S2. The differentially expressed genes in CK (control, empty vector) and GbMYC2 overexpressing leaves detected by RNA-seq. The differentially expressed genes were identified with p-value < 0.001 and ∣Fold change∣> 2. FPKM, Fragments Per Kilo bases per Million reads.

## Sheet: C_vs_M4
#ID	C-1_Count	C-2_Count	C-3_Count	M4-1_Count	M4-2_Count	M4-3_Count	C-1_FPKM	C-2_FPKM	C-3_FPKM	M4-1_FPKM	M4-2_FPKM	M4-3_FPKM	FDR	log2FC	regulated	COG_class	COG_class_annotation	GO_annotation	KEGG_annotation	KEGG_pathway_annotation	KOG_class	KOG_class_annotation	Pfam_annotation	Swiss-Prot_annotation	eggNOG_class	eggNOG_class_annotation	NR_annotation
gene.Gb_34882	255	317	285	670	522	824	4.82904	5.99364	6.55022	14.6359	11.8998	16.7131	5.79678e-09	1.4069	up	--	--	Molecular Function: DNA binding (GO:0003677);; Cellular Component: nucleus (GO:0005634);;	K09422|1.9e-67|var:108335500|K09422 transcription factor MYB, plant | (RefSeq) transcription factor RAX3-like	--	[K]	Transcription	Myb-like DNA-binding domain	Transcription factor RAX3 OS=Arabidopsis thaliana OX=3702 GN=RAX3 PE=2 SV=1	--	--	MYBFL [Ginkgo biloba]
gene.Gb_37297	8088	9450	4893	13035	18145	25387	181.591	212.065	133.331	337.457	490.635	610.514	4.41054e-07	1.53143	up	--	--	Molecular Function: peroxidase activity (GO:0004601);; Cellular Component: extracellular region (GO:0005576);; Biological Process: response to oxidative stress (GO:0006979);; Molecular Function: heme binding (GO:0020037);; Biological Process: hydrogen peroxide catabolic process (GO:0042744);; Molecular Function: metal ion binding (GO:0046872);;	K00430|1.8e-108|dcr:108215746|K00430 peroxidase [EC:1.11.1.7] | (RefSeq) peroxidase 12-like	Phenylpropanoid biosynthesis (ko00940)	--	--	Peroxidase	Peroxidase 12 OS=Arabidopsis thaliana OX=3702 GN=PER12 PE=1 SV=1	Q	Secondary metabolites biosynthesis, transport and catabolism	unknown [Picea sitchensis]
gene.Gb_06366	71	49	72	141	162	147	1.33101	0.917361	1.63628	3.05451	3.68591	2.95796	0.00012965	1.40991	up	--	--	Cellular Component: ubiquitin ligase complex (GO:0000151);; Molecular Function: molecular_function (GO:0003674);; Molecular Function: binding (GO:0005488);; Molecular Function: protein binding (GO:0005515);; Cellular Component: cellular_component (GO:0005575);; Cellular Component: intracellular (GO:0005622);; Cellular Component: obsolete cell (GO:0005623);; Cellular Component: nucleus (GO:0005634…	--	--	--	--	Kelch motif	--	S	Function unknown	unknown [Picea sitchensis]
gene.Gb_02187	430	515	350	805	673	1251	23.9888	28.7141	23.6593	51.7648	45.1922	74.7781	2.97906e-06	1.25387	up	--	--	--	--	--	--	--	Protein of unknown function, DUF538	--	S	Function unknown	unknown [Picea sitchensis]
NewGene_3433	40	69	75	126	122	171	0.863385	1.17704	1.86217	2.90813	2.67143	3.58065	0.0025021	1.34516	up	--	--	Molecular Function: oxidoreductase activity (GO:0016491);;	K10767|2.92e-51|smo:SELMODRAFT_94921|K10767 mRNA N6-methyladenine demethylase [EC:1.14.11.53] | (RefSeq) hypothetical protein	--	[S]	Function unknown	--	RNA demethylase ALKBH9B OS=Arabidopsis thaliana OX=3702 GN=ALKBH9B PE=1 SV=1	L	Replication, recombination and repair	Oxidoreductase 2OG-Fe(II) oxygenase family, partial [Keteleeria davidiana var. formosana]
gene.Gb_25250	92	76	96	115	195	191	1.53576	1.26821	1.94006	2.21313	3.92656	3.43365	0.0095502	1.09669	up	--	--	Biological Process: polysaccharide biosynthetic process (GO:0000271);; Biological Process: mitotic cell cycle (GO:0000278);; Biological Process: mitotic cytokinesis (GO:0000281);; Biological Process: cytokinesis (GO:0000910);; Molecular Function: molecular_function (GO:0003674);; Molecular Function: catalytic activity (GO:0003824);; Cellular Component: cellular_component (GO:0005575);; Cellular C…	K10891|8.5e-61|tcc:18612304|K10891 fanconi anemia group D2 protein | (RefSeq) Fanconi anemia group D2 protein homolog	--	--	--	Cellulose synthase	Cellulose synthase-like protein E6 OS=Oryza sativa subsp. japonica OX=39947 GN=CSLE6 PE=2 SV=1	G	Carbohydrate transport and metabolism	unknown [Picea sitchensis]
gene.Gb_37311	3568	3541	1737	2994	7382	9654	64.5325	63.9923	38.1269	62.4315	160.778	187	0.00845222	1.37538	up	--	--	--	--	--	--	--	--	--	--	--	unnamed protein product [Digitaria exilis]
gene.Gb_37292	1169	1215	1202	2768	1974	1568	26.4473	27.4867	33.0072	72.2563	53.8149	38.007	0.00750903	1.02009	up	--	--	Molecular Function: peroxidase activity (GO:0004601);; Cellular Component: extracellular region (GO:0005576);; Biological Process: response to oxidative stress (GO:0006979);; Cellular Component: integral component of membrane (GO:0016021);; Molecular Function: heme binding (GO:0020037);; Biological Process: hydrogen peroxide catabolic process (GO:0042744);; Molecular Function: metal ion binding (…	K00430|6.6e-111|nnu:104605488|K00430 peroxidase [EC:1.11.1.7] | (RefSeq) peroxidase 12-like	Phenylpropanoid biosynthesis (ko00940)	--	--	Peroxidase	Peroxidase 12 OS=Arabidopsis thaliana OX=3702 GN=PER12 PE=1 SV=1	Q	Secondary metabolites biosynthesis, transport and catabolism	unknown [Picea sitchensis]
NewGene_6071	192	183	98	241	277	457	2.63179	2.39105	1.562	3.74775	4.46164	6.60905	0.000946281	1.23648	up	--	--	--	--	--	--	--	--	Ricin B-like lectin R40G2 OS=Oryza sativa subsp. japonica OX=39947 GN=R40G2 PE=2 SV=1	S	Function unknown	unknown [Picea sitchensis]
gene.Gb_18056	51	27	19	125	88	68	0.831683	0.431651	0.358389	2.34806	1.72933	1.18463	0.00263597	1.77157	up	[G]	Carbohydrate transport and metabolism	Molecular Function: UDP-glycosyltransferase activity (GO:0008194);; Molecular Function: transferase activity, transferring hexosyl groups (GO:0016758);;	K08237|1.3e-83|atr:18429624|K08237 hydroquinone glucosyltransferase [EC:2.4.1.218] | (RefSeq) LOW QUALITY PROTEIN: UDP-glycosyltransferase 72B1	--	[GC]	Carbohydrate transport and metabolism;; Energy production and conversion	UDP-glucoronosyl and UDP-glucosyl transferase	UDP-glucose:2-hydroxyflavanone C-glucosyltransferase OS=Oryza sativa subsp. indica OX=39946 GN=CGT PE=1 SV=1	--	--	unknown [Picea sitchensis]
gene.Gb_31380	398	392	342	132	156	192	7.42217	7.30462	7.73605	2.82792	3.49118	3.81666	1.55362e-06	-1.05381	down	--	--	--	--	--	--	--	--	U-box domain-containing protein 26 OS=Arabidopsis thaliana OX=3702 GN=PUB26 PE=2 SV=1	--	--	unknown [Picea sitchensis]
gene.Gb_33953	70	98	47	198	189	337	1.47523	2.06516	1.18512	4.80423	4.79848	7.60252	3.13478e-08	1.94131	up	[H]	Coenzyme transport and metabolism	Molecular Function: O-methyltransferase activity (GO:0008171);; Biological Process: methylation (GO:0032259);; Molecular Function: protein dimerization activity (GO:0046983);;	K13066|7.2e-55|mtr:MTR_8g068690|K13066 caffeic acid 3-O-methyltransferase [EC:2.1.1.68] | (RefSeq) caffeic acid O-methyltransferase	Phenylpropanoid biosynthesis (ko00940)	[R]	General function prediction only	O-methyltransferase domain	Caffeic acid 3-O-methyltransferase 3 OS=Populus kitakamiensis OX=34292 GN=HOMT3 PE=3 SV=1	S	Function unknown	pinosylvin O-methyltransferase 2-4 [Pinus sylvestris]
gene.Gb_01351	317	231	178	50	88	83	3.08759	2.24539	2.10082	0.561119	1.02929	0.859317	4.09358e-05	-1.51268	down	--	--	Biological Process: microtubule cytoskeleton organization (GO:0000226);; Biological Process: microtubule bundle formation (GO:0001578);; Biological Process: liver development (GO:0001889);; Biological Process: heart looping (GO:0001947);; Biological Process: morphogenesis of an epithelium (GO:0002009);; Biological Process: regionalization (GO:0003002);; Biological Process: heart morphogenesis (GO…	--	--	[T]	Signal transduction mechanisms	Leucine Rich repeats (2 copies)	--	T	Signal transduction mechanisms	uncharacterized protein LOC107407811 [Ziziphus jujuba]
gene.Gb_26967	320	272	161	70	123	91	17.5782	14.941	10.7475	4.4288	8.10061	5.35298	0.00629091	-1.18335	down	[O]	Posttranslational modification, protein turnover, chaperones	Molecular Function: peptidyl-prolyl cis-trans isomerase activity (GO:0003755);;	--	--	--	--	Cyclophilin type peptidyl-prolyl cis-trans isomerase/CLD	Peptidyl-prolyl cis-trans isomerase CYP37, chloroplastic OS=Arabidopsis thaliana OX=3702 GN=CYP37 PE=1 SV=3	O	Posttranslational modification, protein turnover, chaperones	unknown [Picea sitchensis]
gene.Gb_22515	158	162	137	0	2	0	7.20247	7.39634	7.5657	0	0.085288	0	1.58141e-10	-7.64334	down	[I]	Lipid transport and metabolism	Molecular Function: catalytic activity (GO:0003824);;	K07517|5.5e-18|smo:SELMODRAFT_439227|K07517 Delta3-Delta2-enoyl-CoA isomerase [EC:5.3.3.8] | (RefSeq) hypothetical protein	Fatty acid degradation (ko00071)	--	--	Enoyl-CoA hydratase/isomerase	--	I	Lipid transport and metabolism	hypothetical protein F0562_010545 [Nyssa sinensis]
gene.Gb_27514	94	132	216	229	373	554	1.58193	2.2339	4.4424	4.46447	7.59212	10.0463	0.00909652	1.50239	up	--	--	--	--	--	--	--	--	--	--	--	hypothetical protein G4B88_014433 [Cannabis sativa]
gene.Gb_36596	36	42	44	133	78	78	0.363133	0.425012	0.540055	1.56692	0.960856	0.85041	0.00463669	1.43936	up	[IQ]	Lipid transport and metabolism;; Secondary metabolites biosynthesis, transport and catabolism	Molecular Function: molecular_function (GO:0003674);; Molecular Function: catalytic activity (GO:0003824);; Cellular Component: cellular_component (GO:0005575);; Cellular Component: intracellular (GO:0005622);; Cellular Component: obsolete cell (GO:0005623);; Cellular Component: nucleus (GO:0005634);; Cellular Component: cytoplasm (GO:0005737);; Biological Process: biological_process (GO:0008150)…	K14487|5.7e-248|csat:104730662|K14487 auxin responsive GH3 gene family | (RefSeq) indole-3-acetic acid-amido synthetase GH3.5	Plant hormone signal transduction (ko04075)	--	--	GH3 auxin-responsive promoter	Indole-3-acetic acid-amido synthetase GH3.17 OS=Arabidopsis thaliana OX=3702 GN=GH3.17 PE=1 SV=1	S	Function unknown	PREDICTED: indole-3-acetic acid-amido synthetase GH3.5 [Camelina sativa]
gene.Gb_06672	22	21	40	248	156	321	0.703362	0.665362	1.55183	9.33455	6.14889	11.2471	1.09232e-13	3.26246	up	--	--	Molecular Function: ligase activity (GO:0016874);;	--	--	--	--	Protein of unknown function (DUF1442)	--	S	Function unknown	uncharacterized protein LOC18442374 [Amborella trichopoda]
gene.Gb_39993	536	562	149	832	1108	1688	12.0338	12.5935	4.03877	21.5156	29.9437	40.5793	0.000710329	1.76228	up	[IR]	Lipid transport and metabolism;; General function prediction only	Molecular Function: hydrolase activity, acting on ester bonds (GO:0016788);;	K00679|2.5e-49|cic:CICLE_v10027727mg|K00679 phospholipid:diacylglycerol acyltransferase [EC:2.3.1.158] | (RefSeq) hypothetical protein	Glycerolipid metabolism (ko00561)	--	--	GDSL-like Lipase/Acylhydrolase	GDSL esterase/lipase At2g23540 OS=Arabidopsis thaliana OX=3702 GN=At2g23540 PE=2 SV=1	S	Function unknown	unknown [Picea sitchensis]
gene.Gb_18663	347	315	283	588	453	662	12.0247	10.9186	11.9128	23.5024	18.8915	24.5791	1.55364e-06	1.03456	up	--	--	Cellular Component: integral component of membrane (GO:0016021);;	K17991|1.7e-86|thj:104826091|K17991 peroxygenase [EC:1.11.2.3] | (RefSeq) probable peroxygenase 3	Cutin, suberine and wax biosynthesis (ko00073)	--	--	Caleosin related protein	Peroxygenase OS=Pinus elliottii OX=42064 PE=1 SV=1	S	Function unknown	caleosin [Cycas revoluta]
gene.Gb_14030	271	202	247	94	30	87	6.47066	4.80816	7.14274	2.58085	0.859468	2.21468	0.00238229	-1.60498	down	[Q]	Secondary metabolites biosynthesis, transport and catabolism	Molecular Function: oxidoreductase activity (GO:0016491);; Molecular Function: metal ion binding (GO:0046872);;	K05278|3.9e-105|egu:105058232|K05278 flavonol synthase [EC:1.14.20.6] | (RefSeq) flavonol synthase/flavanone 3-hydroxylase-like	Flavonoid biosynthesis (ko00941)	[QR]	Secondary metabolites biosynthesis, transport and catabolism;; General function prediction only	non-haem dioxygenase in morphine synthesis N-terminal	Flavonol synthase/flavanone 3-hydroxylase OS=Citrus unshiu OX=55188 GN=FLS PE=1 SV=1	Q	Secondary metabolites biosynthesis, transport and catabolism	flavonol synthase [Ginkgo biloba]
gene.Gb_15706	2079	1274	566	327	179	144	82.2512	50.3658	27.1659	14.9039	8.49019	6.06115	1.69821e-05	-2.32856	down	--	--	--	--	--	--	--	--	--	--	--	unnamed protein product [Agrocybe aegerita]
gene.Gb_02398	135	148	127	40	58	43	1.33838	1.46925	1.53076	0.449981	0.690316	0.452931	0.000174164	-1.34196	down	[R]	General function prediction only	Biological Process: response to acid chemical (GO:0001101);; Molecular Function: molecular_function (GO:0003674);; Molecular Function: catalytic activity (GO:0003824);; Cellular Component: cellular_component (GO:0005575);; Cellular Component: extracellular region (GO:0005576);; Cellular Component: obsolete cell (GO:0005623);; Cellular Component: plasma membrane (GO:0005886);; Biological Process: …	K13457|1.0e-26|egr:104415399|K13457 disease resistance protein RPM1 | (RefSeq) disease resistance protein RPM1	Plant-pathogen interaction (ko04626)	--	--	NB-ARC domain	Probable disease resistance protein At5g04720 OS=Arabidopsis thaliana OX=3702 GN=At5g04720 PE=2 SV=1	S	Function unknown	unknown [Picea sitchensis]
NewGene_3134	156	130	55	332	266	432	1.51117	1.26448	0.639844	3.72464	3.11531	4.49992	3.60047e-06	1.8088	up	--	--	Molecular Function: DNA binding (GO:0003677);; Biological Process: regulation of transcription, DNA-templated (GO:0006355);;	K00521|1.02e-41|cmos:111447866|K00521 ferric-chelate reductase [EC:1.16.1.7] | (RefSeq) ferric reduction oxidase 7, chloroplastic-like	--	--	--	No apical meristem (NAM) protein	Protein CUP-SHAPED COTYLEDON 2 OS=Arabidopsis thaliana OX=3702 GN=NAC098 PE=1 SV=1	K	Transcription	NACa protein, partial [Ginkgo biloba]
NewGene_4740	173	228	137	49	37	43	2.19367	2.89369	2.11314	0.71111	0.562942	0.578183	9.53292e-09	-1.85318	down	--	--	Molecular Function: microtubule motor activity (GO:0003777);; Molecular Function: ATP binding (GO:0005524);; Biological Process: microtubule-based movement (GO:0007018);; Molecular Function: microtubule binding (GO:0008017);;	K10400|4.96e-59|csv:101216258|K10400 kinesin family member 15 | (RefSeq) kinesin-like protein KIN-12B	--	--	--	--	Kinesin-like protein KIN-12B OS=Arabidopsis thaliana OX=3702 GN=KIN12B PE=1 SV=1	Z	Cytoskeleton	PAKRP1L [Pinus tabuliformis]
gene.Gb_13679	127	128	47	38	12	15	1.84305	1.85581	0.822983	0.624872	0.208401	0.220064	0.00874338	-1.9635	down	[T]	Signal transduction mechanisms	Molecular Function: protein kinase activity (GO:0004672);; Molecular Function: ATP binding (GO:0005524);; Biological Process: protein phosphorylation (GO:0006468);; Cellular Component: integral component of membrane (GO:0016021);;	K24104|3.9e-57|thj:104799061|K24104 GPN-loop GTPase | (RefSeq) LOW QUALITY PROTEIN: uncharacterized protein LOC104799061	--	--	--	Protein tyrosine and serine/threonine kinase	Cysteine-rich receptor-like protein kinase 2 OS=Arabidopsis thaliana OX=3702 GN=CRK2 PE=1 SV=1	T	Signal transduction mechanisms	unknown [Picea sitchensis]
gene.Gb_10050	570	673	277	913	1066	1695	7.62658	9.00106	4.49759	14.0756	17.1664	24.2919	6.50032e-05	1.47708	up	[Q]	Secondary metabolites biosynthesis, transport and catabolism	Biological Process: fatty acid biosynthetic process (GO:0006633);; Cellular Component: integral component of membrane (GO:0016021);; Molecular Function: transferase activity, transferring acyl groups other than amino-acyl groups (GO:0016747);;	K15397|3.0e-220|ppp:112287776|K15397 3-ketoacyl-CoA synthase [EC:2.3.1.199] | (RefSeq) 3-ketoacyl-CoA synthase 11-like	Fatty acid elongation (ko00062)	--	--	FAE1/Type III polyketide synthase-like protein	3-ketoacyl-CoA synthase 11 OS=Arabidopsis thaliana OX=3702 GN=KCS11 PE=1 SV=1	I	Lipid transport and metabolism	3-ketoacyl-CoA synthase 11-like [Physcomitrium patens]
gene.Gb_01889	31	32	13	81	58	75	0.518544	0.535995	0.253541	1.57509	1.1769	1.34943	0.000466652	1.71152	up	--	--	Molecular Function: DNA binding (GO:0003677);; Cellular Component: nucleus (GO:0005634);;	K09422|1.2e-62|nnu:104606735|K09422 transcription factor MYB, plant | (RefSeq) transcription factor MYB23	--	[K]	Transcription	Myb-like DNA-binding domain	Transcription factor MYB52 OS=Arabidopsis thaliana OX=3702 GN=MYB52 PE=2 SV=1	--	--	R2R3MYB42 [Ginkgo biloba]
gene.Gb_33570	843	832	564	288	247	253	9.0117	8.88545	7.31006	3.54813	3.17108	2.89574	6.80202e-09	-1.29478	down	--	--	Cellular Component: integral component of membrane (GO:0016021);;	--	--	--	--	--	--	--	--	PREDICTED: uncharacterized protein LOC102602190 [Solanum tuberosum]
gene.Gb_00317	0	0	0	34	69	112	0	0	0	2.03935	4.3915	6.35873	2.85382e-09	8.76098	up	[JO]	Translation, ribosomal structure and biogenesis;; Posttranslational modification, protein turnover, chaperones	Molecular Function: N-acetyltransferase activity (GO:0008080);;	--	--	--	--	Acetyltransferase (GNAT) domain	--	J	Translation, ribosomal structure and biogenesis	unknown [Picea sitchensis]
gene.Gb_07498	122	206	123	0	0	0	1.45481	2.45699	1.77917	0	0	0	6.6381e-12	-9.47203	down	--	--	Molecular Function: protein binding (GO:0005515);; Biological Process: signal transduction (GO:0007165);; Molecular Function: ADP binding (GO:0043531);;	K00695|1.3e-59|mtr:MTR_6g478030|K00695 sucrose synthase [EC:2.4.1.13] | (RefSeq) sucrose synthase	Starch and sucrose metabolism (ko00500)	--	--	NB-ARC domain	Disease resistance protein Roq1 OS=Nicotiana benthamiana OX=4100 GN=ROQ1 PE=1 SV=1	S	Function unknown	TMV resistance protein N-like [Nymphaea colorata]
gene.Gb_18336	265	275	291	487	430	668	3.71026	3.8397	4.94921	7.85528	7.24868	10.0234	1.76483e-05	1.09697	up	--	--	Molecular Function: protein binding (GO:0005515);; Biological Process: signal transduction (GO:0007165);;	--	--	--	--	TIR domain	--	S	Function unknown	hypothetical protein PHYPA_018080 [Physcomitrium patens]
NewGene_6133	1660	2237	2821	251	470	430	35.3155	47.5678	72.8609	6.15619	12.0379	9.78484	1.40969e-10	-2.38922	down	--	--	Cellular Component: extracellular region (GO:0005576);; Cellular Component: integral component of membrane (GO:0016021);; Biological Process: sexual reproduction (GO:0019953);;	K20628|3.04e-110|gab:108477193|K20628 expansin | (RefSeq) expansin-B3-like	--	--	--	Expansin C-terminal domain	Expansin-B16 OS=Oryza sativa subsp. japonica OX=39947 GN=EXPB16 PE=3 SV=1	S	Function unknown	expansin B1 [Pinus radiata]
NewGene_4848	1807	1691	958	467	322	377	19.3977	18.173	12.4805	5.82258	4.1497	4.32427	2.94071e-09	-1.71153	down	[C]	Energy production and conversion	Molecular Function: phosphoenolpyruvate carboxykinase (ATP) activity (GO:0004612);; Molecular Function: ATP binding (GO:0005524);; Biological Process: gluconeogenesis (GO:0006094);;	K01610|0.0|gra:105787729|K01610 phosphoenolpyruvate carboxykinase (ATP) [EC:4.1.1.49] | (RefSeq) phosphoenolpyruvate carboxykinase [ATP]	Glycolysis / Gluconeogenesis (ko00010);; Citrate cycle (TCA cycle) (ko00020);; Pyruvate metabolism (ko00620);; Carbon fixation in photosynthetic organisms (ko00710);; Carbon metabolism (ko01200)	--	--	Phosphoenolpyruvate carboxykinase	Phosphoenolpyruvate carboxykinase (ATP) 1 OS=Arabidopsis thaliana OX=3702 GN=PCK1 PE=1 SV=1	C	Energy production and conversion	PREDICTED: phosphoenolpyruvate carboxykinase [ATP] [Gossypium raimondii]
gene.Gb_33774	3451	3925	5064	1373	1604	2198	32.2944	36.7021	57.5185	14.8043	18.0645	22.0224	0.000949224	-1.11868	down	--	--	Molecular Function: protein binding (GO:0005515);; Cellular Component: integral component of membrane (GO:0016021);;	K13466|1.1e-23|vvi:100246778|K13466 EIX receptor 1/2 | (RefSeq) receptor-like protein 12	Plant-pathogen interaction (ko04626)	--	--	Leucine rich repeat	Receptor-like protein EIX1 OS=Solanum lycopersicum OX=4081 GN=EIX1 PE=2 SV=2	T	Signal transduction mechanisms	hypothetical protein COLO4_30958 [Corchorus olitorius]
NewGene_6022	17	17	14	45	58	69	0.333282	0.313503	0.293513	1.00118	1.32252	1.43691	1.07149e-05	2.02788	up	--	--	Molecular Function: DNA binding (GO:0003677);; Molecular Function: DNA topoisomerase type II (double strand cut, ATP-hydrolyzing) activity (GO:0003918);; Molecular Function: ATP binding (GO:0005524);;	K03164|5.02e-08|jre:108988265|K03164 DNA topoisomerase II [EC:5.6.2.2] | (RefSeq) DNA topoisomerase 2 isoform X1	--	--	--	--	--	--	--	unknown [Picea sitchensis]
gene.Gb_17750	255	454	526	78	54	23	10.0103	17.8473	25.121	3.52501	2.54696	0.967146	1.06061e-06	-2.79672	down	--	--	Molecular Function: carbohydrate binding (GO:0030246);;	K03695|2.4e-12|adu:107486671|K03695 ATP-dependent Clp protease ATP-binding subunit ClpB | (RefSeq) LOW QUALITY PROTEIN: chaperone protein ClpB3, chloroplastic-like	--	--	--	Jacalin-like lectin domain	Jacalin-related lectin 3 OS=Arabidopsis thaliana OX=3702 GN=JAL3 PE=2 SV=1	S	Function unknown	PREDICTED: jacalin-related lectin 3-like isoform X2 [Populus euphratica]
gene.Gb_30560	49	60	79	129	152	190	0.441094	0.538568	0.865109	1.33367	1.64826	1.83249	0.000157265	1.4813	up	--	--	Cellular Component: integral component of membrane (GO:0016021);;	--	--	--	--	--	--	--	--	hypothetical protein E1A91_D10G170100v1 [Gossypium mustelinum]
gene.Gb_06983	154	131	62	206	301	440	3.02264	2.57049	1.47004	4.67316	7.14934	9.29313	9.84796e-05	1.64968	up	--	--	Molecular Function: molecular_function (GO:0003674);; Molecular Function: catalytic activity (GO:0003824);; Molecular Function: transferase activity (GO:0016740);; Molecular Function: transferase activity, transferring acyl groups (GO:0016746);; Molecular Function: transferase activity, transferring acyl groups other than amino-acyl groups (GO:0016747);; Molecular Function: hydroxycinnamoyltransf…	K13065|2.4e-96|smo:SELMODRAFT_450208|K13065 shikimate O-hydroxycinnamoyltransferase [EC:2.3.1.133] | (RefSeq) BAHDd3; BAHD family acyltransferase, clade IV	Phenylpropanoid biosynthesis (ko00940);; Flavonoid biosynthesis (ko00941);; Stilbenoid, diarylheptanoid and gingerol biosynthesis (ko00945)	--	--	Transferase family	Agmatine hydroxycinnamoyltransferase 1 OS=Oryza sativa subsp. japonica OX=39947 GN=AHT1 PE=1 SV=1	S	Function unknown	agmatine hydroxycinnamoyltransferase 1 [Selaginella moellendorffii]
gene.Gb_10210	107	103	63	5	2	3	2.40386	2.31029	1.71409	0.128268	0.027265	0.066126	9.21767e-13	-4.56058	down	[T]	Signal transduction mechanisms	Biological Process: immune system process (GO:0002376);; Biological Process: regulation of immune system process (GO:0002682);; Molecular Function: molecular_function (GO:0003674);; Molecular Function: catalytic activity (GO:0003824);; Molecular Function: protein kinase activity (GO:0004672);; Molecular Function: protein serine/threonine kinase activity (GO:0004674);; Molecular Function: ATP bind…	K13416|2.9e-34|gmx:100804708|K13416 brassinosteroid insensitive 1-associated receptor kinase 1 [EC:2.7.10.1 2.7.11.1] | (RefSeq) BRASSINOSTEROID INSENSITIVE 1-associated receptor kinase 1	MAPK signaling pathway - plant (ko04016);; Plant hormone signal transduction (ko04075);; Plant-pathogen interaction (ko04626)	--	--	Protein kinase domain	Putative receptor protein kinase ZmPK1 OS=Zea mays OX=4577 GN=PK1 PE=2 SV=2	T	Signal transduction mechanisms	PREDICTED: probable leucine-rich repeat receptor-like serine/threonine-protein kinase At3g14840 [Ipomoea nil]
gene.Gb_06463	4293	3030	1330	906	950	369	199.937	141.022	75.165	48.6496	53.238	18.401	0.00579799	-1.68357	down	--	--	Biological Process: reproduction (GO:0000003);; Biological Process: cell morphogenesis (GO:0000902);; Biological Process: cell morphogenesis involved in differentiation (GO:0000904);; Biological Process: response to acid chemical (GO:0001101);; Biological Process: developmental process involved in reproduction (GO:0003006);; Molecular Function: molecular_function (GO:0003674);; Molecular Function…	K17098|1.9e-23|ccav:112521122|K17098 annexin D | (RefSeq) annexin D5-like	--	[U]	Intracellular trafficking, secretion, and vesicular transport	Annexin	Annexin D6 OS=Arabidopsis thaliana OX=3702 GN=ANN6 PE=2 SV=1	U	Intracellular trafficking, secretion, and vesicular transport	hypothetical protein E3N88_24369 [Mikania micrantha]
gene.Gb_06018	254	235	290	648	436	459	6.61578	6.12772	9.19582	19.5105	13.6925	12.8425	0.000986287	1.17009	up	--	--	Cellular Component: nucleus (GO:0005634);; Biological Process: transcription, DNA-templated (GO:0006351);; Biological Process: developmental process (GO:0032502);;	--	--	--	--	WRC	--	S	Function unknown	unknown [Picea sitchensis]
gene.Gb_19734	425	429	470	662	794	964	6.31948	6.36348	8.47134	11.3495	14.2086	15.3446	2.39329e-05	1.03895	up	[IQ]	Lipid transport and metabolism;; Secondary metabolites biosynthesis, transport and catabolism	Cellular Component: peroxisome (GO:0005777);; Biological Process: protein transport (GO:0015031);; Cellular Component: integral component of membrane (GO:0016021);; Molecular Function: CoA-ligase activity (GO:0016405);;	K10526|3.3e-162|atr:105421799|K10526 OPC-8:0 CoA ligase 1 [EC:6.2.1.-] | (RefSeq) 4-coumarate--CoA ligase-like 5	alpha-Linolenic acid metabolism (ko00592)	[I]	Lipid transport and metabolism	AMP-binding enzyme	4-coumarate--CoA ligase-like 5 OS=Arabidopsis thaliana OX=3702 GN=4CLL5 PE=1 SV=2	I	Lipid transport and metabolism	4-coumarate--CoA ligase-like 5 [Amborella trichopoda]
gene.Gb_15955	806	663	275	0	0	0	12.3718	10.162	5.10672	0	0	0	4.1876e-17	-11.3917	down	[QV]	Secondary metabolites biosynthesis, transport and catabolism;; Defense mechanisms	Molecular Function: monooxygenase activity (GO:0004497);; Molecular Function: iron ion binding (GO:0005506);; Cellular Component: integral component of membrane (GO:0016021);; Molecular Function: oxidoreductase activity, acting on paired donors, with incorporation or reduction of molecular oxygen (GO:0016705);; Molecular Function: heme binding (GO:0020037);;	K20556|1.8e-120|thj:104817260|K20556 cytochrome P450 family 76 subfamily C | (RefSeq) cytochrome P450 76C4-like isoform X1	--	[Q]	Secondary metabolites biosynthesis, transport and catabolism	Cytochrome P450	Cytochrome P450 76T24 OS=Catharanthus roseus OX=4058 GN=CYP76T24 PE=2 SV=1	Q	Secondary metabolites biosynthesis, transport and catabolism	cytochrome P450 CYP76AA22 [Thuja plicata]
gene.Gb_34137	88	97	190	26	12	22	2.3493	2.58173	6.15996	0.780298	0.379487	0.631365	3.45064e-05	-2.51161	down	[HR]	Coenzyme transport and metabolism;; General function prediction only	Molecular Function: catalytic activity (GO:0003824);;	K22369|2.8e-09|csl:COCSUDRAFT_60355|K22369 epoxide hydrolase 4 [EC:3.3.-.-] | (RefSeq) alpha/beta-hydrolase	--	[R]	General function prediction only	alpha/beta hydrolase fold	--	K	Transcription	unknown [Picea sitchensis]
gene.Gb_13597	4246	3371	1952	1299	1467	1308	63.6081	50.4777	35.4989	22.4259	26.4573	20.9846	0.00255611	-1.00439	down	[QV]	Secondary metabolites biosynthesis, transport and catabolism;; Defense mechanisms	Molecular Function: monooxygenase activity (GO:0004497);; Molecular Function: iron ion binding (GO:0005506);; Cellular Component: integral component of membrane (GO:0016021);; Molecular Function: oxidoreductase activity, acting on paired donors, with incorporation or reduction of molecular oxygen (GO:0016705);; Molecular Function: heme binding (GO:0020037);;	K20619|4.6e-172|ppp:112286096|K20619 cytochrome P450 family 78 subfamily A | (RefSeq) cytochrome P450 78A4-like	--	[Q]	Secondary metabolites biosynthesis, transport and catabolism	Cytochrome P450	Cytochrome P450 78A4 OS=Pinus radiata OX=3347 GN=CYP78A4 PE=2 SV=1	Q	Secondary metabolites biosynthesis, transport and catabolism	cytochrome P450 78A4-like [Physcomitrium patens]
gene.Gb_09936	95	78	77	28	25	26	1.13973	0.942542	1.11679	0.380716	0.361841	0.326907	0.000295952	-1.46962	down	[T]	Signal transduction mechanisms	Molecular Function: protein kinase activity (GO:0004672);; Molecular Function: ATP binding (GO:0005524);; Cellular Component: integral component of membrane (GO:0016021);; Molecular Function: carbohydrate binding (GO:0030246);;	K01176|3.4e-76|sbi:8065370|K01176 alpha-amylase [EC:3.2.1.1] | (RefSeq) alpha-amylase isozyme 2A	Starch and sucrose metabolism (ko00500)	--	--	Legume lectin domain	L-type lectin-domain containing receptor kinase S.4 OS=Arabidopsis thaliana OX=3702 GN=LECRKS4 PE=2 SV=1	T	Signal transduction mechanisms	unknown [Picea sitchensis]
NewGene_2516	2440	2550	1486	3068	4140	5471	12.599	13.1565	9.31451	18.2388	25.763	30.2743	3.27107e-05	1.16614	up	[V]	Defense mechanisms	Molecular Function: ATP binding (GO:0005524);; Cellular Component: integral component of membrane (GO:0016021);; Molecular Function: ATPase activity (GO:0016887);; Molecular Function: ATPase-coupled transmembrane transporter activity (GO:0042626);;	K05658|0.0|dzi:111293091|K05658 ATP-binding cassette, subfamily B (MDR/TAP), member 1 [EC:7.6.2.2] | (RefSeq) ABC transporter B family member 15-like	ABC transporters (ko02010)	[Q]	Secondary metabolites biosynthesis, transport and catabolism	ABC transporter transmembrane region	ABC transporter B family member 15 OS=Arabidopsis thaliana OX=3702 GN=ABCB15 PE=3 SV=1	Q	Secondary metabolites biosynthesis, transport and catabolism	ABC transporter B family member 15-like isoform X1 [Punica granatum]
gene.Gb_00403	5	30	39	88	95	164	0.119417	0.718724	1.14081	2.47542	2.77105	4.26322	0.00365897	2.34385	up	--	--	--	--	--	--	--	BURP domain	BURP domain-containing protein 10 OS=Oryza sativa subsp. japonica OX=39947 GN=BURP10 PE=2 SV=1	S	Function unknown	PREDICTED: polygalacturonase non-catalytic subunit AroGP3-like [Eucalyptus grandis]
gene.Gb_13050	1599	1779	1812	2946	4161	4485	32.9862	36.6718	45.3768	70.0866	103.384	99.1128	5.75354e-08	1.33174	up	--	--	Molecular Function: aspartic-type endopeptidase activity (GO:0004190);;	K22683|2.0e-20|psom:113282016|K22683 aspartyl protease family protein [EC:3.4.23.-] | (RefSeq) aspartyl protease family protein 2-like	--	[O]	Posttranslational modification, protein turnover, chaperones	Xylanase inhibitor N-terminal	Probable aspartic proteinase GIP2 OS=Nicotiana benthamiana OX=4100 GN=GIP2 PE=1 SV=1	O	Posttranslational modification, protein turnover, chaperones	basic 7S globulin [Cinnamomum micranthum f. kanehirae]
gene.Gb_05385	66	97	57	5	16	14	3.91087	5.76893	4.08783	0.281025	1.1206	0.886869	1.6003e-05	-2.45324	down	--	--	Molecular Function: molecular_function (GO:0003674);; Molecular Function: binding (GO:0005488);; Molecular Function: protein binding (GO:0005515);; Molecular Function: zinc ion binding (GO:0008270);; Molecular Function: ubiquitin-like protein binding (GO:0032182);; Molecular Function: SUMO binding (GO:0032183);; Molecular Function: SUMO polymer binding (GO:0032184);;	K16282|7.5e-15|cpap:110813406|K16282 E3 ubiquitin-protein ligase RHA2 [EC:2.3.2.27] | (RefSeq) E3 ubiquitin-protein ligase RHA2A	--	[O]	Posttranslational modification, protein turnover, chaperones	Ring finger domain	RING-H2 finger protein ATL40 OS=Arabidopsis thaliana OX=3702 GN=ATL40 PE=2 SV=1	O	Posttranslational modification, protein turnover, chaperones	unknown [Picea sitchensis]
gene.Gb_14268	53	61	100	7	0	0	0.64037	0.737392	1.46118	0.084812	0	0	6.22368e-06	-4.75659	down	--	--	Cellular Component: plant-type vacuole (GO:0000325);; Molecular Function: molecular_function (GO:0003674);; Molecular Function: catalytic activity (GO:0003824);; Molecular Function: transporter activity (GO:0005215);; Molecular Function: ATP binding (GO:0005524);; Cellular Component: cellular_component (GO:0005575);; Cellular Component: intracellular (GO:0005622);; Cellular Component: obsolete ce…	K05666|1.1e-74|cic:CICLE_v10004149mg|K05666 ATP-binding cassette, subfamily C (CFTR/MRP), member 2 | (RefSeq) hypothetical protein	ABC transporters (ko02010)	[Q]	Secondary metabolites biosynthesis, transport and catabolism	ABC transporter transmembrane region	ABC transporter C family member 10 OS=Arabidopsis thaliana OX=3702 GN=ABCC10 PE=2 SV=2	Q	Secondary metabolites biosynthesis, transport and catabolism	ABC transporter C family member 10-like protein [Cinnamomum micranthum f. kanehirae]
gene.Gb_00475	850	1256	1115	2078	1732	2045	20.4858	30.2606	32.6261	57.7591	50.2823	52.8133	0.000137322	1.04352	up	--	--	Molecular Function: peroxidase activity (GO:0004601);; Cellular Component: extracellular region (GO:0005576);; Biological Process: response to oxidative stress (GO:0006979);; Molecular Function: heme binding (GO:0020037);; Biological Process: hydrogen peroxide catabolic process (GO:0042744);; Molecular Function: metal ion binding (GO:0046872);;	K00430|1.7e-129|vvi:100266458|K00430 peroxidase [EC:1.11.1.7] | (RefSeq) peroxidase 73	Phenylpropanoid biosynthesis (ko00940)	--	--	Peroxidase	Peroxidase 45 OS=Arabidopsis thaliana OX=3702 GN=PER45 PE=1 SV=1	Q	Secondary metabolites biosynthesis, transport and catabolism	unknown [Picea sitchensis]
gene.Gb_06716	106	102	89	186	175	205	1.70326	1.64363	1.73628	3.45643	3.38969	3.53003	3.13111e-06	1.12161	up	[I]	Lipid transport and metabolism	Biological Process: lipid metabolic process (GO:0006629);;	--	--	[I]	Lipid transport and metabolism	Lipase (class 3)	Triacylglycerol lipase OBL1 OS=Nicotiana tabacum OX=4097 GN=OBL1 PE=1 SV=1	I	Lipid transport and metabolism	unknown [Picea sitchensis]
gene.Gb_14613	46	27	21	66	79	91	0.633003	0.373852	0.343899	1.05322	1.31141	1.35827	0.000890626	1.5291	up	[DPM]	Cell cycle control, cell division, chromosome partitioning;; Inorganic ion transport and metabolism;; Cell wall/membrane/envelope biogenesis	Molecular Function: copper ion binding (GO:0005507);; Biological Process: lignin catabolic process (GO:0046274);; Cellular Component: apoplast (GO:0048046);; Molecular Function: hydroquinone:oxygen oxidoreductase activity (GO:0052716);;	K05909|4.1e-259|nnu:104610789|K05909 laccase [EC:1.10.3.2] | (RefSeq) laccase-17-like	--	[Q]	Secondary metabolites biosynthesis, transport and catabolism	Multicopper oxidase	Laccase-17 OS=Arabidopsis thaliana OX=3702 GN=LAC17 PE=2 SV=1	Q	Secondary metabolites biosynthesis, transport and catabolism	laccase [Pinus taeda]
gene.Gb_03613	351	464	497	129	151	196	3.95237	5.22759	6.79167	1.67304	2.04201	2.36412	5.14219e-05	-1.30247	down	--	--	Cellular Component: integral component of membrane (GO:0016021);;	K01728|9.2e-11|zju:107419134|K01728 pectate lyase [EC:4.2.2.2] | (RefSeq) pectate lyase 1-like	Pentose and glucuronate interconversions (ko00040)	--	--	Domain of unknown function (DUF4220)	--	S	Function unknown	PREDICTED: uncharacterized protein LOC100258913 [Vitis vinifera]
gene.Gb_22649	135	128	426	16	27	56	2.35511	2.22035	9.02075	0.305894	0.565666	1.04257	0.000300946	-2.73779	down	--	--	Molecular Function: aspartic-type endopeptidase activity (GO:0004190);;	K22683|5.5e-65|smo:SELMODRAFT_124369|K22683 aspartyl protease family protein [EC:3.4.23.-] | (RefSeq) hypothetical protein	--	[O]	Posttranslational modification, protein turnover, chaperones	Xylanase inhibitor N-terminal	Aspartyl protease 25 OS=Oryza sativa subsp. japonica OX=39947 GN=AP25 PE=2 SV=1	O	Posttranslational modification, protein turnover, chaperones	pollen allergen CPA63 [Cryptomeria japonica]
gene.Gb_24344	52	43	22	190	125	202	2.05554	1.69808	1.06732	8.782	6.029	8.67944	3.67725e-10	2.35084	up	--	--	Molecular Function: iron ion binding (GO:0005506);; Biological Process: lipid biosynthetic process (GO:0008610);; Cellular Component: membrane (GO:0016020);; Cellular Component: integral component of membrane (GO:0016021);; Molecular Function: oxidoreductase activity (GO:0016491);;	K15404|4.3e-59|atr:18447308|K15404 aldehyde decarbonylase [EC:4.1.99.5] | (RefSeq) protein ECERIFERUM 1	Cutin, suberine and wax biosynthesis (ko00073)	--	--	Fatty acid hydroxylase superfamily	Very-long-chain aldehyde decarbonylase GL1-4 OS=Oryza sativa subsp. indica OX=39946 GN=GL1-4 PE=3 SV=1	S	Function unknown	protein ECERIFERUM 1 [Amborella trichopoda]
gene.Gb_22514	413	398	416	0	2	0	3.60074	3.46787	4.3964	0	0.013872	0	3.66482e-15	-9.08003	down	[T]	Signal transduction mechanisms	Molecular Function: protein kinase activity (GO:0004672);; Molecular Function: ATP binding (GO:0005524);; Cellular Component: integral component of membrane (GO:0016021);;	K13415|2.9e-81|sbi:8078161|K13415 protein brassinosteroid insensitive 1 [EC:2.7.10.1 2.7.11.1] | (RefSeq) brassinosteroid LRR receptor kinase BRI1	Plant hormone signal transduction (ko04075)	--	--	Protein kinase domain	MDIS1-interacting receptor like kinase 2 OS=Arabidopsis thaliana OX=3702 GN=MIK2 PE=1 SV=3	T	Signal transduction mechanisms	MDIS1-interacting receptor like kinase 2-like [Camellia sinensis]
gene.Gb_11295	305	342	331	648	505	684	10.4809	11.7325	13.8146	25.6736	20.8965	25.1889	2.56687e-06	1.08818	up	--	--	--	--	--	--	--	--	--	--	--	unknown [Picea sitchensis]
gene.Gb_08237	39	19	37	111	256	100	1.47134	0.710461	1.69876	4.85151	11.6808	4.03958	4.77484e-05	2.49892	up	--	--	--	--	--	--	--	C1 domain	--	S	Function unknown	unknown [Picea sitchensis]
gene.Gb_21735	411	514	216	143	162	166	3.34825	4.18157	2.13001	1.33733	1.58548	1.44689	0.00675567	-1.05135	down	--	--	--	--	--	--	--	Leucine rich repeat N-terminal domain	--	S	Function unknown	--
gene.Gb_25960	554	547	330	149	197	164	27.5041	27.1593	19.8696	8.53746	11.7378	8.72565	1.03632e-05	-1.26989	down	--	--	--	--	--	--	--	PAP_fibrillin	--	S	Function unknown	plastid lipid-associated protein 3, chloroplastic isoform X1 [Selaginella moellendorffii]
gene.Gb_37822	74	94	166	673	220	326	1.21683	1.54073	3.30633	12.7667	4.3538	5.74161	0.00171539	2.02329	up	--	--	Molecular Function: protein binding (GO:0005515);; Cellular Component: cellular_component (GO:0005575);; Cellular Component: obsolete cell (GO:0005623);; Cellular Component: plasma membrane (GO:0005886);; Biological Process: multicellular organism development (GO:0007275);; Biological Process: biological_process (GO:0008150);; Biological Process: tissue development (GO:0009888);; Biological Proce…	K13420|1.1e-07|han:110885430|K13420 LRR receptor-like serine/threonine-protein kinase FLS2 [EC:2.7.11.1] | (RefSeq) LRR receptor-like serine/threonine-protein kinase FLS2 isoform X1	MAPK signaling pathway - plant (ko04016);; Plant-pathogen interaction (ko04626)	--	--	Leucine rich repeat	LRR receptor-like serine/threonine-protein kinase FLS2 OS=Arabidopsis thaliana OX=3702 GN=FLS2 PE=1 SV=1	T	Signal transduction mechanisms	probable leucine-rich repeat receptor-like protein kinase At1g35710 [Solanum pennellii]
gene.Gb_37498	50	62	50	89	106	144	1.77304	2.19069	2.13825	3.63178	4.52396	5.47259	0.000415871	1.24418	up	[O]	Posttranslational modification, protein turnover, chaperones	Molecular Function: glutathione transferase activity (GO:0004364);; Cellular Component: cytoplasm (GO:0005737);;	K00799|3.4e-60|dzi:111276013|K00799 glutathione S-transferase [EC:2.5.1.18] | (RefSeq) probable glutathione S-transferase parC	Glutathione metabolism (ko00480)	[O]	Posttranslational modification, protein turnover, chaperones	Glutathione S-transferase, N-terminal domain	Probable glutathione S-transferase parC OS=Nicotiana tabacum OX=4097 GN=PARC PE=2 SV=1	O	Posttranslational modification, protein turnover, chaperones	GST [Ginkgo biloba]
gene.Gb_07218	153	176	78	351	234	262	4.08236	4.69181	2.50612	10.8327	7.53313	7.52058	0.00145692	1.28765	up	[O]	Posttranslational modification, protein turnover, chaperones	Molecular Function: ATP binding (GO:0005524);; Biological Process: protein folding (GO:0006457);; Molecular Function: unfolded protein binding (GO:0051082);;	K04079|1.5e-108|csat:104728918|K04079 molecular chaperone HtpG | (RefSeq) heat shock protein 90-3-like	Protein processing in endoplasmic reticulum (ko04141);; Plant-pathogen interaction (ko04626)	[O]	Posttranslational modification, protein turnover, chaperones	Hsp90 protein	Heat shock protein 83 OS=Ipomoea nil OX=35883 GN=HSP83A PE=2 SV=1	O	Posttranslational modification, protein turnover, chaperones	hypothetical protein TEA_024779 [Camellia sinensis var. sinensis]
gene.Gb_35580	318	191	117	4	4	4	7.46616	4.46976	3.32832	0.086669	0.106357	0.100294	3.12246e-19	-5.48334	down	--	--	--	--	--	--	--	Phosphate-induced protein 1 conserved region	Protein PHOSPHATE-INDUCED 1 homolog OS=Oryza sativa subsp. japonica OX=39947 GN=PHI-1 PE=2 SV=1	L	Replication, recombination and repair	unknown [Picea sitchensis]
gene.Gb_09488	463	481	421	861	668	1023	9.98987	10.3846	11.0324	21.4601	17.3769	23.6766	1.72691e-07	1.08289	up	[G]	Carbohydrate transport and metabolism	Molecular Function: zinc ion binding (GO:0008270);; Molecular Function: oxidoreductase activity (GO:0016491);;	K00083|1.3e-130|sind:105179042|K00083 cinnamyl-alcohol dehydrogenase [EC:1.1.1.195] | (RefSeq) probable mannitol dehydrogenase	Phenylpropanoid biosynthesis (ko00940)	[Q]	Secondary metabolites biosynthesis, transport and catabolism	Alcohol dehydrogenase GroES-like domain	Probable mannitol dehydrogenase OS=Medicago sativa OX=3879 GN=CAD1 PE=1 SV=1	--	--	unknown [Picea sitchensis]
gene.Gb_14981	96	69	133	22	19	36	1.02828	0.735285	1.73971	0.26649	0.244822	0.414637	0.00123138	-1.81917	down	[M]	Cell wall/membrane/envelope biogenesis	Molecular Function: protein kinase activity (GO:0004672);; Molecular Function: ATP binding (GO:0005524);; Cellular Component: integral component of membrane (GO:0016021);;	K13430|1.3e-47|ghi:107938096|K13430 serine/threonine-protein kinase PBS1 [EC:2.7.11.1] | (RefSeq) serine/threonine-protein kinase CDL1-like isoform X1	Plant-pathogen interaction (ko04626)	[T]	Signal transduction mechanisms	Protein kinase domain	Salt tolerance receptor-like cytoplasmic kinase 1 OS=Oryza sativa subsp. indica OX=39946 GN=OsI_16820 PE=2 SV=1	T	Signal transduction mechanisms	PREDICTED: probable receptor-like protein kinase At4g10390 [Nelumbo nucifera]
NewGene_4122	4273	3234	2565	2938	15755	13053	66.4842	50.254	48.357	52.9548	294.406	217.231	0.00395765	1.85155	up	--	--	--	--	--	--	--	--	--	--	--	PREDICTED: uncharacterized protein LOC109335436 [Lupinus angustifolius]
gene.Gb_04746	37	44	20	66	110	67	0.824353	0.97924	0.525499	1.68901	2.95187	1.6051	0.0067182	1.49943	up	[Q]	Secondary metabolites biosynthesis, transport and catabolism	Molecular Function: oxidoreductase activity (GO:0016491);; Molecular Function: metal ion binding (GO:0046872);;	K24028|1.8e-87|smo:SELMODRAFT_453222|K24028 salicylic acid 3-hydroxylase [EC:1.14.11.-] | (RefSeq) 2-oxoacid-dependent dioxygenase	--	[QR]	Secondary metabolites biosynthesis, transport and catabolism;; General function prediction only	non-haem dioxygenase in morphine synthesis N-terminal	Protein DMR6-LIKE OXYGENASE 1 OS=Arabidopsis thaliana OX=3702 GN=DLO1 PE=1 SV=1	Q	Secondary metabolites biosynthesis, transport and catabolism	unknown [Picea sitchensis]
gene.Gb_33729	98	143	388	35	39	66	0.819311	1.19776	3.96419	0.337895	0.386798	0.594191	0.00581798	-2.08675	down	--	--	Cellular Component: integral component of membrane (GO:0016021);;	--	--	--	--	Protein of unknown function (DUF2921)	--	S	Function unknown	PREDICTED: uncharacterized protein LOC104592322 [Nelumbo nucifera]
gene.Gb_27806	666	772	558	1680	1346	2170	10.7599	12.4751	10.9362	31.3246	26.2015	37.5767	8.65453e-15	1.5648	up	[QV]	Secondary metabolites biosynthesis, transport and catabolism;; Defense mechanisms	Molecular Function: monooxygenase activity (GO:0004497);; Molecular Function: iron ion binding (GO:0005506);; Cellular Component: integral component of membrane (GO:0016021);; Molecular Function: oxidoreductase activity, acting on paired donors, with incorporation or reduction of molecular oxygen (GO:0016705);; Molecular Function: heme binding (GO:0020037);;	K20562|4.3e-148|cpep:111804485|K20562 biphenyl-4-hydroxylase | (RefSeq) cytochrome P450 CYP736A12-like	--	[Q]	Secondary metabolites biosynthesis, transport and catabolism	Cytochrome P450	Cytochrome P450 71AU50 OS=Prunus mume OX=102107 GN=CYP71AU50 PE=2 SV=1	Q	Secondary metabolites biosynthesis, transport and catabolism	CYP736C8 [Taxus chinensis]
gene.Gb_12778	163	214	242	98	67	54	14.3832	18.9022	25.9194	9.99547	7.04435	5.1103	0.00786526	-1.31121	down	--	--	Molecular Function: RNA polymerase II transcription regulatory region sequence-specific DNA binding (GO:0000977);; Molecular Function: DNA-binding transcription factor activity (GO:0003700);; Cellular Component: nucleus (GO:0005634);; Biological Process: positive regulation of transcription by RNA polymerase II (GO:0045944);; Molecular Function: protein dimerization activity (GO:0046983);;	K09264|9.2e-25|mdm:103405678|K09264 MADS-box transcription factor, plant | (RefSeq) MADS11; agamous-like MADS-box protein AGL6	--	[K]	Transcription	SRF-type transcription factor (DNA-binding and dimerisation domain)	MADS-box transcription factor 50 OS=Oryza sativa subsp. japonica OX=39947 GN=MADS50 PE=2 SV=1	K	Transcription	MADS-box transcription factor GbMADS3 [Ginkgo biloba]
gene.Gb_14879	111	224	42	334	393	482	1.89102	3.8316	0.858681	6.59919	8.11244	8.84466	0.000789181	1.92054	up	--	--	Molecular Function: UDP-glycosyltransferase activity (GO:0008194);; Molecular Function: transferase activity, transferring hexosyl groups (GO:0016758);;	K13691|5.7e-86|sind:105164919|K13691 pathogen-inducible salicylic acid glucosyltransferase [EC:2.4.1.-] | (RefSeq) UDP-glycosyltransferase 74F2-like	--	[GC]	Carbohydrate transport and metabolism;; Energy production and conversion	UDP-glucoronosyl and UDP-glucosyl transferase	UDP-glycosyltransferase 86A1 OS=Arabidopsis thaliana OX=3702 GN=UGT86A1 PE=2 SV=1	--	--	unknown [Picea sitchensis]
gene.Gb_00335	238	245	329	519	505	490	5.8235	5.9799	9.76063	14.6407	14.8752	12.8269	0.00174845	1.06978	up	--	--	Cellular Component: integral component of membrane (GO:0016021);;	--	--	--	--	Ankyrin repeats (3 copies)	--	M	Cell wall/membrane/envelope biogenesis	ankyrin repeat-containing protein ITN1 [Morus notabilis]
NewGene_4042	144	81	82	35	21	29	2.51689	1.41638	1.74952	0.69178	0.4383	0.532528	0.00070092	-1.65283	down	[J]	Translation, ribosomal structure and biogenesis	Molecular Function: GTPase activity (GO:0003924);; Molecular Function: GTP binding (GO:0005525);;	K14536|1.16e-81|nau:109205306|K14536 ribosome assembly protein 1 [EC:3.6.5.-] | (RefSeq) elongation factor-like GTPase 1	Ribosome biogenesis in eukaryotes (ko03008)	[J]	Translation, ribosomal structure and biogenesis	Elongation factor Tu GTP binding domain	Elongation factor 2 OS=Parachlorella kessleri OX=3074 PE=2 SV=1	J	Translation, ribosomal structure and biogenesis	hypothetical protein AMTR_s00004p00150160 [Amborella trichopoda]
gene.Gb_07540	180	90	33	11	7	28	5.03243	2.5277	1.11193	0.326236	0.224514	0.823795	0.00299213	-2.52213	down	--	--	Cellular Component: integral component of membrane (GO:0016021);;	--	--	--	--	Family of unknown function (DUF716)	--	S	Function unknown	transmembrane protein 45A [Selaginella moellendorffii]
gene.Gb_12952	69	66	104	140	193	165	1.0093	0.961742	1.84654	2.3662	3.40787	2.59361	0.0078223	1.22405	up	[M]	Cell wall/membrane/envelope biogenesis	Molecular Function: MAP kinase activity (GO:0004707);; Molecular Function: ATP binding (GO:0005524);;	K04371|2.4e-229|jcu:105631897|K04371 mitogen-activated protein kinase 1/3 [EC:2.7.11.24] | (RefSeq) mitogen-activated protein kinase 15 isoform X2	--	[T]	Signal transduction mechanisms	Protein kinase domain	Mitogen-activated protein kinase 16 OS=Arabidopsis thaliana OX=3702 GN=MPK16 PE=2 SV=2	T	Signal transduction mechanisms	unknown [Picea sitchensis]
NewGene_4104	40	13	114	528	6115	3547	0.673484	0.210776	2.1582	9.53231	115.583	59.7904	3.61794e-05	6.02126	up	--	--	--	--	--	--	--	--	--	--	--	hypothetical protein GLYMA_13G011900 [Glycine max]
gene.Gb_14361	1954	2661	2437	697	449	740	56.8765	77.3996	86.1066	23.3837	15.7083	23.0556	3.5415e-10	-1.73159	down	--	--	Cellular Component: extracellular region (GO:0005576);; Cellular Component: integral component of membrane (GO:0016021);; Biological Process: sexual reproduction (GO:0019953);;	K20628|4.4e-110|ghi:107934724|K20628 expansin | (RefSeq) expansin-B3-like isoform X1	--	--	--	Expansin C-terminal domain	Expansin-B3 OS=Arabidopsis thaliana OX=3702 GN=EXPB3 PE=2 SV=2	S	Function unknown	expansin B1 [Pinus radiata]
gene.Gb_31016	173	92	35	5	17	5	7.55093	4.00411	1.81149	0.213397	0.883856	0.226219	0.00013018	-3.20291	down	--	--	Molecular Function: peroxidase activity (GO:0004601);;	K00430|5.2e-59|mesc:110620727|K00430 peroxidase [EC:1.11.1.7] | (RefSeq) peroxidase A2-like	Phenylpropanoid biosynthesis (ko00940)	--	--	Peroxidase	Peroxidase 53 OS=Arabidopsis thaliana OX=3702 GN=PER53 PE=1 SV=1	Q	Secondary metabolites biosynthesis, transport and catabolism	Peroxidase 53 [Morella rubra]
gene.Gb_34084	2114	2053	1147	3751	2936	2346	11.0779	10.7525	7.29513	22.6693	18.5308	13.1688	0.009705	1.00272	up	--	--	Molecular Function: ADP binding (GO:0043531);;	K08852|1.1e-13|egr:104437206|K08852 serine/threonine-protein kinase/endoribonuclease IRE1 [EC:2.7.11.1 3.1.26.-] | (RefSeq) protein VARIATION IN COMPOUND TRIGGERED ROOT growth response	Protein processing in endoplasmic reticulum (ko04141)	--	--	NB-ARC domain	--	T	Signal transduction mechanisms	unknown [Picea sitchensis]
gene.Gb_19318	127	151	89	192	309	396	1.01311	1.20539	0.858602	1.77522	2.991	3.4024	2.35258e-05	1.4798	up	[T]	Signal transduction mechanisms	Molecular Function: peroxidase activity (GO:0004601);; Molecular Function: calcium ion binding (GO:0005509);; Cellular Component: integral component of membrane (GO:0016021);; Molecular Function: oxidoreductase activity, acting on NAD(P)H, oxygen as acceptor (GO:0050664);;	K13447|0.0e+00|pper:18775913|K13447 respiratory burst oxidase [EC:1.6.3.- 1.11.1.-] | (RefSeq) respiratory burst oxidase homolog protein A	MAPK signaling pathway - plant (ko04016);; Plant-pathogen interaction (ko04626)	[PQ]	Inorganic ion transport and metabolism;; Secondary metabolites biosynthesis, transport and catabolism	Ferric reductase NAD binding domain	Respiratory burst oxidase homolog protein A OS=Solanum tuberosum OX=4113 GN=RBOHA PE=1 SV=1	--	--	respiratory burst oxidase protein 3b [Picea abies]
gene.Gb_03883	728	848	570	6	0	0	5.8562	6.81201	5.56676	0.051336	0	0	1.68661e-07	-8.23092	down	--	--	Molecular Function: protein binding (GO:0005515);; Cellular Component: integral component of membrane (GO:0016021);; Molecular Function: kinase activity (GO:0016301);;	K13466|1.9e-17|vvi:100246778|K13466 EIX receptor 1/2 | (RefSeq) receptor-like protein 12	Plant-pathogen interaction (ko04626)	--	--	Leucine rich repeat	Receptor-like protein EIX2 OS=Solanum lycopersicum OX=4081 GN=EIX2 PE=1 SV=2	S	Function unknown	PREDICTED: DNA-damage-repair/toleration protein DRT100 [Vitis vinifera]
gene.Gb_28525	310	366	94	880	780	1442	20.3511	24.0091	7.49401	66.652	61.6634	101.516	1.98029e-06	2.23007	up	--	--	Biological Process: reproduction (GO:0000003);; Biological Process: developmental process involved in reproduction (GO:0003006);; Cellular Component: cellular_component (GO:0005575);; Cellular Component: obsolete cell (GO:0005623);; Cellular Component: plasma membrane (GO:0005886);; Biological Process: chemotaxis (GO:0006935);; Biological Process: biological_process (GO:0008150);; Biological Proc…	--	--	--	--	--	--	S	Function unknown	unknown [Picea sitchensis]
gene.Gb_01792	68	77	118	216	271	214	1.38239	1.57003	2.93016	5.08448	6.66241	4.67473	0.000219856	1.58098	up	--	--	--	--	--	--	--	Protein of unknown function (DUF1262)	--	S	Function unknown	uncharacterized protein LOC18427550 [Amborella trichopoda]
gene.Gb_18170	111	274	159	337	570	803	3.5614	8.81714	6.20732	12.4917	22.1043	27.7026	8.87012e-05	1.82558	up	[R]	General function prediction only	Molecular Function: O-methyltransferase activity (GO:0008171);;	K00588|4.7e-95|han:110911104|K00588 caffeoyl-CoA O-methyltransferase [EC:2.1.1.104] | (RefSeq) caffeoyl-CoA O-methyltransferase-like	Phenylpropanoid biosynthesis (ko00940);; Flavonoid biosynthesis (ko00941);; Stilbenoid, diarylheptanoid and gingerol biosynthesis (ko00945)	[Q]	Secondary metabolites biosynthesis, transport and catabolism	O-methyltransferase	Caffeoyl-CoA O-methyltransferase OS=Pinus taeda OX=3352 GN=CCOAOMT PE=2 SV=1	Q	Secondary metabolites biosynthesis, transport and catabolism	unknown [Picea sitchensis]
gene.Gb_10662	78	93	156	13	12	25	0.623452	0.743703	1.5218	0.114805	0.112176	0.210331	6.57498e-06	-2.58764	down	[M]	Cell wall/membrane/envelope biogenesis	Biological Process: reproduction (GO:0000003);; Biological Process: developmental process involved in reproduction (GO:0003006);; Molecular Function: protein kinase activity (GO:0004672);; Molecular Function: protein serine/threonine kinase activity (GO:0004674);; Molecular Function: protein binding (GO:0005515);; Molecular Function: ATP binding (GO:0005524);; Cellular Component: cellular_compone…	K13420|2.4e-89|cam:101502807|K13420 LRR receptor-like serine/threonine-protein kinase FLS2 [EC:2.7.11.1] | (RefSeq) probable LRR receptor-like serine/threonine-protein kinase At3g47570	MAPK signaling pathway - plant (ko04016);; Plant-pathogen interaction (ko04626)	--	--	Leucine rich repeat	Probable LRR receptor-like serine/threonine-protein kinase At3g47570 OS=Arabidopsis thaliana OX=3702 GN=At3g47570 PE=2 SV=1	T	Signal transduction mechanisms	putative LRR receptor-like serine/threonine-protein kinase [Vitis vinifera]
gene.Gb_14176	201	165	284	582	383	481	7.81583	6.40166	13.4071	26.1477	17.9828	20.0895	0.00208537	1.31211	up	--	--	Cellular Component: integral component of membrane (GO:0016021);;	--	--	--	--	Protein of unknown function (DUF679)	Protein DMP6 OS=Arabidopsis thaliana OX=3702 GN=DMP6 PE=2 SV=1	S	Function unknown	unknown [Picea sitchensis]
gene.Gb_22492	142	161	72	49	38	33	0.873996	0.986585	0.533632	0.348034	0.280391	0.214402	0.00390625	-1.40939	down	--	--	Molecular Function: ADP binding (GO:0043531);;	K16226|3.8e-10|bna:106437687|K16226 disease resistance protein RPS4 | (RefSeq) disease resistance protein RPS4-like	Plant-pathogen interaction (ko04626)	--	--	NB-ARC domain	Disease resistance protein L6 OS=Linum usitatissimum OX=4006 GN=L6 PE=1 SV=1	S	Function unknown	unknown [Picea sitchensis]
gene.Gb_18060	766	1085	758	1262	2079	1751	32.6238	46.1658	39.1918	61.9502	106.62	79.8531	0.000148107	1.16476	up	--	--	Biological Process: cellular oxidant detoxification (GO:0098869);;	--	--	--	--	--	--	S	Function unknown	unknown [Picea sitchensis]
gene.Gb_12853	280	304	393	35	125	122	2.4722	2.67435	4.2078	0.35312	1.32099	1.15153	0.00643771	-1.64313	down	[K]	Transcription	Cellular Component: cellular_component (GO:0005575);; Cellular Component: obsolete cell (GO:0005623);; Cellular Component: plasma membrane (GO:0005886);; Biological Process: response to stress (GO:0006950);; Biological Process: defense response (GO:0006952);; Biological Process: cell communication (GO:0007154);; Biological Process: signal transduction (GO:0007165);; Biological Process: biological…	K13459|3.7e-73|jcu:105637910|K13459 disease resistance protein RPS2 | (RefSeq) disease resistance protein RPS2	Plant-pathogen interaction (ko04626)	[T]	Signal transduction mechanisms	NB-ARC domain	Disease resistance protein RPS2 OS=Arabidopsis thaliana OX=3702 GN=RPS2 PE=1 SV=1	T	Signal transduction mechanisms	unknown [Picea sitchensis]
NewGene_3726	1030	857	749	1139	13201	19157	12.2458	10.1892	10.8135	15.6182	189.158	244.131	0.00223575	3.81778	up	--	--	--	--	--	--	--	--	--	--	--	uncharacterized protein LOC110276461 [Arachis duranensis]
gene.Gb_37858	567	632	1346	117	159	204	6.33338	7.05772	18.2553	1.49632	2.12762	2.432	2.90439e-06	-2.29346	down	[I]	Lipid transport and metabolism	Biological Process: lipid metabolic process (GO:0006629);;	K18875|2.2e-81|qsu:111999331|K18875 enhanced disease susceptibility 1 protein | (RefSeq) protein EDS1-like	Plant-pathogen interaction (ko04626)	--	--	Enhanced disease susceptibility 1 protein EP domain	Lipase-like PAD4 OS=Arabidopsis thaliana OX=3702 GN=PAD4 PE=1 SV=1	S	Function unknown	unknown [Picea sitchensis]
gene.Gb_02634	257	208	217	79	57	118	5.10688	4.12895	5.23312	1.79615	1.36328	2.51117	0.000363812	-1.25878	down	--	--	Molecular Function: ubiquitin-protein transferase activity (GO:0004842);;	K10260|1.8e-16|ota:OT_ostta09g00430|K10260 F-box and WD-40 domain protein 7 | (RefSeq) WD40/YVTN repeat-like-containing domain	Ubiquitin mediated proteolysis (ko04120)	--	--	U-box domain	U-box domain-containing protein 21 OS=Arabidopsis thaliana OX=3702 GN=PUB21 PE=2 SV=1	H	Coenzyme transport and metabolism	PREDICTED: U-box domain-containing protein 21-like [Nelumbo nucifera]
gene.Gb_23891	957	1381	319	3727	2012	3555	26.5098	38.2511	10.7062	119.132	67.1515	105.531	6.62648e-05	2.04646	up	--	--	Biological Process: response to acid chemical (GO:0001101);; Molecular Function: molecular_function (GO:0003674);; Molecular Function: DNA-binding transcription factor activity (GO:0003700);; Cellular Component: cellular_component (GO:0005575);; Cellular Component: intracellular (GO:0005622);; Cellular Component: obsolete cell (GO:0005623);; Cellular Component: nucleus (GO:0005634);; Biological P…	--	--	--	--	Pollen protein Ole e 1 like	--	K	Transcription	unknown [Picea sitchensis]
gene.Gb_16132	104	98	93	936	158	249	4.15861	3.94856	4.54478	43.5106	7.65798	10.7311	0.00119252	2.40741	up	--	--	--	--	--	--	--	Dirigent-like protein	--	S	Function unknown	putative allene oxide cyclase/dirigent protein [Lupinus albus]
gene.Gb_14034	3104	2766	2346	1184	861	1123	78.8095	70.1806	72.2821	34.6582	26.3196	30.5362	5.54932e-09	-1.17935	down	--	--	Molecular Function: peroxidase activity (GO:0004601);; Cellular Component: extracellular region (GO:0005576);; Biological Process: response to oxidative stress (GO:0006979);; Molecular Function: heme binding (GO:0020037);; Biological Process: hydrogen peroxide catabolic process (GO:0042744);; Molecular Function: metal ion binding (GO:0046872);;	K00430|9.7e-122|nnu:104597205|K00430 peroxidase [EC:1.11.1.7] | (RefSeq) peroxidase 4-like	Phenylpropanoid biosynthesis (ko00940)	--	--	Peroxidase	Peroxidase 4 OS=Vitis vinifera OX=29760 GN=GSVIVT00023967001 PE=1 SV=1	Q	Secondary metabolites biosynthesis, transport and catabolism	class III secretory peroxidase [Ginkgo biloba]
gene.Gb_18604	314	314	175	484	1189	1627	13.6513	13.6529	9.23405	24.3202	62.3616	75.9378	5.99579e-07	2.22576	up	--	--	Cellular Component: chloroplast (GO:0009507);; Cellular Component: photosystem II (GO:0009523);; Biological Process: photosynthetic electron transport in photosystem II (GO:0009772);; Cellular Component: integral component of membrane (GO:0016021);; Molecular Function: electron transporter, transferring electrons within the cyclic electron transport pathway of photosynthesis activity (GO:0045156)…	K02703|2.2e-97|ppp:2546772|K02703 photosystem II P680 reaction center D1 protein [EC:1.10.3.9] | (RefSeq) psbA, PhpapaCp046; photosystem II protein D1	Photosynthesis (ko00195)	--	--	Photosynthetic reaction centre protein	Photosystem II protein D1 OS=Anthoceros angustus OX=48387 GN=psbA PE=2 SV=1	C	Energy production and conversion	psbA gene product [Ginkgo biloba]
gene.Gb_41576	348	167	80	41	29	68	3.83287	1.83814	1.06401	0.514057	0.378608	0.795601	0.00406847	-1.8992	down	--	--	Molecular Function: ion channel activity (GO:0005216);; Cellular Component: integral component of membrane (GO:0016021);;	K05391|1.6e-268|pda:103704450|K05391 cyclic nucleotide gated channel, plant | (RefSeq) cyclic nucleotide-gated ion channel 2-like isoform X1	Plant-pathogen interaction (ko04626)	[PT]	Inorganic ion transport and metabolism;; Signal transduction mechanisms	Ion transport protein	Cyclic nucleotide-gated ion channel 2 OS=Arabidopsis thaliana OX=3702 GN=CNGC2 PE=1 SV=1	P	Inorganic ion transport and metabolism	Cyclic nucleotide-binding domain [Macleaya cordata]
gene.Gb_30498	135	125	98	39	57	56	2.19771	2.03164	1.9416	0.734494	1.11951	0.974865	0.00519878	-1.03935	down	--	--	Molecular Function: aspartic-type endopeptidase activity (GO:0004190);; Biological Process: proteolysis (GO:0006508);; Biological Process: protein catabolic process (GO:0030163);;	K22683|6.0e-94|ppp:112285240|K22683 aspartyl protease family protein [EC:3.4.23.-] | (RefSeq) aspartyl protease family protein 2-like	--	[O]	Posttranslational modification, protein turnover, chaperones	Xylanase inhibitor N-terminal	Aspartyl protease family protein 2 OS=Arabidopsis thaliana OX=3702 GN=APF2 PE=2 SV=1	O	Posttranslational modification, protein turnover, chaperones	aspartyl protease family protein 2-like [Physcomitrium patens]
gene.Gb_35111	148	109	153	23	16	23	0.902122	0.664879	1.13732	0.157296	0.117834	0.150176	3.99852e-10	-2.55643	down	--	--	Molecular Function: protein binding (GO:0005515);; Biological Process: signal transduction (GO:0007165);; Molecular Function: ADP binding (GO:0043531);;	K00695|1.9e-70|mtr:MTR_6g478030|K00695 sucrose synthase [EC:2.4.1.13] | (RefSeq) sucrose synthase	Starch and sucrose metabolism (ko00500)	--	--	TIR domain	Disease resistance protein Roq1 OS=Nicotiana benthamiana OX=4100 GN=ROQ1 PE=1 SV=1	S	Function unknown	putative TIR-NBS-LRR protein [Pinus monticola]
gene.Gb_13212	120	128	102	0	17	3	3.60512	3.85004	3.71346	0	0.597409	0.093086	2.10771e-05	-3.89893	down	[R]	General function prediction only	Molecular Function: acid phosphatase activity (GO:0003993);;	K20728|1.2e-45|thj:104814965|K20728 vegetative storage protein 2 | (RefSeq) vegetative storage protein 2-like	MAPK signaling pathway - plant (ko04016)	--	--	HAD superfamily, subfamily IIIB (Acid phosphatase)	Acid phosphatase 1 OS=Solanum lycopersicum OX=4081 GN=APS1 PE=2 SV=1	S	Function unknown	acid phosphatase 1 [Amborella trichopoda]
gene.Gb_36410	781	657	840	1	0	4	9.89316	8.31452	12.9124	0.014616	0	0.045617	1.3014e-31	-8.67012	down	--	--	Cellular Component: integral component of membrane (GO:0016021);;	K13466|1.2e-06|cqi:110718129|K13466 EIX receptor 1/2 | (RefSeq) LRR receptor-like serine/threonine-protein kinase GSO1	Plant-pathogen interaction (ko04626)	--	--	Leucine rich repeat	--	S	Function unknown	hypothetical protein, partial [Cryptomeria japonica]
gene.Gb_41715	488	452	375	171	185	200	5.84733	5.41173	5.45402	2.35933	2.67007	2.5681	8.55538e-08	-1.04699	down	--	--	Cellular Component: integral component of membrane (GO:0016021);;	--	--	--	--	Nodulin-like	--	S	Function unknown	Nodulin-like [Macleaya cordata]
gene.Gb_28599	377	337	369	118	84	151	7.53124	6.71372	8.9252	2.7132	2.00595	3.21571	5.25389e-07	-1.45065	down	[R]	General function prediction only	Biological Process: lipid metabolic process (GO:0006629);; Biological Process: lipid catabolic process (GO:0016042);; Molecular Function: hydrolase activity, acting on ester bonds (GO:0016788);;	K01052|7.1e-101|ppp:112275660|K01052 lysosomal acid lipase/cholesteryl ester hydrolase [EC:3.1.1.13] | (RefSeq) triacylglycerol lipase 1-like isoform X1	Steroid biosynthesis (ko00100)	[I]	Lipid transport and metabolism	Partial alpha/beta-hydrolase lipase region	Triacylglycerol lipase 1 OS=Arabidopsis thaliana OX=3702 GN=LIP1 PE=1 SV=1	I	Lipid transport and metabolism	triacylglycerol lipase 1-like [Selaginella moellendorffii]
gene.Gb_22056	199	177	59	0	0	0	1.0051	0.890111	0.359627	0	0	0	6.79552e-11	-9.38273	down	[R]	General function prediction only	Cellular Component: integral component of membrane (GO:0016021);;	--	--	--	--	Ankyrin repeats (3 copies)	--	M	Cell wall/membrane/envelope biogenesis	hypothetical protein [Cryptomeria japonica]
gene.Gb_07672	16939	17788	14821	43856	42474	56033	370.814	389.18	393.799	1106.98	1119.69	1313.72	3.91681e-41	1.70687	up	--	--	--	--	--	--	--	--	--	--	--	hypothetical protein KK1_011842 [Cajanus cajan]
NewGene_2963	143	134	220	407	256	395	1.56917	1.47093	2.92888	5.15541	3.37873	4.64734	0.0057604	1.23922	up	--	--	Molecular Function: DNA binding (GO:0003677);;	K09422|2.07e-67|egu:105039994|K09422 transcription factor MYB, plant | (RefSeq) transcription factor MYB108	--	[K]	Transcription	Myb-like DNA-binding domain	Transcription factor JAMYB OS=Oryza sativa subsp. japonica OX=39947 GN=JAMYB PE=2 SV=1	--	--	transcription factor MYB78 [Elaeis guineensis]
gene.Gb_32302	166	259	148	404	387	289	5.3166	8.32083	5.75618	14.9945	15	9.95751	0.00261677	1.13798	up	[G]	Carbohydrate transport and metabolism	Molecular Function: channel activity (GO:0015267);; Cellular Component: integral component of membrane (GO:0016021);;	K09873|1.0e-89|egu:105042269|K09873 aquaporin TIP | (RefSeq) probable aquaporin TIP4-3	--	[G]	Carbohydrate transport and metabolism	Major intrinsic protein	Probable aquaporin TIP4-3 OS=Oryza sativa subsp. japonica OX=39947 GN=TIP4-3 PE=2 SV=1	G	Carbohydrate transport and metabolism	unknown [Picea sitchensis]
gene.Gb_41020	138	143	248	297	472	582	5.23875	5.44566	11.4424	13.0238	21.6442	23.7421	0.00193985	1.48375	up	--	--	Molecular Function: molecular_function (GO:0003674);; Molecular Function: DNA binding (GO:0003677);; Molecular Function: DNA-binding transcription factor activity (GO:0003700);; Cellular Component: nucleus (GO:0005634);; Biological Process: regulation of transcription, DNA-templated (GO:0006355);; Biological Process: biological_process (GO:0008150);; Biological Process: regulation of biosynthetic…	K09286|6.3e-29|nau:109232778|K09286 EREBP-like factor | (RefSeq) dehydration-responsive element-binding protein 1B-like	--	--	--	AP2 domain	Ethylene-responsive transcription factor ERF035 OS=Arabidopsis thaliana OX=3702 GN=ERF035 PE=2 SV=1	K	Transcription	unknown [Picea sitchensis]
gene.Gb_03426	157	149	42	21	22	10	1.2691	1.20175	0.41226	0.193456	0.206748	0.082601	0.00035586	-2.44402	down	[R]	General function prediction only	Molecular Function: protein binding (GO:0005515);; Biological Process: signal transduction (GO:0007165);; Molecular Function: ADP binding (GO:0043531);;	K00695|1.8e-73|mtr:MTR_6g478030|K00695 sucrose synthase [EC:2.4.1.13] | (RefSeq) sucrose synthase	Starch and sucrose metabolism (ko00500)	--	--	NB-ARC domain	Disease resistance protein L6 OS=Linum usitatissimum OX=4006 GN=L6 PE=1 SV=1	S	Function unknown	PREDICTED: TMV resistance protein N-like [Nelumbo nucifera]
gene.Gb_30321	473	382	197	431	702	1149	11.485	9.27742	5.80651	12.0884	20.564	29.9255	0.00766344	1.30915	up	--	--	Molecular Function: peroxidase activity (GO:0004601);; Cellular Component: extracellular region (GO:0005576);; Biological Process: response to oxidative stress (GO:0006979);; Cellular Component: integral component of membrane (GO:0016021);; Molecular Function: heme binding (GO:0020037);; Biological Process: hydrogen peroxide catabolic process (GO:0042744);; Molecular Function: metal ion binding (…	K00430|2.4e-107|nnu:104597816|K00430 peroxidase [EC:1.11.1.7] | (RefSeq) peroxidase 11-like	Phenylpropanoid biosynthesis (ko00940)	--	--	Peroxidase	Peroxidase 11 OS=Arabidopsis thaliana OX=3702 GN=PER11 PE=1 SV=1	Q	Secondary metabolites biosynthesis, transport and catabolism	PREDICTED: peroxidase 11-like [Nelumbo nucifera]
gene.Gb_01496	132	137	111	48	47	71	1.51537	1.57041	1.5447	0.630446	0.647606	0.873867	0.00290735	-1.01176	down	--	--	Molecular Function: ADP binding (GO:0043531);;	K13459|2.9e-09|egu:105052742|K13459 disease resistance protein RPS2 | (RefSeq) disease resistance protein At4g27190-like	Plant-pathogen interaction (ko04626)	--	--	NB-ARC domain	--	T	Signal transduction mechanisms	unknown [Picea sitchensis]
gene.Gb_08207	352	308	391	730	685	768	3.51905	3.07496	4.74262	8.40903	8.24806	8.2244	1.19934e-06	1.22806	up	--	--	Molecular Function: zinc ion binding (GO:0008270);;	K22733|3.6e-27|cit:102612526|K22733 magnesium transporter | (RefSeq) uncharacterized protein LOC102612526	--	[R]	General function prediction only	Leucine Rich repeats (2 copies)	Pentatricopeptide repeat-containing protein At1g20230 OS=Arabidopsis thaliana OX=3702 GN=PCMP-H21 PE=2 SV=2	S	Function unknown	unknown [Picea sitchensis]
NewGene_923	814	596	313	93	97	96	10.5414	7.58122	4.8213	1.36308	1.47727	1.30022	1.43251e-11	-2.362	down	[E]	Amino acid transport and metabolism	Molecular Function: tryptophan synthase activity (GO:0004834);;	K01696|8.63e-235|aof:109833341|K01696 tryptophan synthase beta chain [EC:4.2.1.20] | (RefSeq) tryptophan synthase beta chain 1	Glycine, serine and threonine metabolism (ko00260);; Phenylalanine, tyrosine and tryptophan biosynthesis (ko00400);; Biosynthesis of amino acids (ko01230)	[E]	Amino acid transport and metabolism	Pyridoxal-phosphate dependent enzyme	Tryptophan synthase beta chain 1, chloroplastic OS=Arabidopsis thaliana OX=3702 GN=TSB1 PE=2 SV=1	E	Amino acid transport and metabolism	unknown [Picea sitchensis]
gene.Gb_24564	101	124	91	0	0	0	1.38636	1.70383	1.52562	0	0	0	8.49029e-11	-8.96412	down	[GI]	Carbohydrate transport and metabolism;; Lipid transport and metabolism	Molecular Function: enzyme inhibitor activity (GO:0004857);; Cellular Component: integral component of membrane (GO:0016021);; Molecular Function: pectinesterase activity (GO:0030599);; Biological Process: cell wall modification (GO:0042545);; Molecular Function: aspartyl esterase activity (GO:0045330);; Biological Process: pectin catabolic process (GO:0045490);;	K01051|1.0e-148|atr:18423947|K01051 pectinesterase [EC:3.1.1.11] | (RefSeq) pectinesterase	Pentose and glucuronate interconversions (ko00040)	--	--	Pectinesterase	Pectinesterase/pectinesterase inhibitor OS=Ficus pumila var. awkeotsang OX=204231 PE=1 SV=1	G	Carbohydrate transport and metabolism	unknown [Picea sitchensis]
gene.Gb_27512	67	54	145	342	288	537	1.41314	1.13962	3.75223	8.3989	7.39341	12.2535	2.40915e-05	2.23719	up	[QV]	Secondary metabolites biosynthesis, transport and catabolism;; Defense mechanisms	Molecular Function: monooxygenase activity (GO:0004497);; Molecular Function: iron ion binding (GO:0005506);; Cellular Component: integral component of membrane (GO:0016021);; Molecular Function: oxidoreductase activity, acting on paired donors, with incorporation or reduction of molecular oxygen (GO:0016705);; Molecular Function: heme binding (GO:0020037);;	K23810|4.0e-98|vvi:100855232|K23810 (E)-8-carboxylinalool synthase [EC:1.14.14.-] | (RefSeq) geraniol 8-hydroxylase	Monoterpenoid biosynthesis (ko00902)	[Q]	Secondary metabolites biosynthesis, transport and catabolism	Cytochrome P450	Cytochrome P450 76C2 OS=Arabidopsis thaliana OX=3702 GN=CYP76C2 PE=2 SV=1	Q	Secondary metabolites biosynthesis, transport and catabolism	unknown [Picea sitchensis]
gene.Gb_29486	29	40	30	189	99	74	0.567563	0.771057	0.704115	4.26316	2.33054	1.53286	0.000178113	2.093	up	[T]	Signal transduction mechanisms	Molecular Function: acid phosphatase activity (GO:0003993);; Molecular Function: metal ion binding (GO:0046872);;	K22390|5.9e-204|rcu:8280653|K22390 acid phosphatase type 7 | (RefSeq) purple acid phosphatase 15 isoform X1	--	[G]	Carbohydrate transport and metabolism	Calcineurin-like phosphoesterase	Purple acid phosphatase 15 OS=Arabidopsis thaliana OX=3702 GN=PAP15 PE=1 SV=1	G	Carbohydrate transport and metabolism	Phosphoesterase domain [Macleaya cordata]
gene.Gb_08087	577	772	920	1443	1391	1777	8.61296	11.5145	16.6607	24.8316	25.0026	28.4105	0.000259774	1.17971	up	[P]	Inorganic ion transport and metabolism	Cellular Component: integral component of membrane (GO:0016021);; Molecular Function: metal ion transmembrane transporter activity (GO:0046873);;	K21398|2.0e-196|mdm:103417812|K21398 natural resistance-associated macrophage protein 2 | (RefSeq) metal transporter Nramp1	--	[P]	Inorganic ion transport and metabolism	Natural resistance-associated macrophage protein	Metal transporter Nramp6 OS=Arabidopsis thaliana OX=3702 GN=NRAMP6 PE=2 SV=2	P	Inorganic ion transport and metabolism	natural resistance-associated macrophage protein [Cryptomeria japonica]
gene.Gb_39955	92	89	65	150	139	257	1.89709	1.83225	1.63396	3.57818	3.46981	5.7055	9.34781e-05	1.32764	up	[O]	Posttranslational modification, protein turnover, chaperones	Molecular Function: metalloendopeptidase activity (GO:0004222);; Molecular Function: zinc ion binding (GO:0008270);; Cellular Component: extracellular matrix (GO:0031012);;	K07999|5.6e-87|nau:109211881|K07999 matrix metalloproteinase-20 (enamelysin) [EC:3.4.24.-] | (RefSeq) metalloendoproteinase 1-MMP-like	--	[OW]	Posttranslational modification, protein turnover, chaperones;; Extracellular structures	Matrixin	Metalloendoproteinase 2-MMP OS=Arabidopsis thaliana OX=3702 GN=2MMP PE=1 SV=1	O	Posttranslational modification, protein turnover, chaperones	matrix metalloproteinase [Pinus taeda]
gene.Gb_06567	109	142	119	31	56	52	1.13253	1.46729	1.4929	0.366006	0.697987	0.573575	0.00406461	-1.22741	down	[S]	Function unknown	Molecular Function: helicase activity (GO:0004386);; Molecular Function: ATP binding (GO:0005524);;	K19001|6.2e-263|nnu:104601884|K19001 ATP-dependent DNA helicase | (RefSeq) ATP-dependent DNA helicase DDM1	--	[K]	Transcription	SNF2 family N-terminal domain	ATP-dependent DNA helicase DDM1 OS=Arabidopsis thaliana OX=3702 GN=DDM1 PE=1 SV=1	K	Transcription	PREDICTED: ATP-dependent DNA helicase DDM1 [Nelumbo nucifera]
gene.Gb_29563	2855	2340	1375	730	572	633	62.8889	51.5126	36.7563	18.5314	15.1648	14.9138	9.53448e-08	-1.53995	down	[Q]	Secondary metabolites biosynthesis, transport and catabolism	Molecular Function: oxidoreductase activity (GO:0016491);; Molecular Function: metal ion binding (GO:0046872);;	K00475|6.4e-93|gmx:100799462|K00475 naringenin 3-dioxygenase [EC:1.14.11.9] | (RefSeq) naringenin,2-oxoglutarate 3-dioxygenase	Flavonoid biosynthesis (ko00941)	[QR]	Secondary metabolites biosynthesis, transport and catabolism;; General function prediction only	non-haem dioxygenase in morphine synthesis N-terminal	Naringenin,2-oxoglutarate 3-dioxygenase OS=Malus domestica OX=3750 PE=2 SV=1	Q	Secondary metabolites biosynthesis, transport and catabolism	flavanone-3-hydroxylase [Picea abies]
gene.Gb_39990	176	169	156	254	293	446	2.71317	2.60728	2.91913	4.53365	5.45559	7.39467	3.37985e-05	1.15754	up	[QV]	Secondary metabolites biosynthesis, transport and catabolism;; Defense mechanisms	Molecular Function: monooxygenase activity (GO:0004497);; Molecular Function: iron ion binding (GO:0005506);; Molecular Function: oxidoreductase activity, acting on paired donors, with incorporation or reduction of molecular oxygen (GO:0016705);; Molecular Function: heme binding (GO:0020037);;	K00487|7.0e-210|jcu:105638891|K00487 trans-cinnamate 4-monooxygenase [EC:1.14.14.91] | (RefSeq) trans-cinnamate 4-monooxygenase	Ubiquinone and other terpenoid-quinone biosynthesis (ko00130);; Phenylpropanoid biosynthesis (ko00940);; Flavonoid biosynthesis (ko00941);; Stilbenoid, diarylheptanoid and gingerol biosynthesis (ko00945)	[Q]	Secondary metabolites biosynthesis, transport and catabolism	Cytochrome P450	Trans-cinnamate 4-monooxygenase OS=Populus kitakamiensis OX=34292 GN=CYP73A16 PE=2 SV=1	Q	Secondary metabolites biosynthesis, transport and catabolism	cinnamate 4-hydroxylase [Marchantia emarginata]
gene.Gb_01098	60	66	53	20	10	17	2.9278	3.19845	3.09994	1.13005	0.541229	0.883479	0.00075217	-1.73817	down	[S]	Function unknown	Cellular Component: extracellular region (GO:0005576);;	K13449|6.1e-35|pda:103712272|K13449 pathogenesis-related protein 1 | (RefSeq) pathogenesis-related protein PRB1-3-like	MAPK signaling pathway - plant (ko04016);; Plant hormone signal transduction (ko04075);; Plant-pathogen interaction (ko04626)	[S]	Function unknown	Cysteine-rich secretory protein family	STS14 protein OS=Solanum tuberosum OX=4113 GN=STS14 PE=2 SV=1	S	Function unknown	unknown [Picea sitchensis]
gene.Gb_16401	161	155	109	224	276	527	3.60484	3.47223	2.96712	5.7991	7.45775	12.6688	0.000137858	1.44312	up	[K]	Transcription	Molecular Function: O-methyltransferase activity (GO:0008171);; Biological Process: methylation (GO:0032259);; Molecular Function: protein dimerization activity (GO:0046983);;	K13066|4.8e-133|atr:18424568|K13066 caffeic acid 3-O-methyltransferase [EC:2.1.1.68] | (RefSeq) caffeic acid 3-O-methyltransferase	Phenylpropanoid biosynthesis (ko00940)	[R]	General function prediction only	O-methyltransferase domain	Caffeic acid 3-O-methyltransferase 1 OS=Populus tremuloides OX=3693 GN=OMT1 PE=1 SV=1	S	Function unknown	S-adenosyl-L-methionine:flavonoid O-methyltransferase [Ginkgo biloba]
NewGene_4352	39	39	38	106	104	172	1.70745	1.67732	1.98189	5.38085	5.51333	8.07329	3.85946e-08	1.88894	up	[QV]	Secondary metabolites biosynthesis, transport and catabolism;; Defense mechanisms	Molecular Function: monooxygenase activity (GO:0004497);; Molecular Function: iron ion binding (GO:0005506);; Cellular Component: integral component of membrane (GO:0016021);; Molecular Function: oxidoreductase activity, acting on paired donors, with incorporation or reduction of molecular oxygen (GO:0016705);; Molecular Function: heme binding (GO:0020037);;	K20562|7.21e-62|csv:101214731|K20562 biphenyl-4-hydroxylase | (RefSeq) cytochrome P450 CYP736A12-like	--	[Q]	Secondary metabolites biosynthesis, transport and catabolism	Cytochrome P450	Cytochrome P450 71AU50 OS=Prunus mume OX=102107 GN=CYP71AU50 PE=2 SV=1	Q	Secondary metabolites biosynthesis, transport and catabolism	cytochrome P450 CYP736A12 [Cinnamomum micranthum f. kanehirae]
gene.Gb_04657	76	67	46	20	24	18	1.54712	1.35886	1.11461	0.452289	0.573712	0.380757	0.00679991	-1.39435	down	[I]	Lipid transport and metabolism	Molecular Function: acetyl-CoA C-acetyltransferase activity (GO:0003985);;	K00626|6.3e-179|nnu:104594265|K00626 acetyl-CoA C-acetyltransferase [EC:2.3.1.9] | (RefSeq) acetyl-CoA acetyltransferase, cytosolic 1	Fatty acid degradation (ko00071);; Synthesis and degradation of ketone bodies (ko00072);; Valine, leucine and isoleucine degradation (ko00280);; Lysine degradation (ko00310);; Tryptophan metabolism (ko00380);; Pyruvate metabolism (ko00620);; Glyoxylate and dicarboxylate metabolism (ko00630);; Propanoate metabolism (ko00640);; Butanoate metabolism (ko00650);; Terpenoid backbone biosynthesis (ko009…	[I]	Lipid transport and metabolism	Thiolase, N-terminal domain	Acetyl-CoA acetyltransferase, cytosolic 1 OS=Arabidopsis thaliana OX=3702 GN=AAT1 PE=1 SV=1	I	Lipid transport and metabolism	unknown [Picea sitchensis]
gene.Gb_10753	312	335	313	644	647	798	4.43538	4.75926	5.40133	10.5538	11.0792	12.1559	2.8633e-13	1.30266	up	[QV]	Secondary metabolites biosynthesis, transport and catabolism;; Defense mechanisms	Molecular Function: monooxygenase activity (GO:0004497);; Molecular Function: iron ion binding (GO:0005506);; Cellular Component: mitochondrion (GO:0005739);; Cellular Component: integral component of membrane (GO:0016021);; Molecular Function: oxidoreductase activity, acting on paired donors, with incorporation or reduction of molecular oxygen (GO:0016705);; Molecular Function: heme binding (GO:…	K20667|2.3e-153|nnu:104593852|K20667 beta-amyrin 28-monooxygenase [EC:1.14.14.126] | (RefSeq) beta-amyrin 28-oxidase-like	--	[QI]	Secondary metabolites biosynthesis, transport and catabolism;; Lipid transport and metabolism	Cytochrome P450	Cytochrome P450 716B2 OS=Picea sitchensis OX=3332 GN=CYP716B2 PE=2 SV=1	Q	Secondary metabolites biosynthesis, transport and catabolism	CYP450 716-like protein [Ginkgo biloba]
gene.Gb_13151	61	58	116	2	4	3	2.12792	2.03502	4.94558	0.049151	0.131154	0.112381	6.149e-09	-4.56583	down	--	--	--	--	--	--	--	--	--	--	--	unknown [Picea sitchensis]
gene.Gb_00808	99	138	30	241	214	402	1.51206	2.11658	0.55402	4.2713	3.964	6.61833	0.000634421	1.90247	up	[IR]	Lipid transport and metabolism;; General function prediction only	Molecular Function: oxidoreductase activity, acting on CH-OH group of donors (GO:0016614);; Molecular Function: flavin adenine dinucleotide binding (GO:0050660);;	K00108|1.0e-115|smo:SELMODRAFT_429523|K00108 choline dehydrogenase [EC:1.1.99.1] | (RefSeq) hypothetical protein	Glycine, serine and threonine metabolism (ko00260)	[R]	General function prediction only	GMC oxidoreductase	(R)-mandelonitrile lyase-like OS=Arabidopsis thaliana OX=3702 GN=At1g73050 PE=2 SV=1	E	Amino acid transport and metabolism	unknown [Picea sitchensis]
gene.Gb_31493	215	228	346	508	409	600	4.09126	4.33539	8.00078	11.1747	9.38959	12.2464	0.00813932	1.08873	up	[R]	General function prediction only	Biological Process: cytokinin biosynthetic process (GO:0009691);; Molecular Function: hydrolase activity (GO:0016787);;	K22522|2.2e-92|atr:18995818|K22522 cytokinin riboside 5'-monophosphate phosphoribohydrolase [EC:3.2.2.-] | (RefSeq) cytokinin riboside 5'-monophosphate phosphoribohydrolase LOG1	--	--	--	Possible lysine decarboxylase	Cytokinin riboside 5'-monophosphate phosphoribohydrolase LOG3 OS=Arabidopsis thaliana OX=3702 GN=LOG3 PE=1 SV=1	G	Carbohydrate transport and metabolism	cytokinin riboside 5'-monophosphate phosphoribohydrolase LOG3 [Phoenix dactylifera]
gene.Gb_38686	331	321	159	69	104	79	11.7737	11.3865	6.85225	2.81153	4.4268	3.00771	0.000232853	-1.45652	down	[O]	Posttranslational modification, protein turnover, chaperones	Biological Process: response to acid chemical (GO:0001101);; Molecular Function: molecular_function (GO:0003674);; Molecular Function: catalytic activity (GO:0003824);; Molecular Function: glutathione transferase activity (GO:0004364);; Molecular Function: binding (GO:0005488);; Molecular Function: protein binding (GO:0005515);; Cellular Component: cellular_component (GO:0005575);; Cellular Compo…	K00799|1.7e-72|pda:103695845|K00799 glutathione S-transferase [EC:2.5.1.18] | (RefSeq) probable glutathione S-transferase parA isoform X1	Glutathione metabolism (ko00480)	[O]	Posttranslational modification, protein turnover, chaperones	Glutathione S-transferase, N-terminal domain	Probable glutathione S-transferase parC OS=Nicotiana tabacum OX=4097 GN=PARC PE=2 SV=1	O	Posttranslational modification, protein turnover, chaperones	GST [Ginkgo biloba]
NewGene_3853	1456	1311	1119	1099	6750	6365	26.5086	23.8519	24.7116	23.0639	147.98	124.115	0.00196357	2.04884	up	--	--	--	--	--	--	--	--	--	--	--	hypothetical protein GLYMA_13G011900 [Glycine max]
gene.Gb_15438	101	82	92	32	25	43	5.86987	4.79889	6.48886	2.1262	1.72205	2.66829	0.00261385	-1.28787	down	--	--	--	--	--	--	--	--	--	L	Replication, recombination and repair	--
gene.Gb_41351	285	330	142	373	630	903	6.26065	7.24603	3.77746	9.43249	16.6651	21.2269	0.000382536	1.53185	up	[IR]	Lipid transport and metabolism;; General function prediction only	Molecular Function: hydrolase activity, acting on ester bonds (GO:0016788);;	K00679|1.1e-39|cic:CICLE_v10027727mg|K00679 phospholipid:diacylglycerol acyltransferase [EC:2.3.1.158] | (RefSeq) hypothetical protein	Glycerolipid metabolism (ko00561)	--	--	GDSL-like Lipase/Acylhydrolase	GDSL esterase/lipase At1g74460 OS=Arabidopsis thaliana OX=3702 GN=At1g74460 PE=2 SV=1	I	Lipid transport and metabolism	unknown [Picea sitchensis]
gene.Gb_29249	124	108	86	27	38	48	2.58796	2.26061	2.18517	0.646495	0.953007	1.06217	0.000811704	-1.30388	down	[M]	Cell wall/membrane/envelope biogenesis	Molecular Function: molecular_function (GO:0003674);; Molecular Function: catalytic activity (GO:0003824);; Molecular Function: protein kinase activity (GO:0004672);; Molecular Function: protein serine/threonine kinase activity (GO:0004674);; Molecular Function: ATP binding (GO:0005524);; Cellular Component: cellular_component (GO:0005575);; Cellular Component: obsolete cell (GO:0005623);; Cellul…	K01180|1.3e-67|cmax:111487562|K01180 endo-1,3(4)-beta-glucanase [EC:3.2.1.6] | (RefSeq) uncharacterized protein LOC111487562	--	[T]	Signal transduction mechanisms	Protein tyrosine and serine/threonine kinase	Probable LRR receptor-like serine/threonine-protein kinase RKF3 OS=Arabidopsis thaliana OX=3702 GN=RKF3 PE=2 SV=1	T	Signal transduction mechanisms	PREDICTED: probable LRR receptor-like serine/threonine-protein kinase RKF3 [Daucus carota subsp. sativus]
gene.Gb_34624	1150	884	366	182	333	198	10.5754	8.12474	4.08166	1.92348	3.68134	1.94124	0.00502071	-1.49826	down	[G]	Carbohydrate transport and metabolism	Molecular Function: catalytic activity (GO:0003824);;	K06617|4.1e-287|atr:18446338|K06617 raffinose synthase [EC:2.4.1.82] | (RefSeq) probable galactinol--sucrose galactosyltransferase 6	Galactose metabolism (ko00052)	--	--	Raffinose synthase or seed imbibition protein Sip1	Probable galactinol--sucrose galactosyltransferase 2 OS=Arabidopsis thaliana OX=3702 GN=RFS2 PE=2 SV=2	S	Function unknown	hypothetical protein AMTR_s00046p00128780, partial [Amborella trichopoda]
gene.Gb_20615	130	123	175	23	29	39	1.09806	1.04002	1.79444	0.219194	0.286761	0.351913	6.16386e-07	-2.0819	down	[O]	Posttranslational modification, protein turnover, chaperones	Molecular Function: serine-type endopeptidase activity (GO:0004252);;	K15333|4.8e-44|nsy:104224633|K15333 tRNA guanosine-2'-O-methyltransferase [EC:2.1.1.34] | (RefSeq) uncharacterized protein LOC104224633	--	--	--	Subtilase family	Subtilisin-like protease SBT5.3 OS=Arabidopsis thaliana OX=3702 GN=AIR3 PE=2 SV=1	G	Carbohydrate transport and metabolism	subtilisin-like protease SBT5.4 [Selaginella moellendorffii]
gene.Gb_41486	1111	740	766	1708	1750	1480	8.22895	5.47436	6.88484	14.5866	15.6123	11.7406	7.31781e-05	1.12133	up	--	--	Molecular Function: protein binding (GO:0005515);; Cellular Component: integral component of membrane (GO:0016021);;	--	--	--	--	Leucine rich repeat	--	S	Function unknown	hypothetical protein, partial [Cryptomeria japonica]
gene.Gb_28975	26	36	25	159	104	131	0.662494	0.917298	0.779253	4.75435	3.25132	3.64072	8.49029e-11	2.3787	up	[T]	Signal transduction mechanisms	Molecular Function: protein kinase activity (GO:0004672);; Molecular Function: ATP binding (GO:0005524);;	K20715|3.6e-137|cpap:110808582|K20715 phototropin [EC:2.7.11.1] | (RefSeq) phototropin-1	--	--	--	Protein kinase domain	Phototropin-1A OS=Oryza sativa subsp. japonica OX=39947 GN=PHOT1A PE=1 SV=2	T	Signal transduction mechanisms	putative LOV domain-containing protein [Dioon edule]
gene.Gb_16261	45	102	145	399	225	314	1.11438	2.51365	4.34309	11.394	6.69279	8.32559	0.0021275	1.82819	up	[Q]	Secondary metabolites biosynthesis, transport and catabolism	Molecular Function: oxidoreductase activity (GO:0016491);;	--	--	--	--	Taurine catabolism dioxygenase TauD, TfdA family	Clavaminate synthase-like protein At3g21360 OS=Arabidopsis thaliana OX=3702 GN=At3g21360 PE=1 SV=1	S	Function unknown	unknown [Picea sitchensis]
NewGene_2460	92	166	64	609	477	721	0.990818	1.80103	0.840634	7.63978	6.25277	8.40297	1.10948e-15	2.69893	up	[DPM]	Cell cycle control, cell division, chromosome partitioning;; Inorganic ion transport and metabolism;; Cell wall/membrane/envelope biogenesis	Molecular Function: copper ion binding (GO:0005507);; Biological Process: lignin catabolic process (GO:0046274);; Cellular Component: apoplast (GO:0048046);; Molecular Function: hydroquinone:oxygen oxidoreductase activity (GO:0052716);;	K05909|5.23e-303|atr:18423467|K05909 laccase [EC:1.10.3.2] | (RefSeq) laccase-12	--	[Q]	Secondary metabolites biosynthesis, transport and catabolism	Multicopper oxidase	Laccase-12 OS=Arabidopsis thaliana OX=3702 GN=LAC12 PE=2 SV=1	Q	Secondary metabolites biosynthesis, transport and catabolism	laccase [Pinus taeda]
gene.Gb_02458	371	531	198	1417	970	1612	12.8626	18.4054	8.32367	56.6433	40.5028	59.8523	3.22042e-09	2.07879	up	--	--	Biological Process: lipid transport (GO:0006869);; Molecular Function: lipid binding (GO:0008289);;	--	--	--	--	Probable lipid transfer	Non-specific lipid-transfer protein-like protein At2g13820 OS=Arabidopsis thaliana OX=3702 GN=At2g13820 PE=2 SV=1	O	Posttranslational modification, protein turnover, chaperones	unknown [Picea sitchensis]
gene.Gb_07598	268	178	83	53	21	66	13.3943	8.87565	5.03331	3.03087	1.25333	3.4872	0.00856607	-1.71083	down	--	--	Biological Process: response to water (GO:0009415);;	--	--	--	--	Dehydrin	--	--	--	--
gene.Gb_25504	83	66	31	3	9	12	1.27575	1.01094	0.578935	0.043239	0.15538	0.195172	0.000129098	-2.69983	down	--	--	--	--	--	--	--	--	--	--	--	uncharacterized protein LOC9654217 [Selaginella moellendorffii]
NewGene_2461	228	308	80	655	524	713	2.44443	3.30773	1.04355	8.11052	6.78232	8.20994	4.61436e-05	1.8556	up	[DPM]	Cell cycle control, cell division, chromosome partitioning;; Inorganic ion transport and metabolism;; Cell wall/membrane/envelope biogenesis	Molecular Function: copper ion binding (GO:0005507);; Biological Process: lignin catabolic process (GO:0046274);; Cellular Component: apoplast (GO:0048046);; Molecular Function: hydroquinone:oxygen oxidoreductase activity (GO:0052716);;	K05909|2.01e-300|atr:18423467|K05909 laccase [EC:1.10.3.2] | (RefSeq) laccase-12	--	[Q]	Secondary metabolites biosynthesis, transport and catabolism	Multicopper oxidase	Laccase-12 OS=Arabidopsis thaliana OX=3702 GN=LAC12 PE=2 SV=1	Q	Secondary metabolites biosynthesis, transport and catabolism	laccase [Pinus taeda]
NewGene_4162	528	475	523	180	232	255	7.08349	6.29251	8.58812	2.72871	3.74682	3.61858	8.99227e-05	-1.01858	down	--	--	--	--	--	--	--	--	--	T	Signal transduction mechanisms	--
NewGene_1780	132	125	131	51	59	54	1.03263	0.980005	1.24129	0.462234	0.549791	0.447344	0.00297582	-1.05551	down	--	--	Molecular Function: protein serine/threonine kinase activity (GO:0004674);; Molecular Function: protein binding (GO:0005515);; Molecular Function: ATP binding (GO:0005524);; Cellular Component: integral component of membrane (GO:0016021);;	K00924|1.21e-11|bna:106358060|K00924 kinase [EC:2.7.1.-] | (RefSeq) receptor-like protein kinase HSL1	--	--	--	Leucine rich repeat	--	T	Signal transduction mechanisms	hypothetical protein ES319_D10G031400v1 [Gossypium barbadense]
NewGene_3143	305	347	174	788	556	1118	9.45709	10.7492	6.53243	28.1787	20.7666	37.1502	4.33298e-08	1.77088	up	--	--	Cellular Component: integral component of membrane (GO:0016021);;	--	--	--	--	--	--	--	--	unknown [Picea sitchensis]
gene.Gb_20302	39	42	45	84	60	120	0.196367	0.216005	0.281619	0.494133	0.368457	0.658305	0.00862301	1.22828	up	[R]	General function prediction only	Molecular Function: protein binding (GO:0005515);; Biological Process: signal transduction (GO:0007165);; Molecular Function: ADP binding (GO:0043531);;	K00695|5.0e-78|mtr:MTR_6g478030|K00695 sucrose synthase [EC:2.4.1.13] | (RefSeq) sucrose synthase	Starch and sucrose metabolism (ko00500)	--	--	TIR domain	TMV resistance protein N OS=Nicotiana glutinosa OX=35889 GN=N PE=1 SV=1	S	Function unknown	PREDICTED: TMV resistance protein N-like [Nelumbo nucifera]
gene.Gb_36981	16	19	43	96	92	80	0.173917	0.203574	0.564489	1.20882	1.20489	0.932569	0.00232677	1.92874	up	--	--	Biological Process: response to acid chemical (GO:0001101);; Molecular Function: peptide receptor activity (GO:0001653);; Biological Process: immune system process (GO:0002376);; Molecular Function: molecular_function (GO:0003674);; Molecular Function: catalytic activity (GO:0003824);; Molecular Function: guanylate cyclase activity (GO:0004383);; Molecular Function: protein kinase activity (GO:00…	K20718|1.4e-06|gmx:100782307|K20718 LRR receptor-like serine/threonine-protein kinase ERECTA [EC:2.7.11.1] | (RefSeq) LRR receptor-like serine/threonine-protein kinase ERECTA	MAPK signaling pathway - plant (ko04016)	--	--	Leucine rich repeat	LRR receptor-like serine/threonine-protein kinase GSO2 OS=Arabidopsis thaliana OX=3702 GN=GSO2 PE=1 SV=2	T	Signal transduction mechanisms	unknown [Picea sitchensis]
gene.Gb_15873	96	141	63	0	0	0	1.01134	1.48032	0.796003	0	0	0	3.67725e-10	-8.86723	down	--	--	Biological Process: immune system process (GO:0002376);; Cellular Component: cellular_component (GO:0005575);; Cellular Component: obsolete cell (GO:0005623);; Cellular Component: plasma membrane (GO:0005886);; Biological Process: response to stress (GO:0006950);; Biological Process: defense response (GO:0006952);; Biological Process: immune response (GO:0006955);; Biological Process: cell commun…	K13459|4.8e-34|pop:18108180|K13459 disease resistance protein RPS2 | (RefSeq) probable disease resistance protein At4g27220	Plant-pathogen interaction (ko04626)	[T]	Signal transduction mechanisms	Leucine Rich repeats (2 copies)	Disease resistance protein RPS2 OS=Arabidopsis thaliana OX=3702 GN=RPS2 PE=1 SV=1	T	Signal transduction mechanisms	unknown [Picea sitchensis]
gene.Gb_21603	9	26	12	162	35	36	0.344693	1.03137	0.572605	7.56345	1.67725	1.52935	0.00907084	2.5549	up	--	--	--	--	--	--	--	Extensin-like region	--	--	--	--
gene.Gb_33400	732	741	263	778	1491	1996	10.1416	10.2614	4.42008	12.4315	24.8861	29.6281	0.0035915	1.50895	up	[DPM]	Cell cycle control, cell division, chromosome partitioning;; Inorganic ion transport and metabolism;; Cell wall/membrane/envelope biogenesis	Molecular Function: copper ion binding (GO:0005507);; Biological Process: lignin catabolic process (GO:0046274);; Cellular Component: apoplast (GO:0048046);; Molecular Function: hydroquinone:oxygen oxidoreductase activity (GO:0052716);;	K05909|4.9e-228|atr:18423467|K05909 laccase [EC:1.10.3.2] | (RefSeq) laccase-12	--	[Q]	Secondary metabolites biosynthesis, transport and catabolism	Multicopper oxidase	Laccase-3 OS=Oryza sativa subsp. japonica OX=39947 GN=LAC3 PE=2 SV=1	Q	Secondary metabolites biosynthesis, transport and catabolism	laccase-like protein [Cunninghamia lanceolata]
gene.Gb_19138	576	452	287	186	191	167	9.47971	7.43389	5.72047	3.52069	3.77058	2.92833	0.00221593	-1.04947	down	--	--	Molecular Function: UDP-glycosyltransferase activity (GO:0008194);;	K23452|1.3e-88|aly:9329285|K23452 UDP-glucosyltransferase 85A [EC:2.4.1.-] | (RefSeq) UDP-glycosyltransferase 85A1	Zeatin biosynthesis (ko00908)	[GC]	Carbohydrate transport and metabolism;; Energy production and conversion	UDP-glucoronosyl and UDP-glucosyl transferase	UDP-glycosyltransferase 85A1 OS=Arabidopsis thaliana OX=3702 GN=UGT85A1 PE=2 SV=1	--	--	UGT85A, partial [Pinus tabuliformis]
gene.Gb_23497	56	74	117	182	212	178	1.13748	1.48786	2.87033	4.25192	5.16742	3.85823	0.00706242	1.37015	up	[I]	Lipid transport and metabolism	Molecular Function: phosphoric diester hydrolase activity (GO:0008081);; Biological Process: glycerophospholipid catabolic process (GO:0046475);;	K18696|1.1e-117|pop:7495809|K18696 glycerophosphodiester phosphodiesterase [EC:3.1.4.46] | (RefSeq) glycerophosphodiester phosphodiesterase GDPD1, chloroplastic	Glycerophospholipid metabolism (ko00564)	[R]	General function prediction only	Glycerophosphoryl diester phosphodiesterase family	Glycerophosphodiester phosphodiesterase GDPD1, chloroplastic OS=Arabidopsis thaliana OX=3702 GN=GDPD1 PE=1 SV=1	C	Energy production and conversion	PREDICTED: glycerophosphodiester phosphodiesterase GDPD1, chloroplastic-like isoform X1 [Populus euphratica]
gene.Gb_31749	38	42	49	0	0	0	0.672959	0.737465	1.05789	0	0	0	2.48836e-07	-7.6953	down	--	--	Molecular Function: RNA binding (GO:0003723);; Molecular Function: metal ion binding (GO:0046872);;	K12872|8.6e-156|nnu:104611444|K12872 pre-mRNA-splicing factor RBM22/SLT11 | (RefSeq) zinc finger CCCH domain-containing protein 49-like	Spliceosome (ko03040)	[R]	General function prediction only	RNA recognition motif. (a.k.a. RRM, RBD, or RNP domain)	Zinc finger CCCH domain-containing protein 40 OS=Oryza sativa subsp. japonica OX=39947 GN=Os06g0170500 PE=2 SV=1	A	RNA processing and modification	zinc finger CCCH domain-containing protein 40-like protein [Cinnamomum micranthum f. kanehirae]
NewGene_3626	169	167	53	24	22	8	6.77935	6.06704	1.85557	1.25468	0.736052	0.307334	0.000131273	-2.57499	down	[QV]	Secondary metabolites biosynthesis, transport and catabolism;; Defense mechanisms	Molecular Function: monooxygenase activity (GO:0004497);; Molecular Function: iron ion binding (GO:0005506);; Cellular Component: integral component of membrane (GO:0016021);; Molecular Function: oxidoreductase activity, acting on paired donors, with incorporation or reduction of molecular oxygen (GO:0016705);; Molecular Function: heme binding (GO:0020037);;	K23136|3.26e-79|tcc:18591293|K23136 fraxetin 5-hydroxylase [EC:1.14.14.164] | (RefSeq) cytochrome P450 82C4	--	[Q]	Secondary metabolites biosynthesis, transport and catabolism	Cytochrome P450	Xanthotoxin 5-hydroxylase CYP82C4 OS=Arabidopsis thaliana OX=3702 GN=CYP82C4 PE=1 SV=1	Q	Secondary metabolites biosynthesis, transport and catabolism	CYP867F23 [Taxus chinensis]
gene.Gb_10353	159	125	73	11	17	30	5.94307	4.68775	3.30055	0.475829	0.765333	1.18809	8.51551e-07	-2.42868	down	--	--	Cellular Component: integral component of membrane (GO:0016021);;	--	--	--	--	Late embryogenesis abundant protein	--	S	Function unknown	unknown [Picea sitchensis]
gene.Gb_12079	345	410	958	169	129	193	2.96312	3.51903	9.99049	1.66871	1.32698	1.77201	0.00444038	-1.69219	down	[T]	Signal transduction mechanisms	Molecular Function: protein kinase activity (GO:0004672);; Molecular Function: ATP binding (GO:0005524);; Cellular Component: integral component of membrane (GO:0016021);;	K16224|2.8e-92|ath:AT2G19190|K16224 senescence-induced receptor-like serine/threonine-protein kinase | (RefSeq) FRK1; FLG22-induced receptor-like kinase 1	MAPK signaling pathway - plant (ko04016);; Plant-pathogen interaction (ko04626)	--	--	Malectin-like domain	Probable LRR receptor-like serine/threonine-protein kinase At5g48740 OS=Arabidopsis thaliana OX=3702 GN=At5g48740 PE=1 SV=1	T	Signal transduction mechanisms	LRK1 [Pinus tabuliformis]
gene.Gb_01234	11	23	9	36	36	48	0.45729	0.936931	0.44309	1.70389	1.80034	2.14525	0.00933625	1.68297	up	[O]	Posttranslational modification, protein turnover, chaperones	Cellular Component: chloroplast (GO:0009507);; Biological Process: chaperone-mediated protein folding (GO:0061077);;	K03686|1.4e-09|qsu:112039585|K03686 molecular chaperone DnaJ | (RefSeq) chaperone protein dnaJ A6, chloroplastic-like	--	[O]	Posttranslational modification, protein turnover, chaperones	DnaJ domain	Chaperone protein dnaJ 20, chloroplastic OS=Arabidopsis thaliana OX=3702 GN=ATJ20 PE=1 SV=2	O	Posttranslational modification, protein turnover, chaperones	chaperone protein dnaJ 20, chloroplastic-like [Physcomitrium patens]
gene.Gb_34664	180	188	143	46	75	74	10.695	11.1452	10.2867	3.11261	5.3364	4.68482	0.000349394	-1.19584	down	--	--	Cellular Component: nucleosome (GO:0000786);; Molecular Function: DNA binding (GO:0003677);; Cellular Component: nucleus (GO:0005634);; Molecular Function: protein heterodimerization activity (GO:0046982);;	K11253|6.5e-67|adu:107460150|K11253 histone H3 | (RefSeq) histone H3.3	--	[B]	Chromatin structure and dynamics	Core histone H2A/H2B/H3/H4	Histone H3.3 OS=Arabidopsis thaliana OX=3702 GN=HTR4 PE=1 SV=2	B	Chromatin structure and dynamics	hypothetical protein CR513_38538, partial [Mucuna pruriens]
gene.Gb_24906	180	189	169	46	59	67	4.71149	4.94953	5.34712	1.37901	1.85988	1.85941	2.21596e-07	-1.46142	down	--	--	Molecular Function: nucleic acid binding (GO:0003676);; Biological Process: DNA integration (GO:0015074);;	K05909|4.0e-88|ghi:107887550|K05909 laccase [EC:1.10.3.2] | (RefSeq) laccase-2-like	--	[R]	General function prediction only	Reverse transcriptase (RNA-dependent DNA polymerase)	Retrovirus-related Pol polyprotein from transposon RE1 OS=Arabidopsis thaliana OX=3702 GN=RE1 PE=2 SV=1	O	Posttranslational modification, protein turnover, chaperones	unnamed protein product [Ananas comosus var. bracteatus]
gene.Gb_04056	231	255	239	855	500	607	3.01185	3.329	3.78068	12.8887	7.87687	8.50397	1.25567e-07	1.62969	up	[R]	General function prediction only	Molecular Function: protein binding (GO:0005515);; Biological Process: signal transduction (GO:0007165);; Molecular Function: ADP binding (GO:0043531);;	K00695|3.7e-61|mtr:MTR_6g478030|K00695 sucrose synthase [EC:2.4.1.13] | (RefSeq) sucrose synthase	Starch and sucrose metabolism (ko00500)	--	--	TIR domain	Disease resistance protein RPV1 OS=Vitis rotundifolia OX=103349 GN=RPV1 PE=1 SV=1	T	Signal transduction mechanisms	unknown [Picea sitchensis]
gene.Gb_34239	131	191	204	21	45	47	1.84238	2.68496	3.48073	0.327474	0.753083	0.704763	7.25565e-06	-2.05918	down	[MDT]	Cell wall/membrane/envelope biogenesis;; Cell cycle control, cell division, chromosome partitioning;; Signal transduction mechanisms	Molecular Function: ATP binding (GO:0005524);;	K08900|4.0e-134|vvi:100263212|K08900 mitochondrial chaperone BCS1 | (RefSeq) AAA-ATPase At4g25835	--	[O]	Posttranslational modification, protein turnover, chaperones	Domain associated at C-terminal with AAA	AAA-ATPase At4g25835 OS=Arabidopsis thaliana OX=3702 GN=At4g25835 PE=2 SV=1	O	Posttranslational modification, protein turnover, chaperones	AAA-ATPase At4g25835-like [Vitis riparia]
gene.Gb_27931	525	421	446	1113	902	1150	7.44883	5.96467	7.67804	18.2091	15.4112	17.4811	5.07115e-11	1.3692	up	[IR]	Lipid transport and metabolism;; General function prediction only	Molecular Function: oxidoreductase activity, acting on CH-OH group of donors (GO:0016614);; Molecular Function: flavin adenine dinucleotide binding (GO:0050660);;	K00108|6.7e-198|mtr:MTR_5g011010|K00108 choline dehydrogenase [EC:1.1.99.1] | (RefSeq) glucose-methanol-choline (GMC) oxidoreductase family protein	Glycine, serine and threonine metabolism (ko00260)	[R]	General function prediction only	GMC oxidoreductase	Protein HOTHEAD OS=Arabidopsis thaliana OX=3702 GN=HTH PE=1 SV=1	E	Amino acid transport and metabolism	protein HOTHEAD-like protein [Cinnamomum micranthum f. kanehirae]
gene.Gb_28927	163	188	143	84	53	76	5.28226	6.11974	5.65456	3.14451	2.05339	2.65008	0.00336046	-1.01966	down	[R]	General function prediction only	Molecular Function: acid phosphatase activity (GO:0003993);;	K20728|2.1e-31|thj:104814965|K20728 vegetative storage protein 2 | (RefSeq) vegetative storage protein 2-like	MAPK signaling pathway - plant (ko04016)	--	--	HAD superfamily, subfamily IIIB (Acid phosphatase)	Acid phosphatase 1 OS=Solanum lycopersicum OX=4081 GN=APS1 PE=2 SV=1	S	Function unknown	unknown [Picea sitchensis]
gene.Gb_20694	221	283	258	110	86	102	4.69394	6.00569	6.64128	2.69239	2.1932	2.30764	9.7247e-05	-1.17006	down	[T]	Signal transduction mechanisms	Molecular Function: acid phosphatase activity (GO:0003993);; Molecular Function: metal ion binding (GO:0046872);;	K14379|1.1e-71|nnu:104607262|K14379 tartrate-resistant acid phosphatase type 5 [EC:3.1.3.2] | (RefSeq) purple acid phosphatase 8-like	Riboflavin metabolism (ko00740)	[O]	Posttranslational modification, protein turnover, chaperones	Calcineurin-like phosphoesterase	Purple acid phosphatase 3 OS=Arabidopsis thaliana OX=3702 GN=PAP3 PE=2 SV=1	O	Posttranslational modification, protein turnover, chaperones	unknown [Picea sitchensis]
gene.Gb_15877	113	113	64	0	0	4	1.10899	1.11084	0.761015	0	0	0.039433	1.34007e-10	-5.98686	down	--	--	Molecular Function: ADP binding (GO:0043531);;	K13459|9.1e-55|jre:109021801|K13459 disease resistance protein RPS2 | (RefSeq) probable disease resistance protein At4g27220 isoform X1	Plant-pathogen interaction (ko04626)	[T]	Signal transduction mechanisms	NB-ARC domain	Probable disease resistance protein At4g27220 OS=Arabidopsis thaliana OX=3702 GN=At4g27220 PE=2 SV=1	T	Signal transduction mechanisms	unknown [Picea sitchensis]
gene.Gb_10648	627	639	330	168	151	89	17.4234	17.7455	11.1181	5.3687	5.04806	2.63365	3.13645e-05	-1.72104	down	--	--	Molecular Function: hydrolase activity, hydrolyzing O-glycosyl compounds (GO:0004553);; Cellular Component: cell wall (GO:0005618);; Biological Process: xyloglucan metabolic process (GO:0010411);; Molecular Function: xyloglucan:xyloglucosyl transferase activity (GO:0016762);; Biological Process: cell wall biogenesis (GO:0042546);; Cellular Component: apoplast (GO:0048046);; Biological Process: ce…	K08235|5.5e-140|sind:105177854|K08235 xyloglucan:xyloglucosyl transferase [EC:2.4.1.207] | (RefSeq) probable xyloglucan endotransglucosylase/hydrolase protein 7	--	--	--	Glycosyl hydrolases family 16	Probable xyloglucan endotransglucosylase/hydrolase protein 6 OS=Arabidopsis thaliana OX=3702 GN=XTH6 PE=2 SV=2	G	Carbohydrate transport and metabolism	hypothetical protein F0562_002641 [Nyssa sinensis]
gene.Gb_40967	124	140	151	246	247	276	1.59901	1.81272	2.36913	3.67053	3.84638	3.8262	0.000111852	1.06714	up	--	--	Molecular Function: ADP binding (GO:0043531);;	K00695|1.1e-20|mtr:MTR_6g478030|K00695 sucrose synthase [EC:2.4.1.13] | (RefSeq) sucrose synthase	Starch and sucrose metabolism (ko00500)	--	--	Leucine Rich repeats (2 copies)	Disease resistance protein L6 OS=Linum usitatissimum OX=4006 GN=L6 PE=1 SV=1	S	Function unknown	NBS/LRR, partial [Pinus taeda]
gene.Gb_07797	23	29	17	64	89	111	0.54504	0.710471	0.488196	1.81566	2.63504	2.91989	2.22122e-07	2.12665	up	[I]	Lipid transport and metabolism	Molecular Function: hydrolase activity (GO:0016787);;	K14493|4.9e-76|smo:SELMODRAFT_450797|K14493 gibberellin receptor GID1 [EC:3.-.-.-] | (RefSeq) GID1b-1; hypothetical protein	Plant hormone signal transduction (ko04075)	[V]	Defense mechanisms	alpha/beta hydrolase fold	Probable carboxylesterase 18 OS=Arabidopsis thaliana OX=3702 GN=CXE18 PE=1 SV=1	V	Defense mechanisms	unknown [Picea sitchensis]
NewGene_66	166	151	106	275	250	304	2.81842	2.22851	1.99583	4.37092	6.10105	5.83665	4.86853e-07	1.17159	up	--	--	Molecular Function: RNA polymerase II transcription regulatory region sequence-specific DNA binding (GO:0000977);; Cellular Component: nucleus (GO:0005634);; Biological Process: positive regulation of transcription by RNA polymerase II (GO:0045944);; Molecular Function: protein dimerization activity (GO:0046983);;	K09264|5.18e-29|mcha:111008884|K09264 MADS-box transcription factor, plant | (RefSeq) truncated transcription factor CAULIFLOWER D-like	--	[K]	Transcription	SRF-type transcription factor (DNA-binding and dimerisation domain)	MADS-box transcription factor 17 OS=Oryza sativa subsp. japonica OX=39947 GN=MADS17 PE=1 SV=2	K	Transcription	MADS-box transcription factor 6-like [Ipomoea triloba]
gene.Gb_13351	529	491	950	158	127	183	7.53053	6.98131	16.4269	2.59064	2.17026	2.78574	4.44411e-06	-1.94123	down	[O]	Posttranslational modification, protein turnover, chaperones	Molecular Function: protein kinase activity (GO:0004672);; Molecular Function: protein serine/threonine kinase activity (GO:0004674);; Molecular Function: calcium ion binding (GO:0005509);; Molecular Function: ATP binding (GO:0005524);; Cellular Component: plasma membrane (GO:0005886);; Biological Process: protein phosphorylation (GO:0006468);; Biological Process: cell surface receptor signaling …	K23544|3.7e-87|brp:103842861|K23544 serine incorporator 1/3 | (RefSeq) serine incorporator 3	--	--	--	Protein kinase domain	Wall-associated receptor kinase 5 OS=Arabidopsis thaliana OX=3702 GN=WAK5 PE=2 SV=1	T	Signal transduction mechanisms	hypothetical protein AMTR_s00022p00031050 [Amborella trichopoda]
gene.Gb_00923	230	208	62	10	15	5	2.028	1.83381	0.664321	0.099894	0.156079	0.04551	3.73133e-09	-3.78929	down	--	--	Molecular Function: protein binding (GO:0005515);; Biological Process: signal transduction (GO:0007165);; Molecular Function: ADP binding (GO:0043531);;	K00695|4.6e-47|mtr:MTR_6g478030|K00695 sucrose synthase [EC:2.4.1.13] | (RefSeq) sucrose synthase	Starch and sucrose metabolism (ko00500)	--	--	TIR domain	Disease resistance protein Roq1 OS=Nicotiana benthamiana OX=4100 GN=ROQ1 PE=1 SV=1	S	Function unknown	disease resistance protein [Pyrus ussuriensis x Pyrus communis]
gene.Gb_38772	115	101	46	0	17	9	1.73494	1.52317	0.826717	0	0.300533	0.139609	0.00142386	-3.10094	down	--	--	Cellular Component: cytosol (GO:0005829);; Biological Process: starch metabolic process (GO:0005982);; Biological Process: trehalose metabolic process (GO:0005991);; Biological Process: regulation of ethylene biosynthetic process (GO:0010364);; Biological Process: regulation of leaf senescence (GO:1900055);;	--	--	--	--	--	--	P	Inorganic ion transport and metabolism	hypothetical protein AMTR_s00010p00044630 [Amborella trichopoda]
gene.Gb_12030	82	106	75	227	188	259	1.27845	1.66707	1.41908	4.10993	3.55491	4.35301	1.1437e-09	1.54817	up	[QV]	Secondary metabolites biosynthesis, transport and catabolism;; Defense mechanisms	Molecular Function: monooxygenase activity (GO:0004497);; Molecular Function: iron ion binding (GO:0005506);; Cellular Component: integral component of membrane (GO:0016021);; Molecular Function: oxidoreductase activity, acting on paired donors, with incorporation or reduction of molecular oxygen (GO:0016705);; Molecular Function: heme binding (GO:0020037);;	K20556|1.9e-130|thj:104817260|K20556 cytochrome P450 family 76 subfamily C | (RefSeq) cytochrome P450 76C4-like isoform X1	--	[Q]	Secondary metabolites biosynthesis, transport and catabolism	Cytochrome P450	Cytochrome P450 76T24 OS=Catharanthus roseus OX=4058 GN=CYP76T24 PE=2 SV=1	Q	Secondary metabolites biosynthesis, transport and catabolism	CYP76AA73 [Taxus chinensis]
gene.Gb_18427	186	252	276	379	913	1546	6.87658	9.30283	12.3911	16.1891	40.719	61.3423	4.29916e-05	2.11879	up	--	--	Cellular Component: cell wall (GO:0005618);; Molecular Function: manganese ion binding (GO:0030145);; Molecular Function: nutrient reservoir activity (GO:0045735);; Cellular Component: apoplast (GO:0048046);;	--	--	--	--	Cupin	Germin-like protein subfamily 2 member 1 OS=Arabidopsis thaliana OX=3702 GN=GLP4 PE=2 SV=2	S	Function unknown	germin-like protein subfamily 2 member 4 isoform X1 [Durio zibethinus]
gene.Gb_40039	135	85	143	287	337	457	3.30867	2.06348	4.24186	8.11377	9.95399	12.0129	1.05011e-06	1.72769	up	--	--	Molecular Function: protein binding (GO:0005515);;	--	--	--	--	Leucine rich repeat	--	S	Function unknown	--
gene.Gb_21189	379	336	257	111	109	114	6.03071	5.34148	4.95962	2.02616	2.08397	1.94227	7.15335e-09	-1.33821	down	[IQR]	Lipid transport and metabolism;; Secondary metabolites biosynthesis, transport and catabolism;; General function prediction only	Cellular Component: membrane (GO:0016020);; Biological Process: oxidation-reduction process (GO:0055114);;	K00079|1.5e-23|ppp:112289080|K00079 carbonyl reductase 1 [EC:1.1.1.184 1.1.1.189 1.1.1.197] | (RefSeq) carbonyl reductase [NADPH] 1-like	Arachidonic acid metabolism (ko00590);; Folate biosynthesis (ko00790)	[Q]	Secondary metabolites biosynthesis, transport and catabolism	short chain dehydrogenase	(+)-neomenthol dehydrogenase OS=Arabidopsis thaliana OX=3702 GN=SDR1 PE=1 SV=1	Q	Secondary metabolites biosynthesis, transport and catabolism	hypothetical protein PHYPA_014902 [Physcomitrium patens]
gene.Gb_29044	144	193	69	207	317	552	2.35265	3.14414	1.36998	3.8978	6.24009	9.67468	0.0017402	1.60185	up	[Q]	Secondary metabolites biosynthesis, transport and catabolism	Molecular Function: diacylglycerol O-acyltransferase activity (GO:0004144);; Cellular Component: integral component of membrane (GO:0016021);; Biological Process: glycerolipid biosynthetic process (GO:0045017);;	K15406|2.4e-58|bna:106451554|K15406 wax-ester synthase / diacylglycerol O-acyltransferase [EC:2.3.1.75 2.3.1.20] | (RefSeq) O-acyltransferase WSD1	Cutin, suberine and wax biosynthesis (ko00073)	--	--	WS/DGAT C-terminal domain	O-acyltransferase WSD1 OS=Arabidopsis thaliana OX=3702 GN=WSD1 PE=2 SV=1	S	Function unknown	LOW QUALITY PROTEIN: O-acyltransferase WSD1 [Selaginella moellendorffii]
gene.Gb_10444	389	175	151	64	27	32	8.24139	3.69597	3.87974	1.56408	0.689807	0.705189	4.47257e-05	-2.30852	down	[O]	Posttranslational modification, protein turnover, chaperones	Molecular Function: cysteine-type peptidase activity (GO:0008234);;	K16292|8.6e-125|nnu:104591558|K16292 KDEL-tailed cysteine endopeptidase [EC:3.4.22.-] | (RefSeq) vignain-like	--	[O]	Posttranslational modification, protein turnover, chaperones	Papain family cysteine protease	KDEL-tailed cysteine endopeptidase CEP1 OS=Arabidopsis thaliana OX=3702 GN=CEP1 PE=1 SV=1	O	Posttranslational modification, protein turnover, chaperones	Peptidase C1A [Macleaya cordata]
gene.Gb_08131	3708	4264	3540	8521	6347	6954	159.912	183.793	185.255	423.67	329.606	321.172	6.16386e-07	1.12067	up	[E]	Amino acid transport and metabolism	Molecular Function: iron ion binding (GO:0005506);; Cellular Component: nucleus (GO:0005634);; Cellular Component: cytoplasm (GO:0005737);; Molecular Function: acireductone dioxygenase [iron(II)-requiring] activity (GO:0010309);; Biological Process: L-methionine salvage from methylthioadenosine (GO:0019509);;	K08967|2.6e-82|ppp:112291421|K08967 1,2-dihydroxy-3-keto-5-methylthiopentene dioxygenase [EC:1.13.11.53 1.13.11.54] | (RefSeq) 1,2-dihydroxy-3-keto-5-methylthiopentene dioxygenase 2	Cysteine and methionine metabolism (ko00270)	[S]	Function unknown	ARD/ARD' family	1,2-dihydroxy-3-keto-5-methylthiopentene dioxygenase 2 OS=Physcomitrium patens OX=3218 GN=PHYPADRAFT_134384 PE=3 SV=1	E	Amino acid transport and metabolism	unknown [Picea sitchensis]
gene.Gb_10649	731	686	264	105	126	62	17.6223	16.5103	7.70901	2.89318	3.64523	1.58344	2.66512e-06	-2.25683	down	--	--	Molecular Function: hydrolase activity, hydrolyzing O-glycosyl compounds (GO:0004553);; Cellular Component: cell wall (GO:0005618);; Biological Process: xyloglucan metabolic process (GO:0010411);; Molecular Function: xyloglucan:xyloglucosyl transferase activity (GO:0016762);; Biological Process: cell wall biogenesis (GO:0042546);; Cellular Component: apoplast (GO:0048046);; Biological Process: ce…	K08235|5.2e-142|sind:105177854|K08235 xyloglucan:xyloglucosyl transferase [EC:2.4.1.207] | (RefSeq) probable xyloglucan endotransglucosylase/hydrolase protein 7	--	--	--	Glycosyl hydrolases family 16	Probable xyloglucan endotransglucosylase/hydrolase protein 6 OS=Arabidopsis thaliana OX=3702 GN=XTH6 PE=2 SV=2	G	Carbohydrate transport and metabolism	probable xyloglucan endotransglucosylase/hydrolase protein 7 [Sesamum indicum]
gene.Gb_34469	581	1144	489	2767	3206	4349	8.19299	16.1104	8.36355	44.9898	54.4305	65.6755	1.336e-13	2.42448	up	[DPM]	Cell cycle control, cell division, chromosome partitioning;; Inorganic ion transport and metabolism;; Cell wall/membrane/envelope biogenesis	Molecular Function: copper ion binding (GO:0005507);; Biological Process: lignin catabolic process (GO:0046274);; Cellular Component: apoplast (GO:0048046);; Molecular Function: hydroquinone:oxygen oxidoreductase activity (GO:0052716);;	K05909|3.9e-246|egu:105045906|K05909 laccase [EC:1.10.3.2] | (RefSeq) laccase-3-like	--	[Q]	Secondary metabolites biosynthesis, transport and catabolism	Multicopper oxidase	Laccase-12 OS=Arabidopsis thaliana OX=3702 GN=LAC12 PE=2 SV=1	Q	Secondary metabolites biosynthesis, transport and catabolism	laccase [Picea abies]
gene.Gb_19054	1375	995	486	285	110	286	40.4529	29.262	17.3555	9.64724	3.87019	8.99644	0.000254389	-1.85485	down	[R]	General function prediction only	Molecular Function: acid phosphatase activity (GO:0003993);;	K20728|1.4e-36|bna:106425571|K20728 vegetative storage protein 2 | (RefSeq) vegetative storage protein 2	MAPK signaling pathway - plant (ko04016)	--	--	HAD superfamily, subfamily IIIB (Acid phosphatase)	Acid phosphatase 1 OS=Solanum lycopersicum OX=4081 GN=APS1 PE=2 SV=1	S	Function unknown	acid phosphatase 1-like [Camellia sinensis]
gene.Gb_39543	76	51	33	0	2	0	4.70205	3.14547	2.45397	0	0.098904	0	6.83847e-06	-6.09972	down	--	--	Molecular Function: GTP binding (GO:0005525);;	--	--	--	--	AIG1 family	--	S	Function unknown	unknown [Picea sitchensis]
gene.Gb_11937	112	107	33	158	189	337	1.51557	1.45185	0.534257	2.47011	3.09509	4.90205	0.00277583	1.6488	up	--	--	Molecular Function: DNA binding (GO:0003677);; Molecular Function: DNA-binding transcription factor activity (GO:0003700);; Cellular Component: nucleus (GO:0005634);;	K09285|1.8e-89|mesc:110629602|K09285 AP2-like factor, ANT lineage | (RefSeq) AP2-like ethylene-responsive transcription factor At1g16060	--	--	--	AP2 domain	Ethylene-responsive transcription factor WRI1 OS=Arabidopsis thaliana OX=3702 GN=WRI1 PE=1 SV=1	K	Transcription	AP2/ERF domain-containing protein [Artemisia annua]
gene.Gb_36409	89	76	45	0	0	0	3.65015	3.13859	2.23799	0	0	0	5.8229e-09	-8.3564	down	--	--	Molecular Function: protein binding (GO:0005515);;	--	--	--	--	Leucine rich repeat	--	S	Function unknown	--
gene.Gb_01855	90	75	28	149	180	261	1.25712	1.04754	0.46465	2.40734	3.03951	3.9222	7.14152e-05	1.82474	up	--	--	Cellular Component: integral component of membrane (GO:0016021);; Molecular Function: transferase activity, transferring acyl groups (GO:0016746);;	K13508|9.2e-171|cann:107878499|K13508 glycerol-3-phosphate acyltransferase [EC:2.3.1.15 2.3.1.198] | (RefSeq) glycerol-3-phosphate acyltransferase 1	Glycerolipid metabolism (ko00561);; Glycerophospholipid metabolism (ko00564)	--	--	haloacid dehalogenase-like hydrolase	Glycerol-3-phosphate acyltransferase RAM2 OS=Medicago truncatula OX=3880 GN=RAM2 PE=2 SV=1	I	Lipid transport and metabolism	glycerol-3-phosphate 2-O-acyltransferase 6-like [Physcomitrium patens]
gene.Gb_02342	196	414	313	7	41	52	14.3344	30.3147	27.8965	0.524945	3.61491	4.01956	2.35858e-06	-3.05333	down	--	--	Biological Process: lipid transport (GO:0006869);; Molecular Function: lipid binding (GO:0008289);;	--	--	--	--	Protease inhibitor/seed storage/LTP family	Non-specific lipid-transfer protein OS=Helianthus annuus OX=4232 PE=3 SV=1	G	Carbohydrate transport and metabolism	hypothetical protein BAE44_0012208, partial [Dichanthelium oligosanthes]
gene.Gb_35373	97	102	63	30	35	34	8.75957	9.20146	6.90708	3.05407	3.75822	3.2028	0.00434442	-1.19623	down	--	--	Molecular Function: catalytic activity (GO:0003824);;	K09753|5.1e-12|jre:109010995|K09753 cinnamoyl-CoA reductase [EC:1.2.1.44] | (RefSeq) cinnamoyl-CoA reductase 1-like	Phenylpropanoid biosynthesis (ko00940)	[V]	Defense mechanisms	--	Cinnamoyl-CoA reductase 2 OS=Arabidopsis thaliana OX=3702 GN=CCR2 PE=1 SV=1	V	Defense mechanisms	unknown [Picea sitchensis]
gene.Gb_41546	231	250	209	44	60	60	10.0502	10.8609	11.008	2.17683	3.14584	2.7692	8.03879e-13	-1.88287	down	[I]	Lipid transport and metabolism	--	K13544|1.2e-31|boe:106311503|K13544 pheophorbidase [EC:3.1.1.82] | (RefSeq) pheophorbidase-like	Porphyrin and chlorophyll metabolism (ko00860)	--	--	Alpha/beta hydrolase family	Methylesterase 17 OS=Arabidopsis thaliana OX=3702 GN=MES17 PE=1 SV=1	S	Function unknown	unknown [Picea sitchensis]
gene.Gb_36283	8	10	13	36	34	80	0.063572	0.077958	0.128893	0.339916	0.330388	0.708081	0.000239064	2.41278	up	[P]	Inorganic ion transport and metabolism	Molecular Function: calcium transmembrane transporter activity, phosphorylative mechanism (GO:0005388);; Molecular Function: ATP binding (GO:0005524);; Cellular Component: integral component of membrane (GO:0016021);; Molecular Function: ATPase-coupled cation transmembrane transporter activity (GO:0019829);; Cellular Component: intracellular membrane-bounded organelle (GO:0043231);;	K01537|1.2e-298|vvi:100259585|K01537 P-type Ca2+ transporter type 2C [EC:7.2.2.10] | (RefSeq) putative calcium-transporting ATPase 13, plasma membrane-type	--	[P]	Inorganic ion transport and metabolism	Cation transporting ATPase, C-terminus	Calcium-transporting ATPase 8, plasma membrane-type OS=Arabidopsis thaliana OX=3702 GN=ACA8 PE=1 SV=1	P	Inorganic ion transport and metabolism	putative calcium-transporting ATPase 13, plasma membrane-type [Vitis riparia]
gene.Gb_25265	40	95	87	106	237	371	4.48454	10.6887	11.8511	13.7301	32.2682	44.9575	0.00414915	1.82094	up	--	--	Molecular Function: serine-type endopeptidase inhibitor activity (GO:0004867);; Biological Process: response to wounding (GO:0009611);;	K20769|1.4e-12|mesc:110611169|K20769 fatty acid omega-hydroxylase [EC:1.14.-.-] | (RefSeq) cytochrome P450 94A2-like	Cutin, suberine and wax biosynthesis (ko00073)	--	--	Potato inhibitor I family	Proteinase inhibitor OS=Linum usitatissimum OX=4006 PE=1 SV=1	S	Function unknown	inhibitor of trypsin and hageman factor-like [Coffea eugenioides]
gene.Gb_38452	1251	979	815	269	240	513	26.8209	20.9816	21.215	6.64964	6.17563	11.779	2.14382e-05	-1.4058	down	[IR]	Lipid transport and metabolism;; General function prediction only	Molecular Function: oxidoreductase activity, acting on CH-OH group of donors (GO:0016614);; Molecular Function: flavin adenine dinucleotide binding (GO:0050660);;	K00108|4.1e-151|atr:18447796|K00108 choline dehydrogenase [EC:1.1.99.1] | (RefSeq) protein HOTHEAD	Glycine, serine and threonine metabolism (ko00260)	[R]	General function prediction only	GMC oxidoreductase	Protein HOTHEAD OS=Arabidopsis thaliana OX=3702 GN=HTH PE=1 SV=1	E	Amino acid transport and metabolism	protein HOTHEAD [Prunus persica]
gene.Gb_11954	330	214	129	34	36	61	6.75294	4.37637	3.20338	0.788252	0.865206	1.33659	4.74619e-07	-2.15987	down	--	--	Cellular Component: integral component of membrane (GO:0016021);;	K03695|5.5e-10|smo:SELMODRAFT_411212|K03695 ATP-dependent Clp protease ATP-binding subunit ClpB | (RefSeq) hypothetical protein	--	--	--	Family of unknown function (DUF716)	--	S	Function unknown	hypothetical protein MARPO_0016s0059 [Marchantia polymorpha]
gene.Gb_31813	1673	1604	1460	2423	3021	3909	35.0358	33.586	37.1189	58.5209	76.2118	87.7172	1.43933e-08	1.15804	up	--	--	Molecular Function: molecular_function (GO:0003674);; Molecular Function: catalytic activity (GO:0003824);; Molecular Function: ubiquitin-protein transferase activity (GO:0004842);; Molecular Function: protein binding (GO:0005515);; Biological Process: cellular protein modification process (GO:0006464);; Biological Process: proteolysis (GO:0006508);; Biological Process: ubiquitin-dependent protei…	--	--	--	--	F-box domain	--	S	Function unknown	unknown [Picea sitchensis]
gene.Gb_28846	505	462	330	532	881	910	12.4262	11.3464	9.83385	15.1007	26.1017	23.9833	0.000842802	1.03883	up	--	--	Molecular Function: zinc ion transmembrane transporter activity (GO:0005385);; Cellular Component: integral component of membrane (GO:0016021);;	K14709|3.6e-95|jre:108996792|K14709 solute carrier family 39 (zinc transporter), member 1/2/3 | (RefSeq) zinc transporter 1-like	--	[P]	Inorganic ion transport and metabolism	ZIP Zinc transporter	Zinc transporter 4, chloroplastic OS=Arabidopsis thaliana OX=3702 GN=ZIP4 PE=2 SV=1	P	Inorganic ion transport and metabolism	hypothetical protein EZV62_015564 [Acer yangbiense]
gene.Gb_02447	201	331	78	770	641	900	7.14484	11.7527	3.3269	31.561	27.448	34.2831	2.87634e-06	2.15722	up	--	--	Biological Process: lipid transport (GO:0006869);; Molecular Function: lipid binding (GO:0008289);;	--	--	--	--	Probable lipid transfer	Non-specific lipid-transfer protein-like protein At2g13820 OS=Arabidopsis thaliana OX=3702 GN=At2g13820 PE=2 SV=1	O	Posttranslational modification, protein turnover, chaperones	unknown [Picea sitchensis]
gene.Gb_40564	403	397	290	356	1152	1806	14.2635	14.0338	12.465	14.5065	49.1486	68.5091	0.00245209	1.7657	up	--	--	Cellular Component: plastid small ribosomal subunit (GO:0000312);; Cellular Component: organellar ribosome (GO:0000313);; Cellular Component: organellar small ribosomal subunit (GO:0000314);; Biological Process: response to acid chemical (GO:0001101);; Cellular Component: cellular_component (GO:0005575);; Cellular Component: extracellular region (GO:0005576);; Cellular Component: cell wall (GO:00…	--	--	--	--	--	--	C	Energy production and conversion	hypothetical protein Lal_00000739 [Lupinus albus]
gene.Gb_26168	129	80	55	18	11	25	1.8186	1.11535	0.924414	0.292027	0.17661	0.366704	0.000121383	-2.0919	down	--	--	Cellular Component: integral component of membrane (GO:0016021);; Molecular Function: transmembrane transporter activity (GO:0022857);;	--	--	--	--	Nodulin-like	--	S	Function unknown	protein NUCLEAR FUSION DEFECTIVE 4-like [Physcomitrium patens]
gene.Gb_04549	50	81	42	62	244	328	1.23619	2.00684	1.24228	1.77905	7.31765	8.73679	0.00268532	2.0498	up	--	--	Molecular Function: peroxidase activity (GO:0004601);; Cellular Component: extracellular region (GO:0005576);; Biological Process: response to oxidative stress (GO:0006979);; Molecular Function: heme binding (GO:0020037);; Biological Process: hydrogen peroxide catabolic process (GO:0042744);; Molecular Function: metal ion binding (GO:0046872);;	K00430|1.4e-104|pop:18110272|K00430 peroxidase [EC:1.11.1.7] | (RefSeq) peroxidase A2	Phenylpropanoid biosynthesis (ko00940)	--	--	Peroxidase	Peroxidase 53 OS=Arabidopsis thaliana OX=3702 GN=PER53 PE=1 SV=1	Q	Secondary metabolites biosynthesis, transport and catabolism	class III secretory peroxidase [Ginkgo biloba]
gene.Gb_19483	213	234	103	63	57	89	3.2984	3.61611	1.93016	1.11921	1.05755	1.47009	0.00622352	-1.18604	down	[QV]	Secondary metabolites biosynthesis, transport and catabolism;; Defense mechanisms	Molecular Function: iron ion binding (GO:0005506);; Cellular Component: integral component of membrane (GO:0016021);; Molecular Function: oxidoreductase activity, acting on paired donors, with incorporation or reduction of molecular oxygen (GO:0016705);; Molecular Function: heme binding (GO:0020037);;	K10717|7.3e-175|nnu:104601870|K10717 cytokinin trans-hydroxylase | (RefSeq) cytokinin hydroxylase-like	Zeatin biosynthesis (ko00908)	[QI]	Secondary metabolites biosynthesis, transport and catabolism;; Lipid transport and metabolism	Cytochrome P450	Cytokinin hydroxylase OS=Arabidopsis thaliana OX=3702 GN=CYP735A2 PE=1 SV=1	--	--	cytokinin hydroxylase-like protein [Cinnamomum micranthum f. kanehirae]
gene.Gb_09996	504	628	530	181	135	266	14.6164	18.1994	18.6403	6.05097	4.68091	8.2427	4.2819e-06	-1.34709	down	--	--	--	K03283|4.9e-53|cann:107854185|K03283 heat shock 70kDa protein 1/2/6/8 | (RefSeq) heat shock cognate 70 kDa protein 2-like	Spliceosome (ko03040);; Protein processing in endoplasmic reticulum (ko04141);; Endocytosis (ko04144)	--	--	Lecithin retinol acyltransferase	Protein LEAD-SENSITIVE 1 OS=Arabidopsis thaliana OX=3702 GN=PSE1 PE=2 SV=1	S	Function unknown	unknown [Picea sitchensis]
gene.Gb_07183	1215	1121	682	353	351	360	11.1207	10.261	7.57474	3.72063	3.86963	3.52578	9.53448e-08	-1.2876	down	[G]	Carbohydrate transport and metabolism	Molecular Function: hydrolase activity (GO:0016787);;	K06611|0.0e+00|atr:18431269|K06611 stachyose synthetase [EC:2.4.1.67] | (RefSeq) stachyose synthase	Galactose metabolism (ko00052)	--	--	Raffinose synthase or seed imbibition protein Sip1	Stachyose synthase OS=Pisum sativum OX=3888 GN=STS1 PE=1 SV=1	S	Function unknown	Glycosyl hydrolases 36 [Macleaya cordata]
gene.Gb_20603	428	418	128	601	645	1082	8.31528	8.12316	3.01872	13.4694	15.1064	22.5267	0.00372396	1.47408	up	[IR]	Lipid transport and metabolism;; General function prediction only	Molecular Function: hydrolase activity, acting on ester bonds (GO:0016788);;	K00679|6.2e-44|cic:CICLE_v10027727mg|K00679 phospholipid:diacylglycerol acyltransferase [EC:2.3.1.158] | (RefSeq) hypothetical protein	Glycerolipid metabolism (ko00561)	--	--	GDSL-like Lipase/Acylhydrolase	GDSL esterase/lipase At5g37690 OS=Arabidopsis thaliana OX=3702 GN=At5g37690 PE=2 SV=1	I	Lipid transport and metabolism	GDSL esterase/lipase At5g37690 [Punica granatum]
gene.Gb_36408	169	177	164	0	0	0	8.78354	9.19837	10.3957	0	0	0	7.83305e-13	-9.66396	down	--	--	Biological Process: regionalization (GO:0003002);; Molecular Function: molecular_function (GO:0003674);; Molecular Function: catalytic activity (GO:0003824);; Molecular Function: protein kinase activity (GO:0004672);; Molecular Function: protein serine/threonine kinase activity (GO:0004674);; Molecular Function: transmembrane receptor protein serine/threonine kinase activity (GO:0004675);; Molecu…	--	--	--	--	Leucine rich repeat	--	S	Function unknown	--
gene.Gb_40120	478	527	511	154	181	208	4.79771	5.29152	6.22388	1.77426	2.18304	2.2326	6.99512e-09	-1.3037	down	--		Molecular Function: protein serine/threonine kinase activity (GO:0004674);; Molecular Function: ATP binding (GO:0005524);; Cellular Component: integral component of membrane (GO:0016021);; Biological Process: recognition of pollen (GO:0048544);;	K13416|5.2e-63|aly:9305285|K13416 brassinosteroid insensitive 1-associated receptor kinase 1 [EC:2.7.10.1 2.7.11.1] | (RefSeq) BRASSINOSTEROID INSENSITIVE 1-associated receptor kinase 1	MAPK signaling pathway - plant (ko04016);; Plant hormone signal transduction (ko04075);; Plant-pathogen interaction (ko04626)	--	--	Protein kinase domain	G-type lectin S-receptor-like serine/threonine-protein kinase At2g19130 OS=Arabidopsis thaliana OX=3702 GN=At2g19130 PE=2 SV=1	T	Signal transduction mechanisms	G-type lectin S-receptor-like serine/threonine-protein kinase At2g19130 [Prunus dulcis]
gene.Gb_16958	523	519	472	118	140	179	3.70466	3.67536	4.05944	0.964577	1.19579	1.35759	1.53497e-14	-1.61297	down	--	--	--	--	--	[T]	Signal transduction mechanisms	T-complex protein 11	--	T	Signal transduction mechanisms	hypothetical protein AXG93_641s1060 [Marchantia polymorpha subsp. ruderalis]
gene.Gb_26383	314	376	322	1028	454	560	11.4673	13.7087	14.2835	43.3138	19.9494	21.9027	0.00882554	1.21621	up	--	--	Biological Process: microtubule cytoskeleton organization (GO:0000226);; Biological Process: response to acid chemical (GO:0001101);; Biological Process: regulation of cell growth (GO:0001558);; Biological Process: response to molecule of bacterial origin (GO:0002237);; Molecular Function: molecular_function (GO:0003674);; Molecular Function: binding (GO:0005488);; Molecular Function: copper ion …	--	--	--	--	DREPP plasma membrane polypeptide	Plasma membrane-associated cation-binding protein 1 OS=Arabidopsis thaliana OX=3702 GN=PCAP1 PE=1 SV=1	S	Function unknown	unknown [Picea sitchensis]
gene.Gb_05239	88	73	122	20	27	27	1.06275	0.879657	1.79362	0.271161	0.38072	0.340078	0.000509918	-1.77893	down	[T]	Signal transduction mechanisms	Molecular Function: ATP binding (GO:0005524);; Cellular Component: integral component of membrane (GO:0016021);; Molecular Function: ATPase activity (GO:0016887);;	K05681|7.7e-44|aip:107621880|K05681 ATP-binding cassette, subfamily G (WHITE), member 2 | (RefSeq) ABC transporter G family member 5-like	ABC transporters (ko02010)	[Q]	Secondary metabolites biosynthesis, transport and catabolism	ABC-2 type transporter	ABC transporter G family member 11 OS=Arabidopsis thaliana OX=3702 GN=ABCG11 PE=1 SV=1	Q	Secondary metabolites biosynthesis, transport and catabolism	PREDICTED: ABC transporter G family member 11-like [Nelumbo nucifera]
gene.Gb_29994	28	35	52	89	135	219	1.85832	2.36576	4.21772	6.95171	11.0036	15.923	4.96685e-05	2.07476	up	--	--	Molecular Function: chitinase activity (GO:0004568);; Biological Process: carbohydrate metabolic process (GO:0005975);; Biological Process: chitin catabolic process (GO:0006032);; Molecular Function: chitin binding (GO:0008061);; Biological Process: cell wall macromolecule catabolic process (GO:0016998);;	K01183|9.2e-25|boe:106329425|K01183 chitinase [EC:3.2.1.14] | (RefSeq) basic endochitinase CHB4	Amino sugar and nucleotide sugar metabolism (ko00520)	[R]	General function prediction only	Chitin recognition protein	Basic endochitinase CHB4 OS=Brassica napus OX=3708 PE=1 SV=2	P	Inorganic ion transport and metabolism	class IV chitinase [Pinus banksiana]
gene.Gb_28433	49	104	56	8	3	6	0.441738	0.936831	0.609911	0.078144	0.028273	0.058197	1.99932e-07	-3.4188	down	--	--	Molecular Function: RNA binding (GO:0003723);; Molecular Function: RNA-directed 5'-3' RNA polymerase activity (GO:0003968);; Biological Process: gene silencing by RNA (GO:0031047);;	K11699|4.6e-302|atr:18439576|K11699 RNA-dependent RNA polymerase [EC:2.7.7.48] | (RefSeq) probable RNA-dependent RNA polymerase 1 isoform X1	--	[A]	RNA processing and modification	RNA dependent RNA polymerase	RNA-dependent RNA polymerase 1 OS=Arabidopsis thaliana OX=3702 GN=RDR1 PE=2 SV=1	A	RNA processing and modification	RNA-dependent RNA polymerase 2 [Cycas revoluta]
gene.Gb_05348	158	242	132	328	426	615	2.66063	4.05872	2.68077	6.34987	8.62819	11.076	1.94004e-06	1.55159	up	[G]	Carbohydrate transport and metabolism	Molecular Function: UDP-glycosyltransferase activity (GO:0008194);;	K16266|1.1e-76|mesc:110627793|K16266 cyanohydrin UDP-glucosyltransferase [EC:2.4.1.-] | (RefSeq) linamarin synthase 2	Cyanoamino acid metabolism (ko00460)	[GC]	Carbohydrate transport and metabolism;; Energy production and conversion	UDP-glucoronosyl and UDP-glucosyl transferase	7-deoxyloganetin glucosyltransferase OS=Catharanthus roseus OX=4058 GN=UGT85A23 PE=1 SV=1	--	--	UDP-glycosyltransferase [Ginkgo biloba]
gene.Gb_24719	2022	1819	985	2408	3458	2405	26.8319	24.1258	15.8625	36.8447	55.2701	34.1907	0.00908317	1.01252	up	--	--	Molecular Function: protein kinase activity (GO:0004672);; Molecular Function: protein serine/threonine kinase activity (GO:0004674);; Molecular Function: protein binding (GO:0005515);; Molecular Function: ATP binding (GO:0005524);; Biological Process: protein phosphorylation (GO:0006468);; Cellular Component: integral component of membrane (GO:0016021);;	K13420|2.8e-45|cann:107870159|K13420 LRR receptor-like serine/threonine-protein kinase FLS2 [EC:2.7.11.1] | (RefSeq) probable LRR receptor-like serine/threonine-protein kinase At3g47570	MAPK signaling pathway - plant (ko04016);; Plant-pathogen interaction (ko04626)	--	--	Leucine rich repeat	Putative leucine-rich repeat receptor-like serine/threonine-protein kinase At2g24130 OS=Arabidopsis thaliana OX=3702 GN=At2g24130 PE=3 SV=1	T	Signal transduction mechanisms	Receptor kinase-like protein Xa21, processed [Actinidia chinensis var. chinensis]
gene.Gb_19034	342	204	101	41	12	71	5.49353	3.28183	1.96278	0.750742	0.224371	1.22399	0.00277583	-2.1972	down	[I]	Lipid transport and metabolism	Biological Process: lipid metabolic process (GO:0006629);;	K16818|3.7e-06|jre:109015008|K16818 phospholipase A1 [EC:3.1.1.32] | (RefSeq) phospholipase A(1) DAD1, chloroplastic-like	Glycerophospholipid metabolism (ko00564);; alpha-Linolenic acid metabolism (ko00592)	[I]	Lipid transport and metabolism	Lipase (class 3)	Triacylglycerol lipase OBL1 OS=Nicotiana tabacum OX=4097 GN=OBL1 PE=1 SV=1	I	Lipid transport and metabolism	unknown [Picea sitchensis]
gene.Gb_05039	495	489	470	590	1253	1292	12.5093	12.3571	14.4372	17.2182	38.1916	35.0209	0.000665284	1.28331	up	[IQR]	Lipid transport and metabolism;; Secondary metabolites biosynthesis, transport and catabolism;; General function prediction only	Molecular Function: oxidoreductase activity (GO:0016491);;	K13070|4.0e-59|dosa:Os04t0179200-01|K13070 momilactone-A synthase [EC:1.1.1.295] | (RefSeq) Os04g0179200, MAS, MOMILACTONE_A_SYNTHASE; Similar to Stem secoisolariciresinol dehydrogenase (Fragment).	Diterpenoid biosynthesis (ko00904)	[R]	General function prediction only	Enoyl-(Acyl carrier protein) reductase	Secoisolariciresinol dehydrogenase (Fragment) OS=Forsythia intermedia OX=55183 PE=1 SV=1	Q	Secondary metabolites biosynthesis, transport and catabolism	unknown [Picea sitchensis]
gene.Gb_02159	53	119	68	394	152	193	1.51766	3.41157	2.3653	13.1144	5.27249	5.95285	0.00160723	1.83993	up	[O]	Posttranslational modification, protein turnover, chaperones	Molecular Function: ATP binding (GO:0005524);;	K03283|9.6e-81|aip:107641377|K03283 heat shock 70kDa protein 1/2/6/8 | (RefSeq) heat shock 70 kDa protein	Spliceosome (ko03040);; Protein processing in endoplasmic reticulum (ko04141);; Endocytosis (ko04144)	[O]	Posttranslational modification, protein turnover, chaperones	Hsp70 protein	Heat shock 70 kDa protein OS=Glycine max OX=3847 GN=HSP70 PE=3 SV=1	O	Posttranslational modification, protein turnover, chaperones	heat shock 70 kDa protein [Gossypium australe]
gene.Gb_37291	92	161	172	0	0	0	3.07925	5.36582	6.96856	0	0	0	2.33064e-11	-9.42282	down	[CHR]	Energy production and conversion;; Coenzyme transport and metabolism;; General function prediction only	Molecular Function: oxidoreductase activity, acting on the CH-OH group of donors, NAD or NADP as acceptor (GO:0016616);; Molecular Function: NAD binding (GO:0051287);;	K18606|1.8e-35|lsv:111910278|K18606 hydroxyphenylpyruvate reductase [EC:1.1.1.237] | (RefSeq) hydroxyphenylpyruvate reductase-like	Ubiquinone and other terpenoid-quinone biosynthesis (ko00130);; Tyrosine metabolism (ko00350);; Phenylalanine metabolism (ko00360);; Tropane, piperidine and pyridine alkaloid biosynthesis (ko00960)	[C]	Energy production and conversion	D-isomer specific 2-hydroxyacid dehydrogenase, catalytic domain	Glyoxylate/hydroxypyruvate/pyruvate reductase 2KGR OS=Vitis vinifera OX=29760 GN=2KGR PE=1 SV=1	C	Energy production and conversion	Hydroxyphenylpyruvate reductase [Nymphaea thermarum]
gene.Gb_18320	127	136	152	26	36	78	3.27755	3.50331	4.7634	0.75484	1.096	2.14268	0.00844454	-1.43045	down	--	--	Cellular Component: integral component of membrane (GO:0016021);; Biological Process: respiratory electron transport chain (GO:0022904);;	--	--	--	--	Protein of unknown function (DUF4079)	--	S	Function unknown	putative myb-related protein-like [Capsicum annuum]
gene.Gb_02811	729	967	872	1759	1830	1757	10.5322	13.9601	15.2871	29.3008	31.8389	27.1855	7.50059e-08	1.24593	up	[I]	Lipid transport and metabolism	Biological Process: lipid metabolic process (GO:0006629);;	K16818|4.7e-71|thj:104803081|K16818 phospholipase A1 [EC:3.1.1.32] | (RefSeq) phospholipase A(1) DAD1, chloroplastic-like	Glycerophospholipid metabolism (ko00564);; alpha-Linolenic acid metabolism (ko00592)	[I]	Lipid transport and metabolism	Lipase (class 3)	Phospholipase A1-Igamma1, chloroplastic OS=Arabidopsis thaliana OX=3702 GN=At1g06800 PE=1 SV=2	I	Lipid transport and metabolism	unknown [Picea sitchensis]
gene.Gb_37907	281	348	365	125	134	159	7.33277	9.06173	11.5431	3.74048	4.20652	4.44681	0.000351812	-1.07965	down	[IQR]	Lipid transport and metabolism;; Secondary metabolites biosynthesis, transport and catabolism;; General function prediction only	--	K15095|2.2e-70|nnu:104593476|K15095 (+)-neomenthol dehydrogenase [EC:1.1.1.208] | (RefSeq) (+)-neomenthol dehydrogenase-like	--	[Q]	Secondary metabolites biosynthesis, transport and catabolism	short chain dehydrogenase	--	Q	Secondary metabolites biosynthesis, transport and catabolism	unknown [Picea sitchensis]
gene.Gb_01100	184	171	115	35	34	59	2.20088	2.03777	1.65714	0.474096	0.489763	0.754943	9.98602e-07	-1.68681	down	--	--	Molecular Function: peptidase activator activity (GO:0016504);; Molecular Function: lysine-acetylated histone binding (GO:0070577);; Molecular Function: proteasome binding (GO:0070628);;	K06699|1.9e-138|ppp:112292164|K06699 proteasome activator subunit 4 | (RefSeq) proteasome activator subunit 4-like isoform X1	Proteasome (ko03050)	[S]	Function unknown	Domain of unknown function (DUF3437)	Proteasome activator subunit 4 OS=Arabidopsis thaliana OX=3702 GN=PA200 PE=2 SV=2	G	Carbohydrate transport and metabolism	hypothetical protein MARPO_0069s0005 [Marchantia polymorpha]
gene.Gb_29992	101729	106468	169027	220472	237833	320970	2929.97	3064.85	5909.02	7321.67	8248.88	9900.85	0.00238229	1.1838	up	[R]	General function prediction only	Molecular Function: chitinase activity (GO:0004568);; Biological Process: carbohydrate metabolic process (GO:0005975);; Biological Process: chitin catabolic process (GO:0006032);; Molecular Function: chitin binding (GO:0008061);; Biological Process: cell wall macromolecule catabolic process (GO:0016998);;	K01183|1.9e-89|cann:107855060|K01183 chitinase [EC:3.2.1.14] | (RefSeq) endochitinase EP3-like	Amino sugar and nucleotide sugar metabolism (ko00520)	[R]	General function prediction only	Chitinase class I	Endochitinase 4 OS=Cryptomeria japonica OX=3369 PE=1 SV=1	S	Function unknown	unknown [Picea sitchensis]
gene.Gb_23882	467	418	420	213	139	218	9.08093	8.12982	9.92084	4.76091	3.23698	4.52682	0.000352709	-1.01528	down	[JR]	Translation, ribosomal structure and biogenesis;; General function prediction only	--	K06950|4.7e-81|atr:18437588|K06950 uncharacterized protein | (RefSeq) uncharacterized protein LOC18437588	--	--	--	HD domain	--	S	Function unknown	uncharacterized protein LOC18437588 [Amborella trichopoda]
gene.Gb_39662	59	55	41	91	107	112	0.921772	0.857373	0.772264	1.65968	2.0331	1.89701	0.000328465	1.19837	up	--	--	--	--	--	--	--	Inositol hexakisphosphate	--	S	Function unknown	PREDICTED: paladin isoform X3 [Nelumbo nucifera]
gene.Gb_35750	22	65	22	163	84	136	0.927437	2.7434	1.12741	7.90326	4.26522	6.10681	0.00064019	2.03156	up	--	--	--	--	--	--	--	Pollen protein Ole e 1 like	--	S	Function unknown	unknown [Picea sitchensis]
gene.Gb_09506	169	204	150	416	406	301	5.42485	6.55476	5.86254	15.4257	15.7478	10.3587	1.69541e-05	1.31715	up	[G]	Carbohydrate transport and metabolism	Molecular Function: channel activity (GO:0015267);; Cellular Component: integral component of membrane (GO:0016021);;	K09873|1.0e-89|egu:105042269|K09873 aquaporin TIP | (RefSeq) probable aquaporin TIP4-3	--	[G]	Carbohydrate transport and metabolism	Major intrinsic protein	Probable aquaporin TIP4-3 OS=Oryza sativa subsp. japonica OX=39947 GN=TIP4-3 PE=2 SV=1	G	Carbohydrate transport and metabolism	unknown [Picea sitchensis]
gene.Gb_06143	99	236	309	553	686	602	1.97585	4.70312	7.49558	12.729	16.4996	12.8905	0.00232677	1.66653	up	--	--	Molecular Function: molecular_function (GO:0003674);; Molecular Function: transporter activity (GO:0005215);; Cellular Component: cellular_component (GO:0005575);; Cellular Component: intracellular (GO:0005622);; Cellular Component: obsolete cell (GO:0005623);; Cellular Component: cytoplasm (GO:0005737);; Cellular Component: mitochondrion (GO:0005739);; Cellular Component: mitochondrial envelope …	K17794|5.6e-71|nnu:104604703|K17794 mitochondrial import inner membrane translocase subunit TIM23 | (RefSeq) mitochondrial import inner membrane translocase subunit TIM23-2-like	--	[U]	Intracellular trafficking, secretion, and vesicular transport	Tim17/Tim22/Tim23/Pmp24 family	Mitochondrial import inner membrane translocase subunit TIM23-2 OS=Arabidopsis thaliana OX=3702 GN=TIM23-2 PE=1 SV=1	U	Intracellular trafficking, secretion, and vesicular transport	unknown [Picea sitchensis]
gene.Gb_26618	691	737	668	1288	1062	1448	15.496	16.5382	18.2005	33.338	28.6998	34.8152	1.40332e-08	1.03924	up	--	--	--	--	--	--	--	MAC/Perforin domain	MACPF domain-containing protein At4g24290 OS=Arabidopsis thaliana OX=3702 GN=At4g24290 PE=2 SV=1	S	Function unknown	MACPF domain-containing protein At4g24290-like [Hevea brasiliensis]
NewGene_5843	356	296	116	1029	875	1264	6.75704	5.62009	2.666	22.5253	20.0195	25.7206	8.95164e-10	2.26811	up	--	--	Cellular Component: extracellular region (GO:0005576);; Cellular Component: cell wall (GO:0005618);; Biological Process: plant-type cell wall organization (GO:0009664);; Cellular Component: membrane (GO:0016020);;	K20628|1.98e-148|adu:107470208|K20628 expansin | (RefSeq) expansin-A8	--	--	--	Expansin C-terminal domain	Expansin-A8 OS=Arabidopsis thaliana OX=3702 GN=EXPA8 PE=2 SV=1	S	Function unknown	expansin [Pinus taeda]
gene.Gb_27370	116	192	136	361	210	270	2.11076	3.49859	3.00397	7.6048	4.61171	5.29093	0.00723157	1.11986	up	[E]	Amino acid transport and metabolism	Molecular Function: nucleotide binding (GO:0000166);; Biological Process: cellular amino acid metabolic process (GO:0006520);; Molecular Function: oxidoreductase activity, acting on the CH-NH2 group of donors, NAD or NADP as acceptor (GO:0016639);;	K00261|7.2e-208|gab:108467461|K00261 glutamate dehydrogenase (NAD(P)+) [EC:1.4.1.3] | (RefSeq) probable glutamate dehydrogenase 3	Arginine biosynthesis (ko00220);; Alanine, aspartate and glutamate metabolism (ko00250);; Nitrogen metabolism (ko00910);; Carbon metabolism (ko01200)	[E]	Amino acid transport and metabolism	Glutamate/Leucine/Phenylalanine/Valine dehydrogenase	Glutamate dehydrogenase 1, mitochondrial OS=Oryza sativa subsp. indica OX=39946 GN=GDH1 PE=3 SV=2	E	Amino acid transport and metabolism	unknown [Picea sitchensis]
gene.Gb_05958	173	176	126	20	46	56	6.87691	7.0061	6.06636	0.883923	2.18762	2.3821	3.76137e-05	-1.77618	down	[O]	Posttranslational modification, protein turnover, chaperones	Cellular Component: cellular_component (GO:0005575);; Cellular Component: intracellular (GO:0005622);; Cellular Component: obsolete cell (GO:0005623);; Cellular Component: nucleus (GO:0005634);; Cellular Component: cytoplasm (GO:0005737);; Biological Process: regulation of carbohydrate metabolic process (GO:0006109);; Biological Process: protein folding (GO:0006457);; Biological Process: biologic…	K03686|1.3e-07|var:108329446|K03686 molecular chaperone DnaJ | (RefSeq) chaperone protein dnaJ A6, chloroplastic-like	--	[O]	Posttranslational modification, protein turnover, chaperones	DnaJ domain	Chaperone protein dnaJ 20, chloroplastic OS=Arabidopsis thaliana OX=3702 GN=ATJ20 PE=1 SV=2	O	Posttranslational modification, protein turnover, chaperones	chaperone protein dnaJ 20, chloroplastic-like [Physcomitrium patens]
gene.Gb_22461	126	176	92	226	413	789	5.53793	7.75494	4.92521	11.5138	21.9916	37.4317	2.37174e-05	2.02698	up	--	--	Molecular Function: electron transfer activity (GO:0009055);;	--	--	--	--	Plastocyanin-like domain	Uclacyanin 1 OS=Arabidopsis thaliana OX=3702 GN=UCC1 PE=1 SV=1	S	Function unknown	uclacyanin-3 [Cinnamomum micranthum f. kanehirae]
gene.Gb_37188	95	80	59	129	137	150	2.60721	2.18491	1.93992	4.07721	4.53942	4.42163	0.000812824	1.03116	up	--	--	Biological Process: phosphorelay signal transduction system (GO:0000160);; Biological Process: response to acid chemical (GO:0001101);; Molecular Function: molecular_function (GO:0003674);; Molecular Function: nucleic acid binding (GO:0003676);; Molecular Function: DNA binding (GO:0003677);; Molecular Function: DNA-binding transcription factor activity (GO:0003700);; Molecular Function: binding (…	K09286|1.9e-31|atr:18421978|K09286 EREBP-like factor | (RefSeq) ethylene-responsive transcription factor ERF060	--	--	--	AP2 domain	Ethylene-responsive transcription factor ERF060 OS=Arabidopsis thaliana OX=3702 GN=ERF060 PE=1 SV=1	K	Transcription	unknown [Picea sitchensis]
gene.Gb_25235	102	85	51	6	13	14	1.65095	1.37852	1.00465	0.099997	0.236487	0.235001	5.88989e-07	-2.64491	down	--	--	Molecular Function: aspartic-type endopeptidase activity (GO:0004190);;	K22683|2.7e-78|ppp:112291488|K22683 aspartyl protease family protein [EC:3.4.23.-] | (RefSeq) aspartyl protease family protein 2-like isoform X1	--	[O]	Posttranslational modification, protein turnover, chaperones	Xylanase inhibitor N-terminal	Aspartic proteinase nepenthesin-2 OS=Nepenthes gracilis OX=150966 GN=nep2 PE=1 SV=1	O	Posttranslational modification, protein turnover, chaperones	unknown [Picea sitchensis]
gene.Gb_20764	30	49	159	911	1908	2222	0.949971	1.56308	6.24175	33.9572	74.3067	76.9492	7.14447e-06	4.4783	up	[R]	General function prediction only	Molecular Function: chitinase activity (GO:0004568);; Biological Process: carbohydrate metabolic process (GO:0005975);; Biological Process: chitin catabolic process (GO:0006032);; Molecular Function: chitin binding (GO:0008061);; Biological Process: cell wall macromolecule catabolic process (GO:0016998);;	K01183|4.4e-85|cqi:110716843|K01183 chitinase [EC:3.2.1.14] | (RefSeq) endochitinase EP3-like	Amino sugar and nucleotide sugar metabolism (ko00520)	[R]	General function prediction only	Chitinase class I	Endochitinase 4 OS=Cryptomeria japonica OX=3369 PE=1 SV=1	L	Replication, recombination and repair	unknown [Picea sitchensis]
gene.Gb_10829	1169	1210	1112	470	306	383	10.4075	10.7685	12.0228	4.82359	3.27861	3.65232	1.71749e-08	-1.39958	down	--	--	Molecular Function: protein binding (GO:0005515);; Cellular Component: integral component of membrane (GO:0016021);;	K13466|5.4e-16|cic:CICLE_v10027645mg|K13466 EIX receptor 1/2 | (RefSeq) hypothetical protein	Plant-pathogen interaction (ko04626)	--	--	Leucine rich repeat	Receptor-like protein kinase BRI1-like 3 OS=Arabidopsis thaliana OX=3702 GN=BRL3 PE=1 SV=1	T	Signal transduction mechanisms	receptor-like protein EIX1 [Syzygium oleosum]
gene.Gb_06671	61	76	200	722	514	738	1.91035	2.40669	7.67325	26.3912	19.6136	25.0405	1.59422e-06	2.65898	up	--	--	Molecular Function: ligase activity (GO:0016874);;	--	--	--	--	Protein of unknown function (DUF1442)	--	S	Function unknown	uncharacterized protein LOC18442374 [Amborella trichopoda]
gene.Gb_11856	21	21	16	85	76	67	0.497584	0.496203	0.455601	2.32208	2.18122	1.70189	1.99932e-07	2.1828	up	--	--	Molecular Function: DNA binding (GO:0003677);; Molecular Function: DNA-binding transcription factor activity (GO:0003700);; Cellular Component: nucleus (GO:0005634);;	K09286|4.5e-24|boe:106317280|K09286 EREBP-like factor | (RefSeq) ethylene-responsive transcription factor RAP2-2 isoform X1	--	--	--	AP2 domain	Ethylene-responsive transcription factor RAP2-12 OS=Arabidopsis thaliana OX=3702 GN=RAP2-12 PE=1 SV=1	K	Transcription	unknown [Picea sitchensis]
gene.Gb_01978	119	106	99	41	34	56	3.04371	2.705	3.07487	1.19933	1.04141	1.53645	0.00259611	-1.12706	down	[HR]	Coenzyme transport and metabolism;; General function prediction only	--	K13544|1.7e-33|thj:104804464|K13544 pheophorbidase [EC:3.1.1.82] | (RefSeq) pheophorbidase isoform X1	Porphyrin and chlorophyll metabolism (ko00860)	--	--	--	Methylesterase 17 OS=Arabidopsis thaliana OX=3702 GN=MES17 PE=1 SV=1	S	Function unknown	unknown [Picea sitchensis]
gene.Gb_21190	72	62	70	4	3	2	1.36911	1.18545	1.61298	0.077987	0.069285	0.03574	3.38416e-10	-4.31699	down	[IQR]	Lipid transport and metabolism;; Secondary metabolites biosynthesis, transport and catabolism;; General function prediction only	--	K15095|4.8e-68|pda:103707669|K15095 (+)-neomenthol dehydrogenase [EC:1.1.1.208] | (RefSeq) (+)-neomenthol dehydrogenase-like isoform X1	--	[Q]	Secondary metabolites biosynthesis, transport and catabolism	short chain dehydrogenase	(+)-neomenthol dehydrogenase OS=Arabidopsis thaliana OX=3702 GN=SDR1 PE=1 SV=1	Q	Secondary metabolites biosynthesis, transport and catabolism	(+)-neomenthol dehydrogenase-like isoform X1 [Phoenix dactylifera]
gene.Gb_04409	225	256	188	35	65	62	2.99264	3.40909	3.03214	0.527611	1.02812	0.87858	9.34593e-09	-1.85221	down	--	--	Cellular Component: plant-type vacuole (GO:0000325);; Molecular Function: molecular_function (GO:0003674);; Molecular Function: transporter activity (GO:0005215);; Cellular Component: cellular_component (GO:0005575);; Cellular Component: intracellular (GO:0005622);; Cellular Component: obsolete cell (GO:0005623);; Cellular Component: cytoplasm (GO:0005737);; Cellular Component: vacuole (GO:000577…	K08202|1.7e-13|ppp:112274331|K08202 MFS transporter, OCT family, solute carrier family 22 (organic cation transporter), member 4/5 | (RefSeq) organic cation/carnitine transporter 4-like	--	[R]	General function prediction only	--	Organic cation/carnitine transporter 2 OS=Arabidopsis thaliana OX=3702 GN=OCT2 PE=2 SV=1	S	Function unknown	General substrate transporter [Corchorus capsularis]
gene.Gb_04500	198	212	94	52	47	64	5.58036	5.97551	3.19922	1.67845	1.56821	1.92877	0.000550097	-1.41251	down	[IQR]	Lipid transport and metabolism;; Secondary metabolites biosynthesis, transport and catabolism;; General function prediction only	Molecular Function: oxidoreductase activity (GO:0016491);;	K11147|1.0e-29|vcn:VOLCADRAFT_107595|K11147 dehydrogenase/reductase SDR family member 4 [EC:1.1.-.-] | (RefSeq) hypothetical protein	Peroxisome (ko04146)	[R]	General function prediction only	Enoyl-(Acyl carrier protein) reductase	Glucose and ribitol dehydrogenase OS=Daucus carota OX=4039 GN=CAISE5 PE=2 SV=1	Q	Secondary metabolites biosynthesis, transport and catabolism	unknown [Picea sitchensis]
gene.Gb_17623	96	84	86	27	30	36	5.88578	5.17578	6.42182	1.86255	2.19922	2.32363	0.000633628	-1.33433	down	--	--	Molecular Function: regulatory region nucleic acid binding (GO:0001067);; Biological Process: response to acid chemical (GO:0001101);; Biological Process: regulation of response to biotic stimulus (GO:0002831);; Biological Process: negative regulation of response to biotic stimulus (GO:0002832);; Molecular Function: molecular_function (GO:0003674);; Molecular Function: nucleic acid binding (GO:00…	K18835|4.9e-19|mcha:111018257|K18835 WRKY transcription factor 2 | (RefSeq) WRKY transcription factor SUSIBA2-like	Plant-pathogen interaction (ko04626)	--	--	WRKY DNA -binding domain	Probable WRKY transcription factor 4 OS=Arabidopsis thaliana OX=3702 GN=WRKY4 PE=1 SV=2	K	Transcription	hypothetical protein GH714_012256 [Hevea brasiliensis]
gene.Gb_24905	143	228	210	67	36	82	3.55984	5.66626	6.34854	1.92543	1.05578	2.1679	0.00119191	-1.49197	down	--	--	Molecular Function: ATP binding (GO:0005524);; Cellular Component: integral component of membrane (GO:0016021);;	K13420|1.8e-14|dcr:108209960|K13420 LRR receptor-like serine/threonine-protein kinase FLS2 [EC:2.7.11.1] | (RefSeq) LRR receptor-like serine/threonine-protein kinase FLS2	MAPK signaling pathway - plant (ko04016);; Plant-pathogen interaction (ko04626)	--	--	Leucine rich repeat	LRR receptor-like serine/threonine-protein kinase EFR OS=Arabidopsis thaliana OX=3702 GN=EFR PE=1 SV=1	T	Signal transduction mechanisms	PREDICTED: probable LRR receptor-like serine/threonine-protein kinase At3g47570 [Daucus carota subsp. sativus]
gene.Gb_33950	68	92	40	272	174	306	1.43006	1.9272	1.00926	6.60102	4.40356	6.91634	4.57882e-09	2.11613	up	[H]	Coenzyme transport and metabolism	Molecular Function: O-methyltransferase activity (GO:0008171);; Biological Process: methylation (GO:0032259);; Molecular Function: protein dimerization activity (GO:0046983);;	K13066|7.2e-55|mtr:MTR_8g068690|K13066 caffeic acid 3-O-methyltransferase [EC:2.1.1.68] | (RefSeq) caffeic acid O-methyltransferase	Phenylpropanoid biosynthesis (ko00940)	[R]	General function prediction only	O-methyltransferase domain	Caffeic acid 3-O-methyltransferase 3 OS=Populus kitakamiensis OX=34292 GN=HOMT3 PE=3 SV=1	S	Function unknown	pinosylvin O-methyltransferase 2-4 [Pinus sylvestris]
NewGene_2457	337	519	140	1594	1511	2057	7.80131	12.0061	3.91081	42.5381	42.1193	51.008	7.19758e-11	2.6042	up	--	--	Biological Process: lipid transport (GO:0006869);; Molecular Function: lipid binding (GO:0008289);;	--	--	--	--	Probable lipid transfer	Non-specific lipid-transfer protein-like protein At2g13820 OS=Arabidopsis thaliana OX=3702 GN=At2g13820 PE=2 SV=1	O	Posttranslational modification, protein turnover, chaperones	hypothetical protein PHAVU_007G173500g [Phaseolus vulgaris]
gene.Gb_41596	1325	2045	1473	2203	3398	5531	29.1807	45.0048	39.3606	55.9385	90.132	130.482	0.000400592	1.36247	up	[R]	General function prediction only	Molecular Function: oxidoreductase activity (GO:0016491);;	K21568|1.2e-120|lsv:111887528|K21568 pinoresinol/lariciresinol reductase [EC:1.23.1.1 1.23.1.2 1.23.1.3 1.23.1.4] | (RefSeq) bifunctional pinoresinol-lariciresinol reductase 2-like	Biosynthesis of various secondary metabolites - part 2 (ko00998)	--	--	NmrA-like family	Bifunctional pinoresinol-lariciresinol reductase 2 OS=Thuja plicata OX=3316 GN=PLR_Tp2 PE=1 SV=1	S	Function unknown	pinoresinol-lariciresinol reductase 1, partial [Taiwania cryptomerioides]
gene.Gb_23944	155	52	167	27	33	31	1.93016	0.639241	2.53225	0.384765	0.494333	0.407888	0.00528536	-1.88694	down	[QV]	Secondary metabolites biosynthesis, transport and catabolism;; Defense mechanisms	Molecular Function: monooxygenase activity (GO:0004497);; Molecular Function: iron ion binding (GO:0005506);; Molecular Function: oxidoreductase activity, acting on paired donors, with incorporation or reduction of molecular oxygen (GO:0016705);; Molecular Function: heme binding (GO:0020037);; Biological Process: oxidation-reduction process (GO:0055114);;	K13395|2.6e-89|nnu:104604446|K13395 (S)-stylopine/(S)-canadine/(S)-nandinine synthase [EC:1.14.19.64 1.14.19.68 1.14.19.73] | (RefSeq) (S)-canadine synthase-like	Isoquinoline alkaloid biosynthesis (ko00950)	[Q]	Secondary metabolites biosynthesis, transport and catabolism	Cytochrome P450	Trifunctional (S)-stylopine synthase/(S)-nandinine synthase/(S)-canadine synthase OS=Argemone mexicana OX=54796 GN=CYP719A13 PE=1 SV=1	Q	Secondary metabolites biosynthesis, transport and catabolism	Cytochrome P450 [Cinnamomum micranthum f. kanehirae]
gene.Gb_34018	449	542	502	789	767	1107	7.21586	8.70776	9.78761	14.61	14.8461	19.0478	1.48854e-05	1.00507	up	--	--	--	--	--	--	--	--	--	--	--	hypothetical protein TorRG33x02_195840 [Trema orientale]
gene.Gb_37290	79	115	161	0	0	0	3.1667	4.61241	7.83125	0	0	0	1.41148e-10	-9.177	down	[CHR]	Energy production and conversion;; Coenzyme transport and metabolism;; General function prediction only	Molecular Function: oxidoreductase activity, acting on the CH-OH group of donors, NAD or NADP as acceptor (GO:0016616);; Molecular Function: NAD binding (GO:0051287);;	K18606|2.4e-65|ghi:107941083|K18606 hydroxyphenylpyruvate reductase [EC:1.1.1.237] | (RefSeq) hydroxyphenylpyruvate reductase-like	Ubiquinone and other terpenoid-quinone biosynthesis (ko00130);; Tyrosine metabolism (ko00350);; Phenylalanine metabolism (ko00360);; Tropane, piperidine and pyridine alkaloid biosynthesis (ko00960)	[C]	Energy production and conversion	D-isomer specific 2-hydroxyacid dehydrogenase, NAD binding domain	Hydroxyphenylpyruvate reductase OS=Plectranthus scutellarioides OX=4142 GN=HPPR PE=1 SV=2	C	Energy production and conversion	hydroxyphenylpyruvate reductase-like protein isoform X2 [Cinnamomum micranthum f. kanehirae]
gene.Gb_13621	7647	6792	3415	2091	2349	1971	92.7529	82.3314	50.2722	29.2376	34.3059	25.5998	0.000191404	-1.24269	down	[J]	Translation, ribosomal structure and biogenesis	Molecular Function: nucleic acid binding (GO:0003676);; Molecular Function: asparagine-tRNA ligase activity (GO:0004816);; Molecular Function: ATP binding (GO:0005524);; Biological Process: asparaginyl-tRNA aminoacylation (GO:0006421);;	K01893|4.4e-225|psom:113295862|K01893 asparaginyl-tRNA synthetase [EC:6.1.1.22] | (RefSeq) asparagine--tRNA ligase, cytoplasmic 1-like	Aminoacyl-tRNA biosynthesis (ko00970)	[J]	Translation, ribosomal structure and biogenesis	tRNA synthetases class II (D, K and N)	Asparagine--tRNA ligase, cytoplasmic 1 OS=Arabidopsis thaliana OX=3702 GN=SYNC1 PE=1 SV=1	J	Translation, ribosomal structure and biogenesis	asparagine--tRNA ligase, cytoplasmic 1-like [Papaver somniferum]
gene.Gb_03955	105	117	57	99	386	488	2.78903	3.1172	1.84148	3.0457	12.3951	13.9491	0.00196304	1.99152	up	--	--	Biological Process: photosynthetic electron transport in photosystem II (GO:0009772);; Cellular Component: integral component of membrane (GO:0016021);; Molecular Function: electron transporter, transferring electrons within the cyclic electron transport pathway of photosynthesis activity (GO:0045156);;	K02703|7.8e-137|atr:2546591|K02703 photosystem II P680 reaction center D1 protein [EC:1.10.3.9] | (RefSeq) psbA, AmtrCp001; photosystem II protein D1	Photosynthesis (ko00195)	--	--	Photosynthetic reaction centre protein	Photosystem II protein D1 OS=Cryptomeria japonica OX=3369 GN=psbA PE=3 SV=1	--	--	unnamed protein product, partial [Vitis vinifera]
gene.Gb_24573	139	227	54	285	480	692	6.58017	10.7163	3.08307	15.5511	27.3657	35.0883	0.00025141	2.01201	up	--	--	Cellular Component: apoplast (GO:0048046);;	K19027|3.3e-15|smo:SELMODRAFT_443317|K19027 zinc finger FYVE domain-containing protein 26 | (RefSeq) hypothetical protein	--	--	--	Dirigent-like protein	Dirigent protein 23 OS=Arabidopsis thaliana OX=3702 GN=DIR23 PE=2 SV=1	S	Function unknown	hypothetical protein 0_13722_01, partial [Pinus lambertiana]
gene.Gb_21320	206	105	68	3	1	0	10.7463	5.44202	4.28803	0.16347	0.041958	0	8.32411e-11	-6.3308	down	[E]	Amino acid transport and metabolism	Molecular Function: tryptophan synthase activity (GO:0004834);;	K01696|1.5e-14|thj:104817648|K01696 tryptophan synthase beta chain [EC:4.2.1.20] | (RefSeq) tryptophan synthase beta chain 2, chloroplastic	Glycine, serine and threonine metabolism (ko00260);; Phenylalanine, tyrosine and tryptophan biosynthesis (ko00400);; Biosynthesis of amino acids (ko01230)	[E]	Amino acid transport and metabolism	--	Tryptophan synthase beta chain 2, chloroplastic OS=Camptotheca acuminata OX=16922 GN=TSB PE=2 SV=1	E	Amino acid transport and metabolism	tryptophan synthase beta chain 1 [Cinnamomum micranthum f. kanehirae]
gene.Gb_11207	171	159	173	448	371	473	3.31304	3.08114	4.08142	10.0348	8.6703	9.85398	8.4342e-12	1.54055	up	[R]	General function prediction only	Molecular Function: molecular_function (GO:0003674);; Molecular Function: catalytic activity (GO:0003824);; Biological Process: cellular aldehyde metabolic process (GO:0006081);; Biological Process: organic acid metabolic process (GO:0006082);; Biological Process: lactate metabolic process (GO:0006089);; Biological Process: biological_process (GO:0008150);; Biological Process: metabolic process (…	K18881|2.0e-138|sind:105175971|K18881 D-lactate dehydratase [EC:4.2.1.130] | (RefSeq) protein DJ-1 homolog D	Pyruvate metabolism (ko00620)	[RV]	General function prediction only;; Defense mechanisms	DJ-1/PfpI family	Protein DJ-1 homolog D OS=Arabidopsis thaliana OX=3702 GN=DJ1D PE=1 SV=1	V	Defense mechanisms	unknown [Picea sitchensis]
gene.Gb_05603	132	289	158	486	373	430	2.03824	4.45773	2.95709	8.65129	6.92955	7.11465	0.000520466	1.36102	up	[QV]	Secondary metabolites biosynthesis, transport and catabolism;; Defense mechanisms	Molecular Function: monooxygenase activity (GO:0004497);; Molecular Function: iron ion binding (GO:0005506);; Cellular Component: integral component of membrane (GO:0016021);; Molecular Function: oxidoreductase activity, acting on paired donors, with incorporation or reduction of molecular oxygen (GO:0016705);; Molecular Function: heme binding (GO:0020037);;	K23810|3.8e-123|vvi:100232891|K23810 (E)-8-carboxylinalool synthase [EC:1.14.14.-] | (RefSeq) GFH2; ripening-related P-450 enzyme-like	Monoterpenoid biosynthesis (ko00902)	[Q]	Secondary metabolites biosynthesis, transport and catabolism	Cytochrome P450	Cytochrome P450 76T24 OS=Catharanthus roseus OX=4058 GN=CYP76T24 PE=2 SV=1	Q	Secondary metabolites biosynthesis, transport and catabolism	CYP76AA73 [Taxus chinensis]
gene.Gb_34022	376	375	530	650	777	936	8.17766	8.16662	13.9958	16.3274	20.3705	21.8441	0.00347717	1.03575	up	[K]	Transcription	Molecular Function: O-methyltransferase activity (GO:0008171);; Biological Process: methylation (GO:0032259);; Molecular Function: protein dimerization activity (GO:0046983);;	K13390|2.7e-99|psom:113338827|K13390 (R,S)-reticuline 7-O-methyltransferase [EC:2.1.1.291] | (RefSeq) (R,S)-reticuline 7-O-methyltransferase	Isoquinoline alkaloid biosynthesis (ko00950)	[R]	General function prediction only	O-methyltransferase domain	(R,S)-reticuline 7-O-methyltransferase OS=Papaver somniferum OX=3469 GN=7OMT PE=1 SV=1	S	Function unknown	unknown [Picea sitchensis]
gene.Gb_40789	51	77	55	145	172	163	1.31883	1.99623	1.72568	4.35702	5.42058	4.57289	3.29805e-07	1.5883	up	[G]	Carbohydrate transport and metabolism	Molecular Function: hydrolase activity, hydrolyzing O-glycosyl compounds (GO:0004553);; Cellular Component: cell wall (GO:0005618);; Biological Process: xyloglucan metabolic process (GO:0010411);; Molecular Function: xyloglucan:xyloglucosyl transferase activity (GO:0016762);; Biological Process: cell wall biogenesis (GO:0042546);; Cellular Component: apoplast (GO:0048046);; Biological Process: ce…	K08235|9.2e-109|oeu:111370402|K08235 xyloglucan:xyloglucosyl transferase [EC:2.4.1.207] | (RefSeq) xyloglucan endotransglucosylase/hydrolase protein 9-like isoform X1	--	--	--	Glycosyl hydrolases family 16	Xyloglucan endotransglucosylase/hydrolase protein 9 OS=Arabidopsis thaliana OX=3702 GN=XTH9 PE=2 SV=2	G	Carbohydrate transport and metabolism	unknown [Picea sitchensis]
gene.Gb_37649	69	91	87	31	20	38	4.31054	5.70276	6.60893	2.21739	1.47091	2.52219	0.00791679	-1.30448	down	--	--	Cellular Component: integral component of membrane (GO:0016021);;	--	--	--	--	--	--	--	--	Alpha crystallin/Hsp20 domain-containing protein [Cinnamomum micranthum f. kanehirae]
gene.Gb_12282	8860	8883	17623	24194	25820	39854	339.039	339.732	818.516	1067.47	1189.8	1633.36	0.00196412	1.46105	up	--	--	--	--	--	--	--	--	--	--	--	unnamed protein product [Agrocybe aegerita]
gene.Gb_19025	212	201	224	487	329	358	6.71107	6.34274	8.60331	17.7888	12.5592	12.1585	0.00160648	1.07043	up	[G]	Carbohydrate transport and metabolism	Molecular Function: hydrolase activity, hydrolyzing O-glycosyl compounds (GO:0004553);; Biological Process: carbohydrate metabolic process (GO:0005975);;	K15920|1.6e-66|egr:104452755|K15920 xylan 1,4-beta-xylosidase [EC:3.2.1.37] | (RefSeq) beta-xylosidase/alpha-L-arabinofuranosidase 2	Amino sugar and nucleotide sugar metabolism (ko00520)	--	--	Fibronectin type III-like domain	Beta-xylosidase/alpha-L-arabinofuranosidase 2 OS=Medicago sativa subsp. varia OX=36902 GN=Xyl2 PE=2 SV=1	G	Carbohydrate transport and metabolism	BXL1 [Pinus tabuliformis]
gene.Gb_01656	51	57	99	14	20	14	0.653554	0.729639	1.55882	0.204478	0.308904	0.184354	0.00299213	-1.95259	down	[T]	Signal transduction mechanisms	Molecular Function: protein kinase activity (GO:0004672);; Molecular Function: protein serine/threonine kinase activity (GO:0004674);; Molecular Function: ATP binding (GO:0005524);; Cellular Component: plasma membrane (GO:0005886);; Biological Process: protein phosphorylation (GO:0006468);; Cellular Component: integral component of membrane (GO:0016021);; Biological Process: protein autophosphory…	K01180|1.2e-59|cmax:111487562|K01180 endo-1,3(4)-beta-glucanase [EC:3.2.1.6] | (RefSeq) uncharacterized protein LOC111487562	--	--	--	Protein tyrosine and serine/threonine kinase	Cysteine-rich receptor-like protein kinase 2 OS=Arabidopsis thaliana OX=3702 GN=CRK2 PE=1 SV=1	T	Signal transduction mechanisms	cysteine-rich receptor-like protein kinase 2 [Amborella trichopoda]
gene.Gb_23928	1128	1902	486	3134	2271	3953	44.4035	74.8459	23.1898	142.28	107.652	166.702	0.000814625	1.63918	up	--	--	--	--	--	--	--	--	--	--	--	unnamed protein product [Agrocybe aegerita]
gene.Gb_29347	250	232	268	23	31	32	10.9378	10.1582	14.2107	1.15743	1.60635	1.49248	8.16846e-21	-2.95042	down	--	--	Molecular Function: protein kinase activity (GO:0004672);; Molecular Function: ATP binding (GO:0005524);; Biological Process: protein phosphorylation (GO:0006468);;	K13420|3.4e-18|sot:102586527|K13420 LRR receptor-like serine/threonine-protein kinase FLS2 [EC:2.7.11.1] | (RefSeq) probable LRR receptor-like serine/threonine-protein kinase At3g47570	MAPK signaling pathway - plant (ko04016);; Plant-pathogen interaction (ko04626)	--	--	Protein kinase domain	Putative leucine-rich repeat receptor-like serine/threonine-protein kinase At2g24130 OS=Arabidopsis thaliana OX=3702 GN=At2g24130 PE=3 SV=1	T	Signal transduction mechanisms	LRR receptor-like serine/threonine-protein kinase [Nymphaea thermarum]
gene.Gb_30163	625	668	490	262	249	201	6.06281	6.47798	5.77782	2.93461	2.90876	2.089	2.71063e-05	-1.11072	down	--	--	Molecular Function: GTP binding (GO:0005525);; Biological Process: lipid metabolic process (GO:0006629);; Cellular Component: integral component of membrane (GO:0016021);;	--	--	--	--	50S ribosome-binding GTPase	--	--	--	unknown [Picea sitchensis]
NewGene_3225	102	89	94	223	312	183	6.56495	5.64471	7.17848	16.2762	23.8433	12.4417	5.49549e-05	1.53956	up	--	--	Molecular Function: chitinase activity (GO:0004568);; Biological Process: chitin catabolic process (GO:0006032);; Molecular Function: chitin binding (GO:0008061);; Biological Process: cell wall macromolecule catabolic process (GO:0016998);;	K20547|3.96e-09|cann:107845816|K20547 basic endochitinase B [EC:3.2.1.14] | (RefSeq) endochitinase 4-like	Amino sugar and nucleotide sugar metabolism (ko00520);; MAPK signaling pathway - plant (ko04016)	--	--	--	--	--	--	Basic 30 kDa endochitinase [Capsicum annuum]
gene.Gb_04557	192	229	306	507	471	582	3.03005	3.60961	5.8605	9.24297	8.97645	9.85921	0.0002475	1.25804	up	[QV]	Secondary metabolites biosynthesis, transport and catabolism;; Defense mechanisms	Molecular Function: monooxygenase activity (GO:0004497);; Molecular Function: iron ion binding (GO:0005506);; Cellular Component: integral component of membrane (GO:0016021);; Molecular Function: oxidoreductase activity, acting on paired donors, with incorporation or reduction of molecular oxygen (GO:0016705);; Molecular Function: heme binding (GO:0020037);;	K04122|1.0e-149|pda:103709580|K04122 ent-kaurene oxidase [EC:1.14.14.86] | (RefSeq) ent-kaurene oxidase 2-like	Diterpenoid biosynthesis (ko00904)	[Q]	Secondary metabolites biosynthesis, transport and catabolism	Cytochrome P450	Ent-kaurene oxidase 2 OS=Oryza sativa subsp. japonica OX=39947 GN=CYP701A6 PE=1 SV=1	Q	Secondary metabolites biosynthesis, transport and catabolism	CYP701A59 [Taxus chinensis]
gene.Gb_37076	726	722	933	1748	1086	1484	10.0744	10.005	15.706	27.9659	18.1446	22.0548	0.0049591	1.02647	up	[T]	Signal transduction mechanisms	Molecular Function: acid phosphatase activity (GO:0003993);; Cellular Component: integral component of membrane (GO:0016021);; Molecular Function: metal ion binding (GO:0046872);;	K22390|9.7e-213|atr:18429351|K22390 acid phosphatase type 7 | (RefSeq) purple acid phosphatase 2	--	[G]	Carbohydrate transport and metabolism	Calcineurin-like phosphoesterase	Purple acid phosphatase 2 OS=Ipomoea batatas OX=4120 GN=PAP2 PE=1 SV=1	G	Carbohydrate transport and metabolism	purple acid phosphatase 2 [Amborella trichopoda]
gene.Gb_05238	1601	1378	1326	372	439	512	18.6901	16.078	18.7827	4.99918	6.16554	6.39171	7.81603e-17	-1.51881	down	[T]	Signal transduction mechanisms	Molecular Function: ATP binding (GO:0005524);; Cellular Component: integral component of membrane (GO:0016021);; Molecular Function: ATPase activity (GO:0016887);;	K05681|3.1e-56|cre:CHLREDRAFT_147235|K05681 ATP-binding cassette, subfamily G (WHITE), member 2 | (RefSeq) predicted protein	ABC transporters (ko02010)	[Q]	Secondary metabolites biosynthesis, transport and catabolism	ABC-2 type transporter	ABC transporter G family member 11 OS=Arabidopsis thaliana OX=3702 GN=ABCG11 PE=1 SV=1	Q	Secondary metabolites biosynthesis, transport and catabolism	ABC transporter G family member 11-like [Nymphaea colorata]
NewGene_3233	151	182	149	320	595	631	4.51508	5.44082	5.41222	11.0778	21.5117	20.2925	6.56884e-09	1.8621	up	--	--	Molecular Function: DNA binding (GO:0003677);; Cellular Component: nucleus (GO:0005634);;	K09422|5.64e-16|mdm:103417627|K09422 transcription factor MYB, plant | (RefSeq) transcription factor CPC-like	--	--	--	Myb-like DNA-binding domain	Transcription factor MYB1 OS=Actinidia chinensis var. chinensis OX=1590841 GN=MYB1 PE=2 SV=1	K	Transcription	unknown [Picea sitchensis]
gene.Gb_08329	67	82	67	19	7	13	0.954897	1.1828	1.1664	0.301165	0.109873	0.193269	1.41483e-05	-2.27861	down	--	--	Molecular Function: transferase activity, transferring acyl groups other than amino-acyl groups (GO:0016747);;	K20240|2.5e-85|mtr:MTR_4g055170|K20240 spermidine dicoumaroyl transferase [EC:2.3.1.249] | (RefSeq) HXXXD-type acyl-transferase family protein	--	--	--	Transferase family	10-deacetylbaccatin III 10-O-acetyltransferase OS=Taxus cuspidata OX=99806 PE=1 SV=1	H	Coenzyme transport and metabolism	unknown [Picea sitchensis]
NewGene_5289	62	51	16	111	120	159	0.817227	0.675234	0.256357	1.69741	1.91008	2.25397	0.00037367	1.81926	up	--	--	Molecular Function: hydrolase activity (GO:0016787);; Biological Process: phosphatidylinositol dephosphorylation (GO:0046856);;	K20278|3.82e-45|mpp:MICPUCDRAFT_38698|K20278 inositol polyphosphate 5-phosphatase INPP5E [EC:3.1.3.36] | (RefSeq) hypothetical protein	Inositol phosphate metabolism (ko00562);; Phosphatidylinositol signaling system (ko04070)	[U]	Intracellular trafficking, secretion, and vesicular transport	Endonuclease/Exonuclease/phosphatase family	Type IV inositol polyphosphate 5-phosphatase 11 OS=Arabidopsis thaliana OX=3702 GN=IP5P11 PE=1 SV=1	T	Signal transduction mechanisms	type IV inositol polyphosphate 5-phosphatase 11 [Selaginella moellendorffii]
NewGene_2271	415	365	315	0	2	0	11.5798	9.73262	10.4123	0	0.052705	0	1.19424e-14	-8.90232	down	--	--	Molecular Function: protein binding (GO:0005515);; Cellular Component: integral component of membrane (GO:0016021);; Molecular Function: kinase activity (GO:0016301);;	--	--	--	--	Leucine rich repeat	--	P	Inorganic ion transport and metabolism	LRR receptor-like serine/threonine-protein kinase FLS2 [Cucumis melo var. makuwa]
gene.Gb_32549	81	98	55	249	161	214	1.34335	1.63344	1.10855	4.78153	3.21911	3.82052	7.49551e-07	1.6247	up	--	--	Molecular Function: DNA binding (GO:0003677);; Biological Process: regulation of transcription, DNA-templated (GO:0006355);;	K00521|3.6e-35|cmos:111447866|K00521 ferric-chelate reductase [EC:1.16.1.7] | (RefSeq) ferric reduction oxidase 7, chloroplastic-like	--	--	--	No apical meristem (NAM) protein	Protein CUP-SHAPED COTYLEDON 2 OS=Arabidopsis thaliana OX=3702 GN=NAC098 PE=1 SV=1	K	Transcription	cup-shaped cotyledon [Picea abies]
gene.Gb_33220	130	95	113	0	0	0	6.62746	4.83093	7.01978	0	0	0	6.3221e-11	-9.07498	down	--	--	Biological Process: reproduction (GO:0000003);; Biological Process: developmental process involved in reproduction (GO:0003006);; Cellular Component: cellular_component (GO:0005575);; Cellular Component: cell wall (GO:0005618);; Cellular Component: obsolete cell (GO:0005623);; Biological Process: multicellular organism development (GO:0007275);; Biological Process: pattern specification process (…	K13466|7.2e-09|cit:102616085|K13466 EIX receptor 1/2 | (RefSeq) receptor-like protein EIX1	Plant-pathogen interaction (ko04626)	--	--	Leucine rich repeat N-terminal domain	--	S	Function unknown	receptor-like protein EIX2 [Setaria viridis]
gene.Gb_21378	270	156	133	54	32	75	5.554	3.20771	3.31039	1.27594	0.771194	1.63639	0.000611823	-1.60985	down	[IR]	Lipid transport and metabolism;; General function prediction only	Molecular Function: hydrolase activity, acting on ester bonds (GO:0016788);;	K01206|5.5e-66|thj:104825554|K01206 alpha-L-fucosidase [EC:3.2.1.51] | (RefSeq) alpha-L-fucosidase 3	Other glycan degradation (ko00511)	--	--	GDSL-like Lipase/Acylhydrolase	GDSL esterase/lipase At4g01130 OS=Arabidopsis thaliana OX=3702 GN=At4g01130 PE=2 SV=1	S	Function unknown	unknown [Picea sitchensis]
gene.Gb_05128	440	766	1407	180	181	219	8.68062	15.1253	33.7401	4.09099	4.29269	4.63058	0.000122892	-2.05082	down	--	--	Molecular Function: RNA polymerase II transcription regulatory region sequence-specific DNA binding (GO:0000977);; Molecular Function: DNA-binding transcription factor activity (GO:0003700);; Cellular Component: nucleus (GO:0005634);; Biological Process: positive regulation of transcription by RNA polymerase II (GO:0045944);; Molecular Function: protein dimerization activity (GO:0046983);;	K09264|9.9e-39|smo:SELMODRAFT_450937|K09264 MADS-box transcription factor, plant | (RefSeq) MADS6-2; MADS-domain transcription factor	--	[K]	Transcription	SRF-type transcription factor (DNA-binding and dimerisation domain)	MADS-box transcription factor 22 OS=Oryza sativa subsp. japonica OX=39947 GN=MADS22 PE=2 SV=1	K	Transcription	MADS-box transcription factor GbMADS5 [Ginkgo biloba]
gene.Gb_01917	377	500	178	661	886	1326	12.9572	17.1853	7.41173	26.193	36.6869	48.8274	5.79086e-05	1.65359	up	--	--	Cellular Component: cellular_component (GO:0005575);; Cellular Component: obsolete cell (GO:0005623);; Cellular Component: plasma membrane (GO:0005886);; Biological Process: lipid transport (GO:0006869);; Molecular Function: lipid binding (GO:0008289);; Cellular Component: membrane (GO:0016020);; Cellular Component: intrinsic component of membrane (GO:0031224);; Cellular Component: anchored compo…	--	--	--	--	Probable lipid transfer	--	S	Function unknown	hypothetical protein MANES_01G205700 [Manihot esculenta]
gene.Gb_25101	132	99	65	225	186	177	1.75707	1.31571	1.04404	3.45082	2.98259	2.52312	0.00125238	1.21209	up	--	--	--	--	--	--	--	--	--	--	--	uncharacterized protein LOC9630007 [Selaginella moellendorffii]
gene.Gb_34312	1865	1912	1321	715	619	786	78.3277	80.2496	67.3529	34.6007	31.3067	35.3455	1.1091e-09	-1.06543	down	[J]	Translation, ribosomal structure and biogenesis	Molecular Function: structural constituent of ribosome (GO:0003735);; Cellular Component: ribosome (GO:0005840);; Biological Process: translation (GO:0006412);;	K02939|1.1e-62|psom:113298705|K02939 large subunit ribosomal protein L9 | (RefSeq) 50S ribosomal protein L9, chloroplastic-like	Ribosome (ko03010)	[J]	Translation, ribosomal structure and biogenesis	Ribosomal protein L9, C-terminal domain	50S ribosomal protein L9, chloroplastic OS=Arabidopsis thaliana OX=3702 GN=RPL9 PE=2 SV=1	J	Translation, ribosomal structure and biogenesis	unknown [Picea sitchensis]
NewGene_3971	2837	2865	1464	292	254	162	38.133	38.4845	23.8725	4.51093	4.11083	2.32931	4.1468e-19	-3.09278	down	[QV]	Secondary metabolites biosynthesis, transport and catabolism;; Defense mechanisms	Molecular Function: monooxygenase activity (GO:0004497);; Molecular Function: iron ion binding (GO:0005506);; Cellular Component: integral component of membrane (GO:0016021);; Molecular Function: oxidoreductase activity, acting on paired donors, with incorporation or reduction of molecular oxygen (GO:0016705);; Molecular Function: heme binding (GO:0020037);;	K23136|1.24e-141|bna:106390013|K23136 fraxetin 5-hydroxylase [EC:1.14.14.164] | (RefSeq) cytochrome P450 82C4	--	[Q]	Secondary metabolites biosynthesis, transport and catabolism	Cytochrome P450	Xanthotoxin 5-hydroxylase CYP82C4 OS=Arabidopsis thaliana OX=3702 GN=CYP82C4 PE=1 SV=1	Q	Secondary metabolites biosynthesis, transport and catabolism	CYP867F23 [Taxus chinensis]
NewGene_4078	192	160	70	285	622	423	11.8017	9.83925	5.17457	20.2229	46.2398	27.9281	7.14152e-05	1.89503	up	--	--	--	--	--	--	--	--	--	--	--	uncharacterized protein D5086_0000275640 [Populus alba]
gene.Gb_05566	58	81	69	108	136	171	0.745281	1.04015	1.07523	1.60493	2.10618	2.35432	0.000999142	1.1726	up	--	--	Cellular Component: integral component of membrane (GO:0016021);;	K13466|1.1e-10|cqi:110718129|K13466 EIX receptor 1/2 | (RefSeq) LRR receptor-like serine/threonine-protein kinase GSO1	Plant-pathogen interaction (ko04626)	--	--	Leucine rich repeat	--	T	Signal transduction mechanisms	hypothetical protein, partial [Cryptomeria japonica]
gene.Gb_02443	251	388	105	759	683	1233	8.1702	12.6279	4.1497	28.5242	26.7931	43.0355	4.47406e-06	2.06222	up	--	--	Biological Process: lipid transport (GO:0006869);; Molecular Function: lipid binding (GO:0008289);;	--	--	--	--	Probable lipid transfer	--	S	Function unknown	non-specific lipid-transfer protein-like protein [Prunus yedoensis var. nudiflora]
gene.Gb_10868	1342	963	721	340	151	165	20.5126	14.7148	13.3772	5.99087	2.76895	2.69772	5.6313e-06	-1.97669	down	[QV]	Secondary metabolites biosynthesis, transport and catabolism;; Defense mechanisms	Molecular Function: monooxygenase activity (GO:0004497);; Molecular Function: iron ion binding (GO:0005506);; Molecular Function: oxidoreductase activity, acting on paired donors, with incorporation or reduction of molecular oxygen (GO:0016705);; Molecular Function: heme binding (GO:0020037);;	K01723|7.7e-140|gra:105793767|K01723 hydroperoxide dehydratase [EC:4.2.1.92] | (RefSeq) allene oxide synthase, chloroplastic-like	alpha-Linolenic acid metabolism (ko00592)	--	--	Cytochrome P450	Allene oxide synthase 1, chloroplastic OS=Solanum lycopersicum OX=4081 GN=AOS1 PE=2 SV=1	Q	Secondary metabolites biosynthesis, transport and catabolism	CYP74A75 [Taxus chinensis]
gene.Gb_40702	254	308	587	65	53	106	1.9	2.29957	5.33493	0.558705	0.475276	0.848655	1.04505e-05	-2.25	down	[M]	Cell wall/membrane/envelope biogenesis	Molecular Function: protein kinase activity (GO:0004672);; Molecular Function: protein serine/threonine kinase activity (GO:0004674);; Molecular Function: protein binding (GO:0005515);; Molecular Function: ATP binding (GO:0005524);; Biological Process: protein phosphorylation (GO:0006468);; Cellular Component: integral component of membrane (GO:0016021);;	K20718|1.2e-62|aof:109827311|K20718 LRR receptor-like serine/threonine-protein kinase ERECTA [EC:2.7.11.1] | (RefSeq) LRR receptor-like serine/threonine-protein kinase ERL1	MAPK signaling pathway - plant (ko04016)	--	--	Protein kinase domain	LRR receptor-like serine/threonine-protein kinase GSO1 OS=Arabidopsis thaliana OX=3702 GN=GSO1 PE=1 SV=1	T	Signal transduction mechanisms	LRR receptor-like kinase resistance protein [Trifolium pratense]
gene.Gb_16020	272	186	49	38	6	19	3.58361	2.44619	0.777898	0.578109	0.09492	0.258729	0.0015349	-2.75149	down	[E]	Amino acid transport and metabolism	Biological Process: oligopeptide transport (GO:0006857);; Cellular Component: integral component of membrane (GO:0016021);; Molecular Function: transmembrane transporter activity (GO:0022857);;	K14638|7.2e-174|pavi:110750950|K14638 solute carrier family 15 (peptide/histidine transporter), member 3/4 | (RefSeq) protein NRT1/ PTR FAMILY 5.10-like	--	[E]	Amino acid transport and metabolism	POT family	Protein NRT1/ PTR FAMILY 5.10 OS=Arabidopsis thaliana OX=3702 GN=NPF5.10 PE=2 SV=1	E	Amino acid transport and metabolism	NPF family transporter [Pinus pinaster]
gene.Gb_15646	432	353	202	79	127	119	7.55569	6.16883	4.2828	1.59032	2.65987	2.21884	0.000259774	-1.38561	down	[P]	Inorganic ion transport and metabolism	--	--	--	--	--	Iron-Sulfur binding protein C terminal	--	C	Energy production and conversion	uncharacterized protein LOC18431263 isoform X2 [Amborella trichopoda]
gene.Gb_34294	87	114	52	25	30	31	2.58156	3.36677	1.84802	0.849838	1.06233	0.959315	0.00675567	-1.34082	down	--	--	--	K01593|3.3e-17|mtr:MTR_7g058700|K01593 aromatic-L-amino-acid/L-tryptophan decarboxylase [EC:4.1.1.28 4.1.1.105] | (RefSeq) tyrosine/DOPA decarboxylase	Tyrosine metabolism (ko00350);; Phenylalanine metabolism (ko00360);; Tryptophan metabolism (ko00380);; Isoquinoline alkaloid biosynthesis (ko00950);; Betalain biosynthesis (ko00965)	--	--	Protein of unknown function (DUF674)	--	L	Replication, recombination and repair	unknown [Picea sitchensis]
gene.Gb_35756	65	55	18	282	110	215	3.1038	2.64645	0.995588	15.6655	6.36764	11.0541	2.7624e-05	2.3705	up	--	--	--	--	--	--	--	Pollen protein Ole e 1 like	--	S	Function unknown	unknown [Picea sitchensis]
gene.Gb_21662	457	367	234	134	151	157	9.82066	7.87242	6.10678	3.31392	3.88707	3.59488	0.000940212	-1.04602	down	--	--	Molecular Function: peptidyl-prolyl cis-trans isomerase activity (GO:0003755);;	--	--	--	--	--	Peptidyl-prolyl cis-trans isomerase CYP37, chloroplastic OS=Arabidopsis thaliana OX=3702 GN=CYP37 PE=1 SV=3	O	Posttranslational modification, protein turnover, chaperones	unknown [Picea sitchensis]
NewGene_5596	91	76	69	21	10	30	1.21827	0.982812	1.28051	0.29891	0.145399	0.398775	0.000547603	-1.77948	down	--	--	Molecular Function: cellulase activity (GO:0008810);; Biological Process: cellulose catabolic process (GO:0030245);;	K01179|4.49e-31|aip:107645661|K01179 endoglucanase [EC:3.2.1.4] | (RefSeq) endoglucanase 17	Starch and sucrose metabolism (ko00500)	--	--	Glycosyl hydrolase family 9	Endoglucanase 1 OS=Arabidopsis thaliana OX=3702 GN=CEL2 PE=2 SV=1	G	Carbohydrate transport and metabolism	Endoglucanase 3 [Ananas comosus]
gene.Gb_20604	525	448	151	742	818	1659	9.83288	8.37373	3.42214	16.0135	18.4491	33.2905	0.000916909	1.7224	up	[IR]	Lipid transport and metabolism;; General function prediction only	Molecular Function: hydrolase activity, acting on ester bonds (GO:0016788);;	K00679|5.1e-49|cic:CICLE_v10027727mg|K00679 phospholipid:diacylglycerol acyltransferase [EC:2.3.1.158] | (RefSeq) hypothetical protein	Glycerolipid metabolism (ko00561)	--	--	GDSL-like Lipase/Acylhydrolase	GDSL esterase/lipase At5g37690 OS=Arabidopsis thaliana OX=3702 GN=At5g37690 PE=2 SV=1	I	Lipid transport and metabolism	unknown [Picea sitchensis]
gene.Gb_02849	176	218	131	1156	787	746	4.93424	6.11914	4.43703	37.4507	26.6135	22.4449	4.92102e-18	2.57917	up	--	--	Molecular Function: DNA binding (GO:0003677);; Biological Process: regulation of transcription, DNA-templated (GO:0006355);;	K00521|5.1e-37|cmos:111447866|K00521 ferric-chelate reductase [EC:1.16.1.7] | (RefSeq) ferric reduction oxidase 7, chloroplastic-like	--	--	--	No apical meristem (NAM) protein	NAC transcription factor 56 OS=Arabidopsis thaliana OX=3702 GN=NAC056 PE=2 SV=1	K	Transcription	NAC3 [Actinidia deliciosa]
gene.Gb_39110	53	60	27	84	115	137	2.76923	3.14687	1.71827	5.03926	7.27503	7.67774	0.000456337	1.4696	up	--	--	Molecular Function: RNA polymerase II transcription regulatory region sequence-specific DNA binding (GO:0000977);; Molecular Function: molecular_function (GO:0003674);; Molecular Function: DNA-binding transcription factor activity (GO:0003700);; Molecular Function: binding (GO:0005488);; Molecular Function: protein binding (GO:0005515);; Cellular Component: cellular_component (GO:0005575);; Cellu…	K09264|1.7e-10|ccav:112509198|K09264 MADS-box transcription factor, plant | (RefSeq) truncated transcription factor CAULIFLOWER D-like	--	[K]	Transcription	K-box region	MADS-box transcription factor 14 OS=Oryza sativa subsp. indica OX=39946 GN=MADS14 PE=2 SV=1	K	Transcription	MADS-box transcription factor GbMADS7 [Ginkgo biloba]
gene.Gb_19985	673	647	238	39	37	25	4.75624	4.57493	2.03989	0.315068	0.315139	0.184747	1.1363e-17	-3.69429	down	--	--	Molecular Function: ADP binding (GO:0043531);;	K13459|2.8e-17|vvi:100242909|K13459 disease resistance protein RPS2 | (RefSeq) probable disease resistance protein At1g61300	Plant-pathogen interaction (ko04626)	--	--	NB-ARC domain	Probable nucleoredoxin 1-2 OS=Oryza sativa subsp. japonica OX=39947 GN=Os03g0405900 PE=2 SV=1	T	Signal transduction mechanisms	unknown [Picea sitchensis]
gene.Gb_23786	33	23	18	59	73	94	1.653	1.15159	1.05611	3.37987	4.38948	5.03048	2.96059e-05	1.80179	up	--	--	Biological Process: regulation of DNA endoreduplication (GO:0032875);;	--	--	--	--	--	--	S	Function unknown	unknown [Picea sitchensis]
gene.Gb_10109	283	229	167	79	84	110	3.76283	3.04282	2.68742	1.1977	1.33563	1.55851	0.000212377	-1.11729	down	[E]	Amino acid transport and metabolism	Molecular Function: catalytic activity (GO:0003824);;	--	--	--	--	Orn/Lys/Arg decarboxylase, major domain	--	E	Amino acid transport and metabolism	hypothetical protein FH972_020739 [Carpinus fangiana]
NewGene_2997	27	44	30	61	91	96	0.555117	0.904317	0.761216	1.47263	2.27897	2.13763	0.000842802	1.48528	up	[Q]	Secondary metabolites biosynthesis, transport and catabolism	Molecular Function: oxidoreductase activity (GO:0016491);; Molecular Function: metal ion binding (GO:0046872);; Biological Process: oxidation-reduction process (GO:0055114);;	K06892|3.88e-57|sot:102590254|K06892 feruloyl-CoA 6-hydroxylase [EC:1.14.11.61] | (RefSeq) feruloyl CoA ortho-hydroxylase 1-like	Phenylpropanoid biosynthesis (ko00940)	[QR]	Secondary metabolites biosynthesis, transport and catabolism;; General function prediction only	2OG-Fe(II) oxygenase superfamily	1-aminocyclopropane-1-carboxylate oxidase homolog 1 OS=Arabidopsis thaliana OX=3702 GN=At1g06620 PE=2 SV=1	Q	Secondary metabolites biosynthesis, transport and catabolism	hypothetical protein AQUCO_10200025v1 [Aquilegia coerulea]
gene.Gb_26221	5356	4676	16365	930	569	999	126.168	110.082	467.932	25.2346	16.1405	25.1855	0.000479751	-3.31163	down	--	--	Molecular Function: hydrolase activity, hydrolyzing O-glycosyl compounds (GO:0004553);; Biological Process: carbohydrate metabolic process (GO:0005975);;	K19891|3.8e-71|csat:104710092|K19891 glucan endo-1,3-beta-glucosidase 1/2/3 [EC:3.2.1.39] | (RefSeq) glucan endo-1,3-beta-glucosidase 3 isoform X2	Starch and sucrose metabolism (ko00500)	--	--	Glycosyl hydrolases family 17	Glucan endo-1,3-beta-glucosidase OS=Vitis vinifera OX=29760 GN=VIT_06s0061g00120 PE=1 SV=2	G	Carbohydrate transport and metabolism	unknown [Picea sitchensis]
NewGene_5924	27	44	43	69	78	98	0.934289	1.5241	1.81262	2.73176	3.22918	3.61677	0.00633371	1.27351	up	--	--	--	--	--	--	--	--	--	--	--	unknown [Picea sitchensis]
gene.Gb_40404	233	222	183	80	69	98	4.08675	3.90029	3.89932	1.60953	1.4468	1.84007	3.28723e-06	-1.18065	down	--	--	Molecular Function: hydrolase activity (GO:0016787);;	K08254|3.5e-96|smo:SELMODRAFT_73523|K08254 glucan endo-1,3-alpha-glucosidase [EC:3.2.1.59] | (RefSeq) hypothetical protein	--	--	--	Glycosyl hydrolase family 71	--	S	Function unknown	unknown [Picea sitchensis]
NewGene_2816	70	51	83	151	135	190	2.34899	1.70312	3.37226	6.64994	5.49827	6.89117	0.000372907	1.38066	up	--	--	--	--	--	--	--	--	--	--	--	unknown [Zea mays]
gene.Gb_15777	83	197	80	195	247	397	0.94664	2.24838	1.10201	2.56972	3.39415	4.85512	0.00623762	1.41211	up	--	--	Molecular Function: protein serine/threonine phosphatase activity (GO:0004722);; Molecular Function: metal ion binding (GO:0046872);;	K14497|5.2e-19|atr:18436263|K14497 protein phosphatase 2C [EC:3.1.3.16] | (RefSeq) probable protein phosphatase 2C 24	MAPK signaling pathway - plant (ko04016);; Plant hormone signal transduction (ko04075)	[T]	Signal transduction mechanisms	--	Protein phosphatase 2C 3 OS=Arabidopsis thaliana OX=3702 GN=AIP1 PE=1 SV=1	T	Signal transduction mechanisms	hypothetical protein AXG93_2836s1010 [Marchantia polymorpha subsp. ruderalis]
gene.Gb_16340	203	195	190	0	0	0	5.41866	5.19799	6.15977	0	0	0	1.92665e-13	-9.87002	down	--	--	Biological Process: mRNA splicing, via spliceosome (GO:0000398);; Molecular Function: nucleic acid binding (GO:0003676);; Cellular Component: spliceosomal complex (GO:0005681);; Molecular Function: zinc ion binding (GO:0008270);;	K12848|3.7e-22|nnu:104598826|K12848 U4/U6.U5 tri-snRNP component SNU23 | (RefSeq) zinc finger matrin-type protein 2	Spliceosome (ko03040)	[R]	General function prediction only	--	--	A	RNA processing and modification	zinc finger matrin-type protein 2 [Nymphaea colorata]
gene.Gb_17489	462	414	529	970	743	995	3.67722	3.29047	5.10536	8.89703	7.11536	8.47949	7.96699e-05	1.11449	up	--	--	Molecular Function: protein binding (GO:0005515);; Cellular Component: integral component of membrane (GO:0016021);;	K13466|2.1e-08|han:110931177|K13466 EIX receptor 1/2 | (RefSeq) probable leucine-rich repeat receptor-like protein kinase At1g35710	Plant-pathogen interaction (ko04626)	[R]	General function prediction only	Leucine rich repeat	--	S	Function unknown	hypothetical protein, partial [Cryptomeria japonica]
gene.Gb_20616	84	65	42	6	9	4	0.721858	0.550943	0.430653	0.053109	0.090418	0.033604	4.70282e-07	-3.10459	down	[O]	Posttranslational modification, protein turnover, chaperones	Molecular Function: serine-type endopeptidase activity (GO:0004252);;	K15333|1.2e-07|nsy:104224633|K15333 tRNA guanosine-2'-O-methyltransferase [EC:2.1.1.34] | (RefSeq) uncharacterized protein LOC104224633	--	--	--	Subtilase family	Subtilisin-like protease SBT1.5 OS=Arabidopsis thaliana OX=3702 GN=SBT1.5 PE=2 SV=1	G	Carbohydrate transport and metabolism	hypothetical protein EJB05_20451, partial [Eragrostis curvula]
gene.Gb_20620	119	182	63	236	346	608	2.00223	3.06323	1.27422	4.57637	7.01413	10.9642	7.14152e-05	1.90432	up	[G]	Carbohydrate transport and metabolism	Biological Process: carbohydrate metabolic process (GO:0005975);; Molecular Function: beta-glucosidase activity (GO:0008422);; Molecular Function: scopolin beta-glucosidase activity (GO:0102483);;	K05350|1.4e-169|mus:103982461|K05350 beta-glucosidase [EC:3.2.1.21] | (RefSeq) beta-glucosidase 18-like	Cyanoamino acid metabolism (ko00460);; Starch and sucrose metabolism (ko00500);; Phenylpropanoid biosynthesis (ko00940)	[G]	Carbohydrate transport and metabolism	Glycosyl hydrolase family 1	Coniferin beta-glucosidase OS=Pinus contorta OX=3339 PE=1 SV=1	G	Carbohydrate transport and metabolism	RecName: Full=Coniferin beta-glucosidase; Flags: Precursor [Pinus contorta]
gene.Gb_02635	58	86	97	22	25	30	1.14618	1.71285	2.32802	0.495416	0.596446	0.637896	0.00486687	-1.48429	down	--	--	Molecular Function: ubiquitin-protein transferase activity (GO:0004842);;	--	--	--	--	U-box domain	U-box domain-containing protein 21 OS=Arabidopsis thaliana OX=3702 GN=PUB21 PE=2 SV=1	H	Coenzyme transport and metabolism	PREDICTED: U-box domain-containing protein 21-like [Nelumbo nucifera]
gene.Gb_14833	378	442	440	899	656	764	10.9053	12.7477	15.4134	29.9493	22.8222	23.6276	0.000124602	1.06436	up	[HR]	Coenzyme transport and metabolism;; General function prediction only	Molecular Function: molecular_function (GO:0003674);; Molecular Function: catalytic activity (GO:0003824);; Molecular Function: hydrolase activity (GO:0016787);;	K13544|2.5e-41|thj:104804464|K13544 pheophorbidase [EC:3.1.1.82] | (RefSeq) pheophorbidase isoform X1	Porphyrin and chlorophyll metabolism (ko00860)	--	--	Alpha/beta hydrolase family	Putative methylesterase 13, chloroplastic OS=Arabidopsis thaliana OX=3702 GN=MES13 PE=2 SV=1	S	Function unknown	unknown [Picea sitchensis]
gene.Gb_18198	163	119	121	18	27	31	3.60775	2.63741	3.24336	0.453436	0.711062	0.73278	1.96492e-09	-2.22266	down	[Q]	Secondary metabolites biosynthesis, transport and catabolism	Molecular Function: oxidoreductase activity (GO:0016491);; Molecular Function: metal ion binding (GO:0046872);;	K05658|2.5e-89|cpep:111781709|K05658 ATP-binding cassette, subfamily B (MDR/TAP), member 1 [EC:7.6.2.2] | (RefSeq) uncharacterized protein LOC111781709	ABC transporters (ko02010)	[QR]	Secondary metabolites biosynthesis, transport and catabolism;; General function prediction only	non-haem dioxygenase in morphine synthesis N-terminal	Protein SRG1 OS=Arabidopsis thaliana OX=3702 GN=SRG1 PE=2 SV=1	Q	Secondary metabolites biosynthesis, transport and catabolism	ethylene-forming enzyme [Picea glauca]
NewGene_2487	536	548	152	665	1009	1927	5.54374	5.81443	1.97186	8.95783	13.6458	23.9799	0.00304272	1.74763	up	--	--	Molecular Function: transferase activity, transferring acyl groups other than amino-acyl groups (GO:0016747);;	K15400|1.28e-211|vvi:100854389|K15400 omega-hydroxypalmitate O-feruloyl transferase [EC:2.3.1.188] | (RefSeq) omega-hydroxypalmitate O-feruloyl transferase	Cutin, suberine and wax biosynthesis (ko00073)	--	--	Transferase family	Omega-hydroxypalmitate O-feruloyl transferase OS=Arabidopsis thaliana OX=3702 GN=HHT1 PE=1 SV=1	S	Function unknown	BAHD acyltransferase-like 11 [Taxus x media]
NewGene_5493	182	132	335	76	44	47	2.71299	1.92284	6.55636	1.31636	0.928772	0.678186	0.0036521	-1.81389	down	--	--	Cellular Component: integral component of membrane (GO:0016021);;	--	--	--	--	--	--	--	--	uncharacterized protein LOC9660796 [Selaginella moellendorffii]
NewGene_4972	28	42	110	256	270	172	0.258342	0.392544	1.26105	2.81359	3.08595	1.74538	0.00344807	2.09025	up	--	--	Molecular Function: protein kinase activity (GO:0004672);; Molecular Function: ATP binding (GO:0005524);; Cellular Component: membrane (GO:0016020);; Cellular Component: integral component of membrane (GO:0016021);;	--	--	--	--	Leucine rich repeat	--	T	Signal transduction mechanisms	probable leucine-rich repeat receptor-like protein kinase At5g49770 isoform X2 [Cucumis sativus]
gene.Gb_11248	97	79	53	141	175	192	2.20558	1.81123	1.4685	3.73095	4.83325	4.70645	1.64426e-05	1.35243	up	[R]	General function prediction only	Molecular Function: oxidoreductase activity (GO:0016491);;	--	--	[GQ]	Carbohydrate transport and metabolism;; Secondary metabolites biosynthesis, transport and catabolism	Oxidoreductase family, NAD-binding Rossmann fold	Uncharacterized oxidoreductase At4g09670 OS=Arabidopsis thaliana OX=3702 GN=At4g09670 PE=1 SV=1	--	--	unknown [Picea sitchensis]
gene.Gb_09963	711	700	383	137	220	279	35.769	35.1847	23.3851	7.94322	13.2836	15.0275	0.000363812	-1.29541	down	--	--	Molecular Function: protein phosphatase inhibitor activity (GO:0004864);; Biological Process: defense response (GO:0006952);; Biological Process: abscisic acid-activated signaling pathway (GO:0009738);; Molecular Function: abscisic acid binding (GO:0010427);; Molecular Function: signaling receptor activity (GO:0038023);;	--	--	--	--	Pathogenesis-related protein Bet v 1 family	Pathogenesis-related protein STH-21 OS=Solanum tuberosum OX=4113 GN=STH-21 PE=2 SV=1	S	Function unknown	unknown [Picea sitchensis]
gene.Gb_10638	586	543	298	121	96	113	8.8441	8.178	5.44591	2.09162	1.72849	1.81738	1.24505e-10	-1.89314	down	[QV]	Secondary metabolites biosynthesis, transport and catabolism;; Defense mechanisms	Molecular Function: iron ion binding (GO:0005506);; Cellular Component: integral component of membrane (GO:0016021);; Molecular Function: oxidoreductase activity, acting on paired donors, with incorporation or reduction of molecular oxygen (GO:0016705);; Molecular Function: heme binding (GO:0020037);;	K20623|4.6e-124|mdm:114826998|K20623 typhasterol/6-deoxotyphasterol 2alpha-hydroxylase | (RefSeq) cytochrome P450 71A1-like	Brassinosteroid biosynthesis (ko00905)	[Q]	Secondary metabolites biosynthesis, transport and catabolism	Cytochrome P450	Cytochrome P450 71AU50 OS=Prunus mume OX=102107 GN=CYP71AU50 PE=2 SV=1	Q	Secondary metabolites biosynthesis, transport and catabolism	hypothetical protein FH972_003525 [Carpinus fangiana]
gene.Gb_21206	344	362	259	147	123	147	7.20617	7.59656	6.58117	3.5521	3.09093	3.30585	1.22281e-05	-1.01015	down	[O]	Posttranslational modification, protein turnover, chaperones	Molecular Function: serine-type endopeptidase activity (GO:0004252);;	K08669|4.0e-21|pda:103715494|K08669 HtrA serine peptidase 2 [EC:3.4.21.108] | (RefSeq) putative protease Do-like 14 isoform X1	--	[O]	Posttranslational modification, protein turnover, chaperones	Trypsin-like peptidase domain	Protease Do-like 8, chloroplastic OS=Arabidopsis thaliana OX=3702 GN=DEGP8 PE=1 SV=1	O	Posttranslational modification, protein turnover, chaperones	protease Do-like 8, chloroplastic [Amborella trichopoda]
gene.Gb_21293	140	202	60	355	353	459	2.79836	4.03599	1.44064	8.20144	8.53097	9.84784	2.31783e-05	1.76404	up	[I]	Lipid transport and metabolism	Biological Process: fatty acid biosynthetic process (GO:0006633);; Cellular Component: chloroplast (GO:0009507);; Molecular Function: thiolester hydrolase activity (GO:0016790);;	K10781|2.0e-100|ppp:112295522|K10781 fatty acyl-ACP thioesterase B [EC:3.1.2.14 3.1.2.21] | (RefSeq) palmitoyl-acyl carrier protein thioesterase, chloroplastic-like	Fatty acid biosynthesis (ko00061);; Fatty acid metabolism (ko01212)	--	--	Acyl-ACP thioesterase	Palmitoyl-acyl carrier protein thioesterase, chloroplastic OS=Arabidopsis thaliana OX=3702 GN=FATB PE=1 SV=1	I	Lipid transport and metabolism	hypothetical protein MARPO_0023s0056 [Marchantia polymorpha]
gene.Gb_18818	116	171	253	746	797	1139	3.35321	4.94383	8.87616	24.9382	27.8378	35.3803	3.5415e-10	2.44495	up	[HR]	Coenzyme transport and metabolism;; General function prediction only	--	K13544|2.1e-40|bna:106440549|K13544 pheophorbidase [EC:3.1.1.82] | (RefSeq) pheophorbidase	Porphyrin and chlorophyll metabolism (ko00860)	--	--	Alpha/beta hydrolase family	Putative methylesterase 11, chloroplastic OS=Arabidopsis thaliana OX=3702 GN=MES11 PE=1 SV=1	S	Function unknown	unknown [Picea sitchensis]
NewGene_4236	195	167	70	0	0	0	1.51811	1.27926	0.647288	0	0	0	3.47181e-11	-9.38095	down	[ET]	Amino acid transport and metabolism;; Signal transduction mechanisms	Biological Process: response to acid chemical (GO:0001101);; Molecular Function: molecular_function (GO:0003674);; Molecular Function: transmembrane signaling receptor activity (GO:0004888);; Molecular Function: ionotropic glutamate receptor activity (GO:0004970);; Molecular Function: transporter activity (GO:0005215);; Molecular Function: ion channel activity (GO:0005216);; Molecular Function: c…	K05387|1.13e-180|sot:102600393|K05387 glutamate receptor, ionotropic, plant | (RefSeq) glutamate receptor 2.3-like	--	[PET]	Inorganic ion transport and metabolism;; Amino acid transport and metabolism;; Signal transduction mechanisms	Receptor family ligand binding region	Glutamate receptor 2.7 OS=Arabidopsis thaliana OX=3702 GN=GLR2.7 PE=2 SV=3	P	Inorganic ion transport and metabolism	glutamate receptor 2.7-like protein [Cinnamomum micranthum f. kanehirae]
gene.Gb_11650	171	136	204	39	56	72	3.19184	2.52757	4.62238	0.839515	1.25635	1.42944	0.000710329	-1.4617	down	[L]	Replication, recombination and repair	Molecular Function: ubiquitin-protein transferase activity (GO:0004842);;	K10260|4.0e-17|csl:COCSUDRAFT_23114|K10260 F-box and WD-40 domain protein 7 | (RefSeq) WD40 repeat-like protein	Ubiquitin mediated proteolysis (ko04120)	--	--	U-box domain	U-box domain-containing protein 26 OS=Arabidopsis thaliana OX=3702 GN=PUB26 PE=2 SV=1	H	Coenzyme transport and metabolism	U box domain [Macleaya cordata]
gene.Gb_16279	447	456	674	43	20	31	11.4896	11.7164	21.0263	1.24993	0.612665	0.838172	1.96395e-22	-3.91004	down	[Q]	Secondary metabolites biosynthesis, transport and catabolism	Molecular Function: oxidoreductase activity (GO:0016491);;	--	--	--	--	Taurine catabolism dioxygenase TauD, TfdA family	Clavaminate synthase-like protein At3g21360 OS=Arabidopsis thaliana OX=3702 GN=At3g21360 PE=1 SV=1	S	Function unknown	unknown [Picea sitchensis]
NewGene_4434	50	43	27	62	182	203	0.907614	0.788059	0.596529	1.31428	4.03034	3.9931	0.000182612	2.0886	up	--	--	--	--	--	--	--	--	--	S	Function unknown	unnamed protein product [Microthlaspi erraticum]
gene.Gb_40202	3977	1475	3577	15759	4333	9854	188.059	69.7135	205.337	859.398	246.784	499.152	0.00360981	1.89437	up	--	--	--	K11855|1.7e-13|bvg:104906049|K11855 ubiquitin carboxyl-terminal hydrolase 36/42 [EC:3.4.19.12] | (RefSeq) ubiquitin carboxyl-terminal hydrolase 36	--	--	--	Hydrophobic seed protein	pEARLI1-like lipid transfer protein 1 OS=Arabidopsis thaliana OX=3702 GN=AZI1 PE=1 SV=1	S	Function unknown	36.4 kDa proline-rich protein-like [Papaver somniferum]
gene.Gb_09215	62	99	30	131	146	178	1.0764	1.73117	0.622116	2.62948	3.07578	3.34003	0.00219715	1.47471	up	--	--	Molecular Function: protein kinase activity (GO:0004672);; Molecular Function: ATP binding (GO:0005524);; Biological Process: protein phosphorylation (GO:0006468);; Cellular Component: integral component of membrane (GO:0016021);;	K13416|7.0e-20|lsv:111899016|K13416 brassinosteroid insensitive 1-associated receptor kinase 1 [EC:2.7.10.1 2.7.11.1] | (RefSeq) BRASSINOSTEROID INSENSITIVE 1-associated receptor kinase 1-like isoform X1	MAPK signaling pathway - plant (ko04016);; Plant hormone signal transduction (ko04075);; Plant-pathogen interaction (ko04626)	[T]	Signal transduction mechanisms	SPARK	Probable receptor-like protein kinase At1g11050 OS=Arabidopsis thaliana OX=3702 GN=At1g11050 PE=2 SV=1	T	Signal transduction mechanisms	probable receptor-like protein kinase At1g11050 [Glycine max]
NewGene_934	47	73	36	12	12	17	1.53118	3.00759	1.39849	0.450609	0.436095	0.577561	0.00360739	-1.72575	down	--	--	--	--	--	--	--	Plant protein 1589 of unknown function (A_thal_3526)	--	S	Function unknown	uncharacterized protein LOC110602503 isoform X2 [Manihot esculenta]
gene.Gb_20090	51	46	79	17	16	6	0.817985	0.733731	1.52076	0.304887	0.305412	0.103106	0.00957937	-1.99044	down	--	--	Biological Process: reproduction (GO:0000003);; Biological Process: developmental process involved in reproduction (GO:0003006);; Molecular Function: protein serine/threonine kinase activity (GO:0004674);; Molecular Function: protein binding (GO:0005515);; Molecular Function: ATP binding (GO:0005524);; Cellular Component: cellular_component (GO:0005575);; Cellular Component: obsolete cell (GO:000…	K13420|1.3e-14|cann:107868249|K13420 LRR receptor-like serine/threonine-protein kinase FLS2 [EC:2.7.11.1] | (RefSeq) probable LRR receptor-like serine/threonine-protein kinase At3g47570	MAPK signaling pathway - plant (ko04016);; Plant-pathogen interaction (ko04626)	--	--	Leucine rich repeat	Putative receptor-like protein kinase At3g47110 OS=Arabidopsis thaliana OX=3702 GN=At3g47110 PE=3 SV=1	T	Signal transduction mechanisms	putative protein kinase RLK-Pelle-LRR-XII-1 family [Rosa chinensis]
gene.Gb_39062	1755	1926	2267	4563	4282	5618	104.365	114.472	163.687	313.009	306.728	357.968	2.75019e-09	1.44377	up	--	--	Molecular Function: zinc ion transmembrane transporter activity (GO:0005385);; Cellular Component: integral component of membrane (GO:0016021);;	K14709|1.9e-34|psom:113349532|K14709 solute carrier family 39 (zinc transporter), member 1/2/3 | (RefSeq) zinc transporter 4, chloroplastic-like	--	[P]	Inorganic ion transport and metabolism	ZIP Zinc transporter	Fe(2+) transport protein 1 OS=Oryza sativa subsp. japonica OX=39947 GN=IRT1 PE=2 SV=1	P	Inorganic ion transport and metabolism	zinc transporter 4, chloroplastic-like [Papaver somniferum]
gene.Gb_19056	640	368	224	114	41	119	19.6718	11.2839	8.35329	4.03804	1.51219	3.91833	0.000381518	-1.96254	down	[R]	General function prediction only	Molecular Function: acid phosphatase activity (GO:0003993);;	K20728|5.0e-39|thj:104814965|K20728 vegetative storage protein 2 | (RefSeq) vegetative storage protein 2-like	MAPK signaling pathway - plant (ko04016)	--	--	HAD superfamily, subfamily IIIB (Acid phosphatase)	Acid phosphatase 1 OS=Solanum lycopersicum OX=4081 GN=APS1 PE=2 SV=1	S	Function unknown	Acid phosphatase (Class B) [Corchorus olitorius]
gene.Gb_11462	212	243	161	519	298	469	1.42296	1.62713	1.30722	4.01873	2.40933	3.36873	5.35093e-05	1.26179	up	--	--	Biological Process: regulation of monopolar cell growth (GO:0051513);;	K13172|3.4e-18|ppp:112276783|K13172 serine/arginine repetitive matrix protein 2 | (RefSeq) uncharacterized protein LOC112276783 isoform X1	--	--	--	Domain of unknown function (DUF4378)	Protein LONGIFOLIA 2 OS=Arabidopsis thaliana OX=3702 GN=LNG2 PE=1 SV=1	S	Function unknown	protein LONGIFOLIA 1 isoform X2 [Cinnamomum micranthum f. kanehirae]
gene.Gb_26481	162	101	147	283	232	282	1.89137	1.17357	2.08306	3.8151	3.26059	3.52687	0.00132219	1.13531	up	--	--	Cellular Component: integral component of membrane (GO:0016021);;	K15503|2.9e-09|gmx:102660244|K15503 serine/threonine-protein phosphatase 6 regulatory ankyrin repeat subunit B | (RefSeq) protein ACCELERATED CELL DEATH 6	--	[R]	General function prediction only	Ankyrin repeats (3 copies)	Protein ACCELERATED CELL DEATH 6 OS=Arabidopsis thaliana OX=3702 GN=ACD6 PE=1 SV=1	M	Cell wall/membrane/envelope biogenesis	protein ACCELERATED CELL DEATH 6-like [Rhodamnia argentea]
NewGene_4144	286	212	242	409	4046	2544	8.10884	6.00467	8.34169	13.3623	138.349	77.3776	0.00195938	3.42723	up	--	--	--	--	--	--	--	--	--	--	--	predicted protein, partial [Micromonas pusilla CCMP1545]
gene.Gb_12819	249	256	128	0	0	0	3.92966	4.03667	2.45152	0	0	0	2.80291e-13	-9.94302	down	[R]	General function prediction only	Molecular Function: protein kinase activity (GO:0004672);; Molecular Function: ATP binding (GO:0005524);; Cellular Component: integral component of membrane (GO:0016021);;	K01180|1.3e-30|cmax:111487562|K01180 endo-1,3(4)-beta-glucanase [EC:3.2.1.6] | (RefSeq) uncharacterized protein LOC111487562	--	--	--	Protein tyrosine and serine/threonine kinase	Cysteine-rich receptor-like protein kinase 2 OS=Arabidopsis thaliana OX=3702 GN=CRK2 PE=1 SV=1	T	Signal transduction mechanisms	cysteine-rich receptor-like protein kinase 2 isoform X2 [Amborella trichopoda]
gene.Gb_16918	1544	1726	2135	4757	2778	4055	71.4621	79.8832	119.962	253.989	154.88	201.113	0.000349898	1.26573	up	--	--	Cellular Component: cellular_component (GO:0005575);; Cellular Component: intracellular (GO:0005622);; Cellular Component: obsolete cell (GO:0005623);; Cellular Component: cytoplasm (GO:0005737);; Cellular Component: mitochondrion (GO:0005739);; Cellular Component: organelle (GO:0043226);; Cellular Component: membrane-bounded organelle (GO:0043227);; Cellular Component: intracellular organelle (G…	K02725|1.1e-29|nau:109221636|K02725 20S proteasome subunit alpha 6 [EC:3.4.25.1] | (RefSeq) proteasome subunit alpha type-1-like	Proteasome (ko03050)	--	--	Lateral organ boundaries (LOB) domain	LOB domain-containing protein 11 OS=Arabidopsis thaliana OX=3702 GN=LBD11 PE=2 SV=2	S	Function unknown	LOB domain-containing protein 1 [Vigna radiata var. radiata]
gene.Gb_27782	78	91	62	150	169	269	1.99418	2.34468	1.92802	4.47374	5.25359	7.43486	1.26803e-06	1.52777	up	--	--	--	--	--	--	--	--	--	--	--	unknown [Picea sitchensis]
gene.Gb_00812	44	69	22	147	106	89	0.604739	0.94803	0.36017	2.35051	1.76017	1.32076	0.00513575	1.58744	up	[IR]	Lipid transport and metabolism;; General function prediction only	Molecular Function: oxidoreductase activity, acting on CH-OH group of donors (GO:0016614);; Molecular Function: flavin adenine dinucleotide binding (GO:0050660);;	K00108|1.5e-128|cpep:111808292|K00108 choline dehydrogenase [EC:1.1.99.1] | (RefSeq) protein HOTHEAD	Glycine, serine and threonine metabolism (ko00260)	[R]	General function prediction only	GMC oxidoreductase	Protein HOTHEAD OS=Arabidopsis thaliana OX=3702 GN=HTH PE=1 SV=1	E	Amino acid transport and metabolism	unknown [Picea sitchensis]
gene.Gb_19711	103	90	33	137	185	222	1.35321	1.18674	0.518456	2.08588	2.93286	3.13691	0.00218553	1.48822	up	--	--	Biological Process: cutin biosynthetic process (GO:0010143);; Cellular Component: membrane (GO:0016020);; Cellular Component: integral component of membrane (GO:0016021);; Molecular Function: phosphatase activity (GO:0016791);; Molecular Function: glycerol-3-phosphate 2-O-acyltransferase activity (GO:0090447);;	K13508|1.5e-171|egr:104441861|K13508 glycerol-3-phosphate acyltransferase [EC:2.3.1.15 2.3.1.198] | (RefSeq) glycerol-3-phosphate acyltransferase 1	Glycerolipid metabolism (ko00561);; Glycerophospholipid metabolism (ko00564)	--	--	haloacid dehalogenase-like hydrolase	Glycerol-3-phosphate acyltransferase RAM2 OS=Medicago truncatula OX=3880 GN=RAM2 PE=2 SV=1	I	Lipid transport and metabolism	glycerol-3-phosphate 2-O-acyltransferase 6-like [Physcomitrium patens]
gene.Gb_19346	146	178	149	296	287	378	3.05617	3.71896	3.78795	7.15644	7.23869	8.48767	5.71679e-08	1.20497	up	--	--	--	--	--	--	--	--	Putative F-box protein At4g10190 OS=Arabidopsis thaliana OX=3702 GN=At4g10190 PE=4 SV=2	S	Function unknown	F-box protein At5g49610 [Amborella trichopoda]
gene.Gb_26611	291	397	359	701	871	1471	4.78399	6.52767	7.16838	13.3003	17.2583	25.9249	1.54458e-07	1.69289	up	[Q]	Secondary metabolites biosynthesis, transport and catabolism	Biological Process: lipid metabolic process (GO:0006629);; Molecular Function: fatty-acyl-CoA reductase (alcohol-forming) activity (GO:0080019);; Molecular Function: alcohol-forming fatty acyl-CoA reductase activity (GO:0102965);;	K13356|1.8e-130|atr:18441328|K13356 alcohol-forming fatty acyl-CoA reductase [EC:1.2.1.84] | (RefSeq) fatty acyl-CoA reductase 3-like	Cutin, suberine and wax biosynthesis (ko00073);; Peroxisome (ko04146)	[I]	Lipid transport and metabolism	Male sterility protein	Probable fatty acyl-CoA reductase 4 OS=Arabidopsis thaliana OX=3702 GN=FAR4 PE=1 SV=1	I	Lipid transport and metabolism	unknown [Picea sitchensis]
NewGene_2731	639	578	396	1019	747	1186	2.67269	2.41867	2.01126	5.48141	3.83358	5.80352	2.36419e-05	1.06839	up	[V]	Defense mechanisms	Molecular Function: ATP binding (GO:0005524);; Cellular Component: integral component of membrane (GO:0016021);; Molecular Function: ATPase activity (GO:0016887);; Molecular Function: ATPase-coupled transmembrane transporter activity (GO:0042626);;	K05666|0.0|cic:CICLE_v10007266mg|K05666 ATP-binding cassette, subfamily C (CFTR/MRP), member 2 | (RefSeq) hypothetical protein	ABC transporters (ko02010)	[Q]	Secondary metabolites biosynthesis, transport and catabolism	ABC transporter	ABC transporter C family member 3 OS=Arabidopsis thaliana OX=3702 GN=ABCC3 PE=1 SV=1	Q	Secondary metabolites biosynthesis, transport and catabolism	hypothetical protein AQUCO_11000043v1 [Aquilegia coerulea]
gene.Gb_07987	457	599	497	152	212	290	7.79174	10.1993	10.2772	2.974	4.34083	5.2911	0.000714288	-1.07743	down	--	--	Molecular Function: UDP-glycosyltransferase activity (GO:0008194);;	K13495|5.0e-98|vvi:100262460|K13495 cis-zeatin O-glucosyltransferase [EC:2.4.1.215] | (RefSeq) zeatin O-glucosyltransferase-like	Zeatin biosynthesis (ko00908)	[GC]	Carbohydrate transport and metabolism;; Energy production and conversion	UDP-glucoronosyl and UDP-glucosyl transferase	Zeatin O-glucosyltransferase OS=Phaseolus lunatus OX=3884 GN=ZOG1 PE=2 SV=1	--	--	unknown [Picea sitchensis]
gene.Gb_16778	76	103	83	166	142	151	2.60301	3.52767	3.46745	6.60476	5.89924	5.54873	0.00236024	1.00329	up	--	--	Cellular Component: integral component of membrane (GO:0016021);;	K20363|7.2e-74|mus:103984167|K20363 protein YIPF5/7 | (RefSeq) protein YIPF5 homolog	--	[U]	Intracellular trafficking, secretion, and vesicular transport	Yip1 domain	--	U	Intracellular trafficking, secretion, and vesicular transport	unknown [Picea sitchensis]
gene.Gb_23244	23	27	25	86	145	271	0.540307	0.644738	0.723939	2.41408	4.25433	7.06071	2.19308e-09	2.89051	up	--	--	Molecular Function: DNA binding (GO:0003677);; Cellular Component: nucleus (GO:0005634);;	K09422|1.5e-48|aip:107633950|K09422 transcription factor MYB, plant | (RefSeq) myb-related protein 306-like	--	[K]	Transcription	Myb-like DNA-binding domain	Transcription factor MYB102 OS=Arabidopsis thaliana OX=3702 GN=MYB102 PE=2 SV=1	--	--	R2R3MYB6 [Ginkgo biloba]
gene.Gb_14854	697	682	830	146	60	73	30.7048	30.0151	44.385	7.36616	3.14041	3.43097	1.66542e-11	-2.79819	down	--	--	Molecular Function: acid phosphatase activity (GO:0003993);; Molecular Function: metal ion binding (GO:0046872);;	K22390|5.0e-62|ccaj:109798774|K22390 acid phosphatase type 7 | (RefSeq) purple acid phosphatase	--	[G]	Carbohydrate transport and metabolism	Iron/zinc purple acid phosphatase-like protein C	Purple acid phosphatase 10 OS=Arabidopsis thaliana OX=3702 GN=PAP10 PE=2 SV=1	G	Carbohydrate transport and metabolism	unknown [Picea sitchensis]
gene.Gb_28134	1282	2171	1203	380	342	472	158.266	267.928	180.202	54.0972	50.8263	62.4021	5.07115e-11	-1.76572	down	--	--	--	--	--	--	--	--	Metallothionein-like protein 3B OS=Oryza sativa subsp. japonica OX=39947 GN=MT3B PE=2 SV=1	S	Function unknown	unknown [Picea sitchensis]
gene.Gb_39954	99	104	74	174	159	279	2.03894	2.14426	1.84905	4.16743	3.97942	6.21122	1.73616e-05	1.32361	up	[O]	Posttranslational modification, protein turnover, chaperones	Molecular Function: metalloendopeptidase activity (GO:0004222);; Molecular Function: zinc ion binding (GO:0008270);; Cellular Component: extracellular matrix (GO:0031012);;	K07999|5.6e-87|nau:109211881|K07999 matrix metalloproteinase-20 (enamelysin) [EC:3.4.24.-] | (RefSeq) metalloendoproteinase 1-MMP-like	--	[OW]	Posttranslational modification, protein turnover, chaperones;; Extracellular structures	Matrixin	Metalloendoproteinase 2-MMP OS=Arabidopsis thaliana OX=3702 GN=2MMP PE=1 SV=1	O	Posttranslational modification, protein turnover, chaperones	matrix metalloproteinase [Pinus taeda]
gene.Gb_10108	156	220	272	568	666	785	2.42971	3.42584	5.13878	10.2047	12.4936	13.0979	7.86533e-08	1.79396	up	[G]	Carbohydrate transport and metabolism	Cellular Component: integral component of membrane (GO:0016021);; Molecular Function: transmembrane transporter activity (GO:0022857);;	K24193|3.0e-213|atr:18431661|K24193 MFS transporter, SP family, sugar:H+ symporter | (RefSeq) sugar carrier protein C isoform X1	--	[R]	General function prediction only	Sugar (and other) transporter	Sugar transport protein MST3 OS=Oryza sativa subsp. japonica OX=39947 GN=MST3 PE=2 SV=1	U	Intracellular trafficking, secretion, and vesicular transport	sugar transport protein MST3-like [Nymphaea colorata]
gene.Gb_07437	53	46	31	14	9	14	1.70597	1.49019	1.19431	0.508809	0.319881	0.479259	0.00944618	-1.61087	down	--	--	Cellular Component: extracellular region (GO:0005576);; Cellular Component: cell wall (GO:0005618);; Biological Process: plant-type cell wall organization (GO:0009664);; Cellular Component: membrane (GO:0016020);;	K20628|7.4e-117|rcu:8263413|K20628 expansin | (RefSeq) expansin-A15	--	--	--	Expansin C-terminal domain	Expansin-A8 OS=Arabidopsis thaliana OX=3702 GN=EXPA8 PE=2 SV=1	S	Function unknown	unknown [Picea sitchensis]
NewGene_1925	1871	1793	1547	1768	6636	9836	57.2329	54.8144	57.4296	62.3873	244.552	322.383	0.000721729	1.9612	up	--	--	--	K14826|7.05e-28|ccaj:109796269|K14826 FK506-binding nuclear protein [EC:5.2.1.8] | (RefSeq) LOW QUALITY PROTEIN: peptidyl-prolyl cis-trans isomerase FKBP43-like	--	--	--	--	--	--	--	ORF64c [Pinus koraiensis]
NewGene_4810	50	197	61	0	0	6	1.21976	4.85997	1.80703	0	0	0.145994	0.00859659	-5.56487	down	[O]	Posttranslational modification, protein turnover, chaperones	Molecular Function: protein binding (GO:0005515);;	K00799|4.66e-80|egu:105043366|K00799 glutathione S-transferase [EC:2.5.1.18] | (RefSeq) glutathione S-transferase U17-like	Glutathione metabolism (ko00480)	[O]	Posttranslational modification, protein turnover, chaperones	Glutathione S-transferase, N-terminal domain	Probable glutathione S-transferase GSTU6 OS=Oryza sativa subsp. japonica OX=39947 GN=GSTU6 PE=2 SV=2	O	Posttranslational modification, protein turnover, chaperones	tau class glutathione S-transferase [Larix kaempferi]
gene.Gb_36431	171	181	115	23	25	55	7.78362	8.21403	6.34062	1.20046	1.3716	2.66221	1.13058e-06	-2.00289	down	--	--	--	--	--	--	--	ABA/WDS induced protein	Abscisic stress-ripening protein 1 OS=Solanum lycopersicum OX=4081 GN=ASR1 PE=2 SV=1	--	--	hypothetical protein GW17_00055016 [Ensete ventricosum]
gene.Gb_02445	370	595	149	1208	1123	1688	14.0229	22.5149	6.81747	52.7683	51.2531	68.5174	3.33112e-06	2.07931	up	--	--	Cellular Component: cellular_component (GO:0005575);; Cellular Component: obsolete cell (GO:0005623);; Cellular Component: plasma membrane (GO:0005886);; Biological Process: lipid transport (GO:0006869);; Molecular Function: lipid binding (GO:0008289);; Cellular Component: membrane (GO:0016020);; Cellular Component: intrinsic component of membrane (GO:0031224);; Cellular Component: anchored compo…	--	--	--	--	Probable lipid transfer	Non-specific lipid-transfer protein-like protein At2g13820 OS=Arabidopsis thaliana OX=3702 GN=At2g13820 PE=2 SV=1	O	Posttranslational modification, protein turnover, chaperones	non-specific lipid-transfer protein-like protein At2g13820 [Morus notabilis]
gene.Gb_34135	1570	1716	1160	464	649	787	42.5057	46.4382	38.1127	14.4621	21.1422	22.8102	3.61794e-05	-1.03446	down	[HR]	Coenzyme transport and metabolism;; General function prediction only	Molecular Function: catalytic activity (GO:0003824);;	K08726|4.8e-06|han:110941524|K08726 soluble epoxide hydrolase / lipid-phosphate phosphatase [EC:3.3.2.10 3.1.3.76] | (RefSeq) uncharacterized protein LOC110941524	Arachidonic acid metabolism (ko00590);; Peroxisome (ko04146)	[R]	General function prediction only	alpha/beta hydrolase fold	--	K	Transcription	unknown [Picea sitchensis]
NewGene_5323	264	335	139	1208	1078	1455	5.00812	6.35855	3.1989	26.4806	24.6748	29.611	1.88083e-19	2.55783	up	--	--	Cellular Component: extracellular region (GO:0005576);; Cellular Component: cell wall (GO:0005618);; Biological Process: plant-type cell wall organization (GO:0009664);; Cellular Component: membrane (GO:0016020);;	K20628|1.98e-148|adu:107470208|K20628 expansin | (RefSeq) expansin-A8	--	--	--	Expansin C-terminal domain	Expansin-A8 OS=Arabidopsis thaliana OX=3702 GN=EXPA8 PE=2 SV=1	S	Function unknown	expansin [Pinus taeda]
gene.Gb_39330	51	123	55	157	153	210	0.860981	2.07508	1.1099	3.04668	3.1032	3.79213	0.00303958	1.3833	up	--	--	--	--	--	--	--	CAP160 repeat	--	--	--	response to desiccation 29B protein [Morus alba]
gene.Gb_14340	63	90	53	124	106	149	0.818067	1.17467	0.841419	1.86725	1.66852	2.08519	0.00234446	1.07482	up	[T]	Signal transduction mechanisms	Molecular Function: molecular_function (GO:0003674);; Molecular Function: catalytic activity (GO:0003824);; Molecular Function: ubiquitin-protein transferase activity (GO:0004842);; Biological Process: cellular protein modification process (GO:0006464);; Biological Process: nitrogen compound metabolic process (GO:0006807);; Biological Process: response to stress (GO:0006950);; Biological Process:…	K19044|2.5e-22|obr:102716869|K19044 E3 ubiquitin-protein ligase XBAT32/33 [EC:2.3.2.27] | (RefSeq) E3 ubiquitin-protein ligase XB3	--	--	--	Ankyrin repeats (3 copies)	Putative E3 ubiquitin-protein ligase XBAT31 OS=Arabidopsis thaliana OX=3702 GN=XBAT31 PE=2 SV=1	O	Posttranslational modification, protein turnover, chaperones	hypothetical protein AXG93_3016s1280 [Marchantia polymorpha subsp. ruderalis]
gene.Gb_19597	1124	1099	663	1340	1957	3014	17.9517	17.5394	12.8449	24.6837	37.6496	51.5894	0.00012828	1.31501	up	--	--	Cellular Component: integral component of membrane (GO:0016021);; Molecular Function: transferase activity, transferring acyl groups (GO:0016746);;	K13508|7.2e-220|dzi:111294950|K13508 glycerol-3-phosphate acyltransferase [EC:2.3.1.15 2.3.1.198] | (RefSeq) glycerol-3-phosphate 2-O-acyltransferase 6-like	Glycerolipid metabolism (ko00561);; Glycerophospholipid metabolism (ko00564)	--	--	haloacid dehalogenase-like hydrolase	Glycerol-3-phosphate 2-O-acyltransferase 6 OS=Arabidopsis thaliana OX=3702 GN=GPAT6 PE=1 SV=1	I	Lipid transport and metabolism	GPAT6 [Torreya grandis]
gene.Gb_27962	177	135	107	14	14	23	4.24972	3.23165	3.12219	0.374819	0.396671	0.579399	1.76296e-13	-2.8471	down	--	--	Molecular Function: peroxidase activity (GO:0004601);; Cellular Component: extracellular region (GO:0005576);; Biological Process: response to oxidative stress (GO:0006979);; Molecular Function: heme binding (GO:0020037);; Biological Process: hydrogen peroxide catabolic process (GO:0042744);; Molecular Function: metal ion binding (GO:0046872);;	K00430|5.4e-131|nnu:104593959|K00430 peroxidase [EC:1.11.1.7] | (RefSeq) peroxidase 72-like	Phenylpropanoid biosynthesis (ko00940)	--	--	Peroxidase	Peroxidase 72 OS=Arabidopsis thaliana OX=3702 GN=PER72 PE=1 SV=1	Q	Secondary metabolites biosynthesis, transport and catabolism	unknown [Picea sitchensis]
gene.Gb_07430	155	117	140	27	23	37	1.07366	0.810872	1.17829	0.215745	0.184001	0.269244	1.23019e-08	-2.07273	down	--	--	Biological Process: regionalization (GO:0003002);; Molecular Function: molecular_function (GO:0003674);; Molecular Function: catalytic activity (GO:0003824);; Molecular Function: protein kinase activity (GO:0004672);; Molecular Function: protein serine/threonine kinase activity (GO:0004674);; Molecular Function: transmembrane receptor protein serine/threonine kinase activity (GO:0004675);; Molecu…	K13466|9.4e-13|vvi:100246778|K13466 EIX receptor 1/2 | (RefSeq) receptor-like protein 12	Plant-pathogen interaction (ko04626)	--	--	Leucine rich repeat	--	S	Function unknown	Leucine-rich repeat [Cinnamomum micranthum f. kanehirae]
NewGene_2459	148	181	72	590	532	676	1.52383	1.93173	0.891255	7.2063	6.79892	7.68208	2.56528e-15	2.3841	up	[DPM]	Cell cycle control, cell division, chromosome partitioning;; Inorganic ion transport and metabolism;; Cell wall/membrane/envelope biogenesis	Molecular Function: copper ion binding (GO:0005507);; Biological Process: lignin catabolic process (GO:0046274);; Cellular Component: apoplast (GO:0048046);; Molecular Function: hydroquinone:oxygen oxidoreductase activity (GO:0052716);;	K05909|2.13e-275|atr:18423467|K05909 laccase [EC:1.10.3.2] | (RefSeq) laccase-12	--	[Q]	Secondary metabolites biosynthesis, transport and catabolism	Multicopper oxidase	Laccase-12 OS=Arabidopsis thaliana OX=3702 GN=LAC12 PE=2 SV=1	Q	Secondary metabolites biosynthesis, transport and catabolism	laccase [Pinus taeda]
gene.Gb_07678	9704	10171	8420	15217	18165	28130	303.032	317.453	319.131	547.928	683.095	940.852	5.21685e-08	1.29108	up	--	--	Biological Process: immune system process (GO:0002376);; Cellular Component: cellular_component (GO:0005575);; Cellular Component: extracellular region (GO:0005576);; Cellular Component: intracellular (GO:0005622);; Cellular Component: obsolete cell (GO:0005623);; Cellular Component: cytoplasm (GO:0005737);; Biological Process: response to stress (GO:0006950);; Biological Process: defense respons…	K12173|8.7e-28|gmx:100794341|K12173 BRCA1-A complex subunit BRE | (RefSeq) BRISC and BRCA1-A complex member 2	Homologous recombination (ko03440)	--	--	Thaumatin family	Pathogenesis-related thaumatin-like protein 3.3 (Fragment) OS=Cryptomeria japonica OX=3369 PE=1 SV=1	S	Function unknown	unknown [Picea sitchensis]
gene.Gb_17904	47	95	81	11	11	18	0.554538	1.13965	1.177	0.148227	0.151044	0.222189	4.5903e-05	-2.31482	down	[T]	Signal transduction mechanisms	Molecular Function: protein kinase activity (GO:0004672);; Molecular Function: ATP binding (GO:0005524);; Biological Process: protein phosphorylation (GO:0006468);; Cellular Component: integral component of membrane (GO:0016021);;	K24104|6.7e-64|thj:104799061|K24104 GPN-loop GTPase | (RefSeq) LOW QUALITY PROTEIN: uncharacterized protein LOC104799061	--	--	--	Protein kinase domain	Cysteine-rich receptor-like protein kinase 8 OS=Arabidopsis thaliana OX=3702 GN=CRK8 PE=3 SV=2	T	Signal transduction mechanisms	PREDICTED: putative receptor-like protein kinase At4g00960 [Vitis vinifera]
gene.Gb_39998	1132	1299	1107	374	517	585	45.6428	52.3714	54.2069	17.3844	25.1047	25.2485	2.9106e-06	-1.08004	down	--	--	--	K00600|1.0e-07|dzi:111286330|K00600 glycine hydroxymethyltransferase [EC:2.1.2.1] | (RefSeq) serine hydroxymethyltransferase 3, chloroplastic-like isoform X1	Glycine, serine and threonine metabolism (ko00260);; Cyanoamino acid metabolism (ko00460);; Glyoxylate and dicarboxylate metabolism (ko00630);; One carbon pool by folate (ko00670);; Carbon metabolism (ko01200);; Biosynthesis of amino acids (ko01230)	[O]	Posttranslational modification, protein turnover, chaperones	PITH domain	PITH domain-containing protein At3g04780 OS=Arabidopsis thaliana OX=3702 GN=At3g04780 PE=1 SV=2	O	Posttranslational modification, protein turnover, chaperones	PITH domain-containing protein At3g04780 [Ricinus communis]
gene.Gb_25233	135	146	87	287	218	180	8.62035	9.31152	6.71144	21.1674	16.8176	12.3337	0.00500916	1.12386	up	--	--	Biological Process: cellular oxidant detoxification (GO:0098869);;	--	--	--	--	--	--	S	Function unknown	unknown [Picea sitchensis]
NewGene_4501	114	66	46	0	0	0	0.706806	0.404836	0.343093	0	0	0	6.35304e-09	-8.46017	down	--	--	Biological Process: signal transduction (GO:0007165);; Molecular Function: ADP binding (GO:0043531);;	K00695|2.04e-42|mtr:MTR_6g478030|K00695 sucrose synthase [EC:2.4.1.13] | (RefSeq) sucrose synthase	Starch and sucrose metabolism (ko00500)	--	--	NB-ARC domain	Disease resistance protein Roq1 OS=Nicotiana benthamiana OX=4100 GN=ROQ1 PE=1 SV=1	S	Function unknown	putative TIR-NBS-LRR protein [Pinus monticola]
gene.Gb_28660	172	163	171	312	269	478	2.15411	2.0463	2.60593	4.52303	4.06472	6.43398	2.56239e-05	1.22802	up	--		Molecular Function: protein kinase activity (GO:0004672);; Molecular Function: ATP binding (GO:0005524);; Cellular Component: integral component of membrane (GO:0016021);;	K01180|6.2e-67|cmax:111487562|K01180 endo-1,3(4)-beta-glucanase [EC:3.2.1.6] | (RefSeq) uncharacterized protein LOC111487562	--	--	--	Protein tyrosine and serine/threonine kinase	Cysteine-rich receptor-like protein kinase 2 OS=Arabidopsis thaliana OX=3702 GN=CRK2 PE=1 SV=1	T	Signal transduction mechanisms	cysteine-rich receptor-like protein kinase 2 isoform X2 [Amborella trichopoda]
gene.Gb_23552	21	21	5	53	51	59	0.228008	0.2222	0.060902	0.661116	0.660686	0.686053	0.000872558	2.02188	up	--	--	Biological Process: reproduction (GO:0000003);; Biological Process: developmental process involved in reproduction (GO:0003006);; Molecular Function: molecular_function (GO:0003674);; Molecular Function: DNA-binding transcription factor activity (GO:0003700);; Cellular Component: cellular_component (GO:0005575);; Cellular Component: intracellular (GO:0005622);; Cellular Component: obsolete cell (…	--	--	[R]	General function prediction only	C2H2-type zinc finger	Zinc finger protein ZAT9 OS=Arabidopsis thaliana OX=3702 GN=ZAT9 PE=2 SV=1	S	Function unknown	uncharacterized protein LOC112295722 [Physcomitrium patens]
gene.Gb_19679	1619	1566	725	503	261	342	11.6425	11.2578	6.32857	4.1722	2.25303	2.63124	0.000111852	-1.5876	down	--	--	Molecular Function: ion channel activity (GO:0005216);; Molecular Function: cation transmembrane transporter activity (GO:0008324);; Biological Process: plant-type hypersensitive response (GO:0009626);; Cellular Component: integral component of membrane (GO:0016021);;	K05391|3.7e-120|atr:18431649|K05391 cyclic nucleotide gated channel, plant | (RefSeq) cyclic nucleotide-gated ion channel 4	--	[PT]	Inorganic ion transport and metabolism;; Signal transduction mechanisms	--	Cyclic nucleotide-gated ion channel 4 OS=Arabidopsis thaliana OX=3702 GN=CNGC4 PE=2 SV=2	P	Inorganic ion transport and metabolism	cyclic nucleotide-gated ion channel 4 [Amborella trichopoda]
gene.Gb_26346	40	75	17	102	302	433	0.59181	1.10528	0.304238	1.72688	5.376	6.86603	1.10878e-05	2.87111	up	[QV]	Secondary metabolites biosynthesis, transport and catabolism;; Defense mechanisms	Molecular Function: monooxygenase activity (GO:0004497);; Molecular Function: iron ion binding (GO:0005506);; Cellular Component: integral component of membrane (GO:0016021);; Molecular Function: oxidoreductase activity, acting on paired donors, with incorporation or reduction of molecular oxygen (GO:0016705);; Molecular Function: heme binding (GO:0020037);;	K20619|1.9e-186|nnu:104600015|K20619 cytochrome P450 family 78 subfamily A | (RefSeq) cytochrome P450 78A7-like	--	[Q]	Secondary metabolites biosynthesis, transport and catabolism	Cytochrome P450	Cytochrome P450 78A4 OS=Pinus radiata OX=3347 GN=CYP78A4 PE=2 SV=1	Q	Secondary metabolites biosynthesis, transport and catabolism	CYP78A1 [Pinus tabuliformis]
gene.Gb_37548	23	28	10	38	68	100	1.76839	2.12857	0.868212	3.38516	6.33221	8.35413	0.00167829	1.9524	up	--	--	Cellular Component: cellular_component (GO:0005575);; Cellular Component: extracellular region (GO:0005576);; Molecular Function: growth factor activity (GO:0008083);; Biological Process: biological_process (GO:0008150);; Biological Process: cell population proliferation (GO:0008283);; Biological Process: cellular process (GO:0009987);; Biological Process: cell differentiation (GO:0030154);; Cell…	--	--	--	--	Phytosulfokine precursor protein (PSK)	Phytosulfokines 5 OS=Arabidopsis thaliana OX=3702 GN=PSK5 PE=2 SV=1	T	Signal transduction mechanisms	PREDICTED: phytosulfokines 3-like [Populus euphratica]
gene.Gb_22139	137	184	112	0	4	14	3.54876	4.75701	3.51399	0	0.102751	0.376244	5.07115e-11	-4.43207	down	--	--	Cellular Component: cellular_component (GO:0005575);; Cellular Component: intracellular (GO:0005622);; Cellular Component: obsolete cell (GO:0005623);; Cellular Component: cytoplasm (GO:0005737);; Biological Process: response to stress (GO:0006950);; Biological Process: biological_process (GO:0008150);; Biological Process: response to temperature stimulus (GO:0009266);; Biological Process: respon…	K13993|2.3e-30|fve:101314220|K13993 HSP20 family protein | (RefSeq) 18.1 kDa class I heat shock protein-like	Protein processing in endoplasmic reticulum (ko04141)	[O]	Posttranslational modification, protein turnover, chaperones	Hsp20/alpha crystallin family	18.1 kDa class I heat shock protein OS=Arabidopsis thaliana OX=3702 GN=HSP18.1 PE=1 SV=1	O	Posttranslational modification, protein turnover, chaperones	PREDICTED: 18.1 kDa class I heat shock protein-like [Fragaria vesca subsp. vesca]
NewGene_1831	270	364	88	842	509	869	5.39378	7.27209	2.12879	19.4097	12.2585	18.6149	0.00028508	1.85642	up	--	--	Biological Process: response to acid chemical (GO:0001101);; Molecular Function: molecular_function (GO:0003674);; Molecular Function: DNA-binding transcription factor activity (GO:0003700);; Cellular Component: cellular_component (GO:0005575);; Cellular Component: intracellular (GO:0005622);; Cellular Component: obsolete cell (GO:0005623);; Cellular Component: nucleus (GO:0005634);; Biological P…	--	--	--	--	Pollen protein Ole e 1 like	--	K	Transcription	unknown [Picea sitchensis]
gene.Gb_35405	230	168	187	260	365	465	12.123	8.84385	11.9808	15.8516	23.2341	26.3538	0.00118131	1.06991	up	--	--	Molecular Function: hydrolase activity (GO:0016787);;	K09651|5.0e-15|boe:106315955|K09651 rhomboid domain-containing protein 1 [EC:3.4.21.-] | (RefSeq) rhomboid-like protein 14, mitochondrial isoform X1	--	[R]	General function prediction only	Dienelactone hydrolase family	Endo-1,3;1,4-beta-D-glucanase OS=Zea mays OX=4577 PE=1 SV=1	Q	Secondary metabolites biosynthesis, transport and catabolism	unknown [Picea sitchensis]
gene.Gb_33715	7	10	16	71	56	62	0.376284	0.527113	1.06976	4.52487	3.75855	3.66803	7.70701e-07	2.68868	up	[P]	Inorganic ion transport and metabolism	Cellular Component: plant-type vacuole (GO:0000325);; Molecular Function: molecular_function (GO:0003674);; Molecular Function: transporter activity (GO:0005215);; Cellular Component: cellular_component (GO:0005575);; Cellular Component: intracellular (GO:0005622);; Cellular Component: obsolete cell (GO:0005623);; Cellular Component: cytoplasm (GO:0005737);; Cellular Component: vacuole (GO:000577…	--	--	--	--	Molybdate transporter of MFS superfamily	Molybdate transporter 2 OS=Arabidopsis thaliana OX=3702 GN=MOT2 PE=1 SV=2	S	Function unknown	hypothetical protein GH714_043054 [Hevea brasiliensis]
gene.Gb_32300	299	276	280	938	490	627	6.13246	5.65462	6.9671	22.2014	12.1102	13.7837	2.96059e-05	1.45905	up	--	--	Cellular Component: Golgi membrane (GO:0000139);; Biological Process: protein glycosylation (GO:0006486);; Cellular Component: integral component of membrane (GO:0016021);; Molecular Function: transferase activity, transferring glycosyl groups (GO:0016757);;	K20855|8.0e-158|nnu:104588721|K20855 beta-1,3-galactosyltransferase 1/2/3/4/5/7/8 [EC:2.4.1.-] | (RefSeq) beta-1,3-galactosyltransferase 7	--	[G]	Carbohydrate transport and metabolism	Galactosyltransferase	Probable beta-1,3-galactosyltransferase 3 OS=Arabidopsis thaliana OX=3702 GN=B3GALT3 PE=2 SV=1	G	Carbohydrate transport and metabolism	hypothetical protein MARPO_0049s0111 [Marchantia polymorpha]
gene.Gb_40119	108	129	268	50	41	37	1.12416	1.33587	3.39096	0.593976	0.513017	0.403433	0.00299213	-1.8391	down	--		Molecular Function: protein serine/threonine kinase activity (GO:0004674);; Molecular Function: ATP binding (GO:0005524);; Cellular Component: integral component of membrane (GO:0016021);; Biological Process: recognition of pollen (GO:0048544);;	K13418|4.0e-52|dcr:108214887|K13418 somatic embryogenesis receptor kinase 1 [EC:2.7.10.1 2.7.11.1] | (RefSeq) somatic embryogenesis receptor kinase 2-like	--	--	--	Protein kinase domain	G-type lectin S-receptor-like serine/threonine-protein kinase At2g19130 OS=Arabidopsis thaliana OX=3702 GN=At2g19130 PE=2 SV=1	T	Signal transduction mechanisms	G-type lectin S-receptor-like serine/threonine-protein kinase At2g19130 [Manihot esculenta]
gene.Gb_40899	539	474	203	97	171	136	24.8066	21.8013	11.343	5.11149	9.45128	6.66936	0.00482397	-1.35446	down	--	--	Molecular Function: molecular_function (GO:0003674);; Molecular Function: binding (GO:0005488);; Molecular Function: protein binding (GO:0005515);; Cellular Component: cellular_component (GO:0005575);; Cellular Component: obsolete cell (GO:0005623);; Cellular Component: plasma membrane (GO:0005886);; Cellular Component: cell-cell junction (GO:0005911);; Cellular Component: plasmodesma (GO:0009506…	--	--	--	--	Domain of unknown function (DUF588)	CASP-like protein 1U1 OS=Picea sitchensis OX=3332 PE=2 SV=1	S	Function unknown	PREDICTED: CASP-like protein 1E1 [Prunus mume]
gene.Gb_05056	568	480	551	183	261	263	12.7456	10.7708	14.9956	4.71671	7.03493	6.32115	0.000675991	-1.00067	down	[Q]	Secondary metabolites biosynthesis, transport and catabolism	Molecular Function: oxidoreductase activity (GO:0016491);; Molecular Function: metal ion binding (GO:0046872);;	K00475|1.7e-143|atr:18441765|K00475 naringenin 3-dioxygenase [EC:1.14.11.9] | (RefSeq) naringenin,2-oxoglutarate 3-dioxygenase	Flavonoid biosynthesis (ko00941)	[QR]	Secondary metabolites biosynthesis, transport and catabolism;; General function prediction only	non-haem dioxygenase in morphine synthesis N-terminal	Flavanone 3-dioxygenase F3H2 OS=Crocosmia x crocosmiiflora OX=1053288 GN=F3H-2 PE=1 SV=1	Q	Secondary metabolites biosynthesis, transport and catabolism	flavanone 3-hydroxylase [Ginkgo biloba]
gene.Gb_10857	593	579	736	241	257	285	28.2201	27.5542	42.5454	13.2414	14.7266	14.5478	0.000105548	-1.1184	down	--	--	Molecular Function: acid phosphatase activity (GO:0003993);; Molecular Function: metal ion binding (GO:0046872);;	K22390|5.6e-60|pop:7458383|K22390 acid phosphatase type 7 | (RefSeq) bifunctional purple acid phosphatase 26 isoform X1	--	[G]	Carbohydrate transport and metabolism	Purple acid Phosphatase, N-terminal domain	Phosphoenolpyruvate phosphatase OS=Allium cepa OX=4679 GN=ACPEPP PE=1 SV=1	G	Carbohydrate transport and metabolism	hypothetical protein POPTR_018G024800 [Populus trichocarpa]
gene.Gb_30618	152	245	326	517	525	573	7.34428	11.8446	19.1509	28.8827	30.6608	29.7496	0.00288571	1.31184	up	--	--	Molecular Function: calcium ion binding (GO:0005509);;	K24345|9.5e-36|atr:18441583|K24345 calcium-binding protein KIC and related proteins | (RefSeq) calcium-binding protein KIC	--	[ZD]	Cytoskeleton;; Cell cycle control, cell division, chromosome partitioning	EF-hand domain pair	Calcium-binding protein KIC OS=Arabidopsis thaliana OX=3702 GN=KIC PE=1 SV=2	--	--	calcium binding protein with EF-hand motif, partial [Pseudotsuga menziesii]
gene.Gb_19218	209	408	271	430	664	990	3.55375	6.92429	5.58521	8.42418	13.5885	18.0269	0.00106995	1.39828	up	[QV]	Secondary metabolites biosynthesis, transport and catabolism;; Defense mechanisms	Molecular Function: monooxygenase activity (GO:0004497);; Molecular Function: iron ion binding (GO:0005506);; Molecular Function: oxidoreductase activity, acting on paired donors, with incorporation or reduction of molecular oxygen (GO:0016705);; Molecular Function: heme binding (GO:0020037);;	K01723|4.2e-145|gra:105793767|K01723 hydroperoxide dehydratase [EC:4.2.1.92] | (RefSeq) allene oxide synthase, chloroplastic-like	alpha-Linolenic acid metabolism (ko00592)	--	--	Cytochrome P450	Allene oxide synthase, chloroplastic OS=Linum usitatissimum OX=4006 GN=CYP74A PE=1 SV=1	Q	Secondary metabolites biosynthesis, transport and catabolism	CYP74A74 [Taxus chinensis]
gene.Gb_26587	56	54	69	16	4	2	1.99961	1.90088	2.98134	0.624348	0.129151	0.06126	0.00130635	-2.82018	down	--	--	Biological Process: immune effector process (GO:0002252);; Biological Process: immune system process (GO:0002376);; Cellular Component: cellular_component (GO:0005575);; Cellular Component: intracellular (GO:0005622);; Cellular Component: obsolete cell (GO:0005623);; Cellular Component: cytoplasm (GO:0005737);; Cellular Component: plasma membrane (GO:0005886);; Cellular Component: cell-cell junct…	--	--	--	--	Late embryogenesis abundant protein	NDR1/HIN1-like protein 10 OS=Arabidopsis thaliana OX=3702 GN=NHL10 PE=2 SV=1	S	Function unknown	hypothetical protein AMTR_s00030p00215650 [Amborella trichopoda]
gene.Gb_12496	10	2	6	35	43	55	0.313257	0.060733	0.191256	1.24858	1.6121	1.8312	8.26257e-06	3.0614	up	--	--	--	--	--	--	--	Protein of unknown function, DUF538	--	S	Function unknown	unknown [Picea sitchensis]
gene.Gb_24164	541	597	470	174	183	261	8.51689	9.39247	8.9856	3.15194	3.46949	4.39543	1.11505e-08	-1.19731	down	[V]	Defense mechanisms	Molecular Function: antiporter activity (GO:0015297);; Cellular Component: integral component of membrane (GO:0016021);; Molecular Function: xenobiotic transmembrane transporter activity (GO:0042910);;	K03327|7.0e-162|psom:113345337|K03327 multidrug resistance protein, MATE family | (RefSeq) protein DETOXIFICATION 35-like	--	[R]	General function prediction only	MatE	Protein DETOXIFICATION 33 OS=Arabidopsis thaliana OX=3702 GN=DTX33 PE=2 SV=1	V	Defense mechanisms	Multi antimicrobial extrusion protein [Macleaya cordata]
gene.Gb_15057	11	16	20	98	57	50	0.573354	0.79917	1.22442	5.855	3.55495	2.79348	0.000135247	2.31526	up	--	--	Molecular Function: protein phosphatase inhibitor activity (GO:0004864);; Biological Process: defense response (GO:0006952);; Biological Process: abscisic acid-activated signaling pathway (GO:0009738);; Molecular Function: abscisic acid binding (GO:0010427);; Molecular Function: signaling receptor activity (GO:0038023);;	--	--	--	--	Pathogenesis-related protein Bet v 1 family	Pathogenesis-related protein STH-21 OS=Solanum tuberosum OX=4113 GN=STH-21 PE=2 SV=1	S	Function unknown	unknown [Picea sitchensis]
gene.Gb_32625	246	212	172	415	318	542	3.82256	3.29534	3.22909	7.42853	5.95332	9.02238	3.75956e-06	1.20086	up	[Q]	Secondary metabolites biosynthesis, transport and catabolism	Biological Process: fatty acid biosynthetic process (GO:0006633);; Cellular Component: integral component of membrane (GO:0016021);; Molecular Function: transferase activity, transferring acyl groups other than amino-acyl groups (GO:0016747);;	K15397|9.0e-141|smo:SELMODRAFT_91671|K15397 3-ketoacyl-CoA synthase [EC:2.3.1.199] | (RefSeq) hypothetical protein	Fatty acid elongation (ko00062)	--	--	FAE1/Type III polyketide synthase-like protein	3-ketoacyl-CoA synthase 11 OS=Arabidopsis thaliana OX=3702 GN=KCS11 PE=1 SV=1	I	Lipid transport and metabolism	3-ketoacyl-CoA synthase 17-like protein [Cinnamomum micranthum f. kanehirae]
NewGene_929	191	85	44	7	2	16	2.4464	1.08791	0.675905	0.101318	0.03085	0.210627	1.8133e-05	-3.4884	down	[E]	Amino acid transport and metabolism	Molecular Function: serine-type carboxypeptidase activity (GO:0004185);;	K16297|1.89e-108|mcha:111010625|K16297 serine carboxypeptidase-like clade II [EC:3.4.16.-] | (RefSeq) serine carboxypeptidase-like 31	--	[OE]	Posttranslational modification, protein turnover, chaperones;; Amino acid transport and metabolism	Serine carboxypeptidase	Serine carboxypeptidase-like 32 OS=Arabidopsis thaliana OX=3702 GN=SCPL32 PE=2 SV=1	O	Posttranslational modification, protein turnover, chaperones	unknown [Picea sitchensis]
gene.Gb_25194	1173	845	527	1298	2053	1377	28.8706	20.7829	15.7359	36.8318	60.8511	36.2929	0.00723866	1.12701	up	--	--	Cellular Component: integral component of membrane (GO:0016021);;	--	--	--	--	Tetraspanin family	Tetraspanin-8 OS=Arabidopsis thaliana OX=3702 GN=TET8 PE=2 SV=1	S	Function unknown	unknown [Picea sitchensis]
gene.Gb_37399	25	27	21	45	56	55	2.64549	2.8506	2.68511	5.55978	7.20616	6.26962	0.00733539	1.29144	up	--	--	Biological Process: cellular amino acid metabolic process (GO:0006520);; Molecular Function: transaminase activity (GO:0008483);; Biological Process: biosynthetic process (GO:0009058);; Molecular Function: pyridoxal phosphate binding (GO:0030170);;	K00815|6.6e-21|jre:109017789|K00815 tyrosine aminotransferase [EC:2.6.1.5] | (RefSeq) nicotianamine aminotransferase 1-like	Ubiquinone and other terpenoid-quinone biosynthesis (ko00130);; Cysteine and methionine metabolism (ko00270);; Tyrosine metabolism (ko00350);; Phenylalanine metabolism (ko00360);; Phenylalanine, tyrosine and tryptophan biosynthesis (ko00400);; Isoquinoline alkaloid biosynthesis (ko00950);; Tropane, piperidine and pyridine alkaloid biosynthesis (ko00960)	[E]	Amino acid transport and metabolism	Aminotransferase class I and II	Probable aminotransferase TAT2 OS=Arabidopsis thaliana OX=3702 GN=At5g53970 PE=2 SV=1	E	Amino acid transport and metabolism	unknown [Picea sitchensis]
gene.Gb_36163	286	397	603	936	808	1020	2.0082	2.78434	5.14624	7.58767	6.83923	7.68065	0.00593445	1.2463	up	[O]	Posttranslational modification, protein turnover, chaperones	Biological Process: regionalization (GO:0003002);; Molecular Function: protein binding (GO:0005515);; Biological Process: response to stress (GO:0006950);; Biological Process: response to osmotic stress (GO:0006970);; Biological Process: cell communication (GO:0007154);; Biological Process: signal transduction (GO:0007165);; Biological Process: multicellular organism development (GO:0007275);; Bi…	K09527|3.2e-138|vvi:100242128|K09527 DnaJ homolog subfamily C member 7 | (RefSeq) TPR repeat-containing thioredoxin TTL1	--	[R]	General function prediction only	Tetratricopeptide repeat	TPR repeat-containing thioredoxin TTL1 OS=Arabidopsis thaliana OX=3702 GN=TTL1 PE=1 SV=1	O	Posttranslational modification, protein turnover, chaperones	PREDICTED: TPR repeat-containing thioredoxin TTL1-like [Nelumbo nucifera]
gene.Gb_02446	81	151	38	432	347	441	4.17099	7.7932	2.35237	25.8589	21.6863	24.5067	5.83603e-08	2.41129	up	--	--	Biological Process: lipid transport (GO:0006869);; Molecular Function: lipid binding (GO:0008289);;	--	--	--	--	Probable lipid transfer	Non-specific lipid-transfer protein-like protein At2g13820 OS=Arabidopsis thaliana OX=3702 GN=At2g13820 PE=2 SV=1	O	Posttranslational modification, protein turnover, chaperones	unknown [Picea sitchensis]
gene.Gb_32995	89	108	147	211	220	303	2.94737	3.57631	5.91852	8.08271	8.7778	10.7724	0.00179411	1.24226	up	--	--	Molecular Function: DNA binding (GO:0003677);; Molecular Function: DNA-binding transcription factor activity (GO:0003700);; Cellular Component: nucleus (GO:0005634);;	K09286|2.3e-22|ppp:112289375|K09286 EREBP-like factor | (RefSeq) ethylene-responsive transcription factor TINY-like	--	--	--	AP2 domain	Ethylene-responsive transcription factor ERF016 OS=Arabidopsis thaliana OX=3702 GN=ERF016 PE=2 SV=1	K	Transcription	unknown [Picea sitchensis]
gene.Gb_07479	110	168	84	31	40	57	2.17997	3.33498	2.00981	0.709653	0.948692	1.19853	0.00451828	-1.30346	down	[G]	Carbohydrate transport and metabolism	Molecular Function: hydrolase activity, hydrolyzing O-glycosyl compounds (GO:0004553);; Biological Process: carbohydrate metabolic process (GO:0005975);;	K01188|2.9e-118|jcu:105642519|K01188 beta-glucosidase [EC:3.2.1.21] | (RefSeq) beta-glucosidase 11	Cyanoamino acid metabolism (ko00460);; Starch and sucrose metabolism (ko00500);; Phenylpropanoid biosynthesis (ko00940)	[G]	Carbohydrate transport and metabolism	Glycosyl hydrolase family 1	Beta-glucosidase 22 OS=Oryza sativa subsp. japonica OX=39947 GN=BGLU22 PE=2 SV=1	G	Carbohydrate transport and metabolism	beta-glucosidase 22 isoform X2 [Amborella trichopoda]
gene.Gb_33716	257	218	147	74	75	76	3.54548	3.00759	2.46647	1.17087	1.24557	1.12095	4.23712e-05	-1.25629	down	[Q]	Secondary metabolites biosynthesis, transport and catabolism	Biological Process: reproduction (GO:0000003);; Biological Process: response to acid chemical (GO:0001101);; Biological Process: developmental process involved in reproduction (GO:0003006);; Molecular Function: molecular_function (GO:0003674);; Molecular Function: catalytic activity (GO:0003824);; Cellular Component: cellular_component (GO:0005575);; Cellular Component: intracellular (GO:0005622)…	K09840|7.7e-133|smo:SELMODRAFT_75383|K09840 9-cis-epoxycarotenoid dioxygenase [EC:1.13.11.51] | (RefSeq) hypothetical protein	Carotenoid biosynthesis (ko00906)	[Q]	Secondary metabolites biosynthesis, transport and catabolism	Retinal pigment epithelial membrane protein	9-cis-epoxycarotenoid dioxygenase NCED9, chloroplastic OS=Arabidopsis thaliana OX=3702 GN=NCED9 PE=2 SV=1	Q	Secondary metabolites biosynthesis, transport and catabolism	9-cis-epoxy-carotenoid dioxygenase [Pohlia nutans]
gene.Gb_07677	472	559	1223	238	138	202	21.2501	25.1453	66.8221	12.3464	7.4299	9.73038	0.00115638	-1.8397	down	--	--	Biological Process: immune system process (GO:0002376);; Cellular Component: cellular_component (GO:0005575);; Cellular Component: extracellular region (GO:0005576);; Cellular Component: intracellular (GO:0005622);; Cellular Component: obsolete cell (GO:0005623);; Cellular Component: cytoplasm (GO:0005737);; Biological Process: response to stress (GO:0006950);; Biological Process: defense respons…	K12173|6.0e-12|gmx:100794341|K12173 BRCA1-A complex subunit BRE | (RefSeq) BRISC and BRCA1-A complex member 2	Homologous recombination (ko03440)	--	--	Thaumatin family	Pathogenesis-related thaumatin-like protein 3.3 (Fragment) OS=Cryptomeria japonica OX=3369 PE=1 SV=1	S	Function unknown	unknown [Picea sitchensis]
NewGene_3141	0	5	0	47	65	127	0	0.124192	0	1.65489	2.35001	4.18128	2.01345e-09	5.75959	up	--	--	Biological Process: transition metal ion transport (GO:0000041);; Molecular Function: ATP binding (GO:0005524);; Cellular Component: cellular_component (GO:0005575);; Cellular Component: intracellular (GO:0005622);; Cellular Component: obsolete cell (GO:0005623);; Cellular Component: cytoplasm (GO:0005737);; Cellular Component: vacuole (GO:0005773);; Cellular Component: vacuolar membrane (GO:0005…	--	--	--	--	Heavy-metal-associated domain	--	P	Inorganic ion transport and metabolism	cadmium/zinc-transporting ATPase HMA3-like [Nymphaea colorata]
gene.Gb_18642	681	415	193	90	51	130	12.0872	7.34829	4.15093	1.83719	1.07449	2.45786	0.000121383	-2.04256	down	[P]	Inorganic ion transport and metabolism	Cellular Component: vacuolar membrane (GO:0005774);; Molecular Function: calcium:proton antiporter activity (GO:0015369);; Cellular Component: integral component of membrane (GO:0016021);;	K07300|3.9e-132|pda:103710130|K07300 Ca2+:H+ antiporter | (RefSeq) vacuolar cation/proton exchanger 1a-like isoform X1	--	[P]	Inorganic ion transport and metabolism	Sodium/calcium exchanger protein	Vacuolar cation/proton exchanger 1a OS=Oryza sativa subsp. japonica OX=39947 GN=CAX1a PE=1 SV=1	P	Inorganic ion transport and metabolism	vacuolar cation/proton exchanger 1a-like isoform X2 [Phoenix dactylifera]
gene.Gb_08348	35	42	27	96	80	130	0.977402	1.1465	0.888374	3.08884	2.68615	3.87854	1.18856e-06	1.74417	up	[E]	Amino acid transport and metabolism	Biological Process: cellular amino acid metabolic process (GO:0006520);; Molecular Function: carboxy-lyase activity (GO:0016831);; Molecular Function: pyridoxal phosphate binding (GO:0030170);;	K01593|1.4e-76|dzi:111305353|K01593 aromatic-L-amino-acid/L-tryptophan decarboxylase [EC:4.1.1.28 4.1.1.105] | (RefSeq) tyrosine decarboxylase 1 isoform X1	Tyrosine metabolism (ko00350);; Phenylalanine metabolism (ko00360);; Tryptophan metabolism (ko00380);; Isoquinoline alkaloid biosynthesis (ko00950);; Betalain biosynthesis (ko00965)	[E]	Amino acid transport and metabolism	Pyridoxal-dependent decarboxylase conserved domain	Tryptophan decarboxylase 2 OS=Oryza sativa subsp. japonica OX=39947 GN=TDC2 PE=1 SV=1	E	Amino acid transport and metabolism	tyrosine decarboxylase 1 isoform X5 [Durio zibethinus]
gene.Gb_40003	1044	977	2711	433	286	549	19.0712	17.8288	60.1255	9.10446	6.28995	10.7393	0.00282433	-1.80352	down	--	--	Molecular Function: transferase activity, transferring acyl groups other than amino-acyl groups (GO:0016747);;	K15400|5.5e-131|egu:105051025|K15400 omega-hydroxypalmitate O-feruloyl transferase [EC:2.3.1.188] | (RefSeq) omega-hydroxypalmitate O-feruloyl transferase	Cutin, suberine and wax biosynthesis (ko00073)	--	--	Transferase family	Omega-hydroxypalmitate O-feruloyl transferase OS=Arabidopsis thaliana OX=3702 GN=HHT1 PE=1 SV=1	S	Function unknown	BAHD acyltransferase-like 11 [Taxus x media]
gene.Gb_10407	255	163	85	41	36	62	8.8887	5.68198	3.59444	1.62328	1.47702	2.31283	0.00131669	-1.64565	down	--	--	Cellular Component: integral component of membrane (GO:0016021);;	K17991|3.1e-85|bna:106451152|K17991 peroxygenase [EC:1.11.2.3] | (RefSeq) probable peroxygenase 3	Cutin, suberine and wax biosynthesis (ko00073)	--	--	Caleosin related protein	Peroxygenase OS=Pinus elliottii OX=42064 PE=1 SV=1	S	Function unknown	RecName: Full=Peroxygenase; AltName: Full=Caleosin [Pinus elliottii]
gene.Gb_33099	11	23	9	39	36	50	0.63494	1.41877	0.616437	2.7809	2.65747	3.33964	0.00577516	1.74159	up	[G]	Carbohydrate transport and metabolism	Biological Process: carbohydrate metabolic process (GO:0005975);; Molecular Function: beta-glucosidase activity (GO:0008422);; Molecular Function: scopolin beta-glucosidase activity (GO:0102483);;	K05350|5.1e-37|nta:107778519|K05350 beta-glucosidase [EC:3.2.1.21] | (RefSeq) beta-glucosidase 18-like	Cyanoamino acid metabolism (ko00460);; Starch and sucrose metabolism (ko00500);; Phenylpropanoid biosynthesis (ko00940)	[G]	Carbohydrate transport and metabolism	Glycosyl hydrolase family 1	Coniferin beta-glucosidase OS=Pinus contorta OX=3339 PE=1 SV=1	G	Carbohydrate transport and metabolism	RecName: Full=Coniferin beta-glucosidase; Flags: Precursor [Pinus contorta]
gene.Gb_13683	169	231	228	10	44	23	6.81534	9.28715	11.1502	0.449749	2.09104	0.958241	2.84406e-07	-2.84038	down	[S]	Function unknown	Cellular Component: extracellular region (GO:0005576);;	K13449|1.3e-47|pda:103713667|K13449 pathogenesis-related protein 1 | (RefSeq) pathogenesis-related protein 1-like	MAPK signaling pathway - plant (ko04016);; Plant hormone signal transduction (ko04075);; Plant-pathogen interaction (ko04626)	[S]	Function unknown	Cysteine-rich secretory protein family	Pathogenesis-related protein PR-1 OS=Medicago truncatula OX=3880 GN=PR-1 PE=2 SV=1	S	Function unknown	unknown [Picea sitchensis]
NewGene_343	51	117	65	0	3	5	0.491939	0.995991	0.699865	0	0.027106	0.079429	8.01163e-09	-4.68348	down	--	--	Cellular Component: nucleus (GO:0005634);; Biological Process: regulation of transcription, DNA-templated (GO:0006355);; Molecular Function: zinc ion binding (GO:0008270);; Molecular Function: sequence-specific DNA binding (GO:0043565);;	--	--	[K]	Transcription	--	GATA transcription factor 28 OS=Arabidopsis thaliana OX=3702 GN=GATA28 PE=1 SV=1	--	--	unknown [Picea sitchensis]
gene.Gb_09306	72	85	148	207	230	330	2.92212	3.44738	7.29047	9.72589	11.2655	14.3716	0.00300392	1.45918	up	[O]	Posttranslational modification, protein turnover, chaperones	Cellular Component: cellular_component (GO:0005575);; Cellular Component: intracellular (GO:0005622);; Cellular Component: obsolete cell (GO:0005623);; Cellular Component: nucleus (GO:0005634);; Cellular Component: cytoplasm (GO:0005737);; Biological Process: regulation of carbohydrate metabolic process (GO:0006109);; Biological Process: protein folding (GO:0006457);; Biological Process: biologic…	K03686|5.3e-09|cmax:111484945|K03686 molecular chaperone DnaJ | (RefSeq) chaperone protein dnaJ A6, chloroplastic-like isoform X1	--	[O]	Posttranslational modification, protein turnover, chaperones	DnaJ domain	Chaperone protein dnaJ 20, chloroplastic OS=Arabidopsis thaliana OX=3702 GN=ATJ20 PE=1 SV=2	O	Posttranslational modification, protein turnover, chaperones	chaperone protein dnaJ 20, chloroplastic-like [Physcomitrium patens]
gene.Gb_24680	341	399	127	15	12	15	2.20083	2.57296	0.991593	0.107074	0.089981	0.101442	4.92102e-18	-4.13208	down	[R]	General function prediction only	Molecular Function: protein binding (GO:0005515);; Biological Process: signal transduction (GO:0007165);; Molecular Function: ADP binding (GO:0043531);;	K00695|6.8e-78|mtr:MTR_6g478030|K00695 sucrose synthase [EC:2.4.1.13] | (RefSeq) sucrose synthase	Starch and sucrose metabolism (ko00500)	--	--	NB-ARC domain	Disease resistance protein L6 OS=Linum usitatissimum OX=4006 GN=L6 PE=1 SV=1	S	Function unknown	disease resistance protein RPV1-like [Juglans regia]
gene.Gb_27379	130	161	110	52	50	49	2.52856	3.1275	2.60503	1.15032	1.16216	1.02522	0.000282103	-1.20597	down	[QV]	Secondary metabolites biosynthesis, transport and catabolism;; Defense mechanisms	Biological Process: microtubule cytoskeleton organization (GO:0000226);; Biological Process: microtubule bundle formation (GO:0001578);; Molecular Function: molecular_function (GO:0003674);; Molecular Function: catalytic activity (GO:0003824);; Molecular Function: monooxygenase activity (GO:0004497);; Molecular Function: iron ion binding (GO:0005506);; Biological Process: generation of precursor …	K09590|3.1e-75|mdm:103442442|K09590 brassinosteroid-6-oxidase 1 [EC:1.14.-.-] | (RefSeq) cytochrome P450 85A	Brassinosteroid biosynthesis (ko00905)	[QI]	Secondary metabolites biosynthesis, transport and catabolism;; Lipid transport and metabolism	Cytochrome P450	Cytochrome P450 85A1 OS=Oryza sativa subsp. japonica OX=39947 GN=CYP85A1 PE=1 SV=1	Q	Secondary metabolites biosynthesis, transport and catabolism	cytochrome P450 85A [Malus domestica]
gene.Gb_06524	70	72	89	234	139	224	0.681723	0.699008	1.05344	2.62902	1.62724	2.33585	4.18761e-05	1.53714	up	[O]	Posttranslational modification, protein turnover, chaperones	Molecular Function: serine-type endopeptidase activity (GO:0004252);;	K15333|2.7e-83|nsy:104224633|K15333 tRNA guanosine-2'-O-methyltransferase [EC:2.1.1.34] | (RefSeq) uncharacterized protein LOC104224633	--	--	--	Subtilase family	Subtilisin-like protease SBT3.6 OS=Arabidopsis thaliana OX=3702 GN=SBT3.6 PE=2 SV=1	O	Posttranslational modification, protein turnover, chaperones	PREDICTED: subtilisin-like protease SBT3.9 [Nelumbo nucifera]
gene.Gb_14942	273	302	160	320	398	619	6.45569	7.13445	4.57878	8.73723	11.3376	15.7074	0.0040126	1.0557	up	[IR]	Lipid transport and metabolism;; General function prediction only	Molecular Function: hydrolase activity, acting on ester bonds (GO:0016788);;	K16280|3.7e-26|csat:104750588|K16280 E3 ubiquitin-protein ligase RGLG [EC:2.3.2.27] | (RefSeq) E3 ubiquitin-protein ligase RGLG2-like isoform X1	--	--	--	GDSL-like Lipase/Acylhydrolase	GDSL esterase/lipase At3g09930 OS=Arabidopsis thaliana OX=3702 GN=At3g09930 PE=2 SV=1	S	Function unknown	GDSL esterase/lipase At5g03610-like isoform X1 [Olea europaea var. sylvestris]
gene.Gb_09682	749	781	309	1460	1317	1967	11.8217	12.3253	5.9073	26.5894	25.038	33.2657	6.01215e-06	1.58462	up	--	--	Molecular Function: hydrolase activity, hydrolyzing O-glycosyl compounds (GO:0004553);; Biological Process: carbohydrate metabolic process (GO:0005975);;	K19891|2.0e-92|smo:SELMODRAFT_75479|K19891 glucan endo-1,3-beta-glucosidase 1/2/3 [EC:3.2.1.39] | (RefSeq) hypothetical protein	Starch and sucrose metabolism (ko00500)	--	--	Glycosyl hydrolases family 17	Probable glucan endo-1,3-beta-glucosidase A6 OS=Arabidopsis thaliana OX=3702 GN=A6 PE=2 SV=1	G	Carbohydrate transport and metabolism	unknown [Picea sitchensis]
gene.Gb_26241	232	262	153	285	388	535	3.15471	3.56068	2.51088	4.46805	6.34372	7.78867	0.000866043	1.09255	up	[G]	Carbohydrate transport and metabolism	Molecular Function: magnesium ion binding (GO:0000287);; Molecular Function: pyruvate kinase activity (GO:0004743);; Molecular Function: kinase activity (GO:0016301);; Molecular Function: potassium ion binding (GO:0030955);;	K00873|9.4e-195|ppp:112289857|K00873 pyruvate kinase [EC:2.7.1.40] | (RefSeq) pyruvate kinase isozyme A, chloroplastic-like	Glycolysis / Gluconeogenesis (ko00010);; Purine metabolism (ko00230);; Pyruvate metabolism (ko00620);; Carbon metabolism (ko01200);; Biosynthesis of amino acids (ko01230)	[G]	Carbohydrate transport and metabolism	Pyruvate kinase, barrel domain	Pyruvate kinase isozyme A, chloroplastic OS=Ricinus communis OX=3988 PE=1 SV=1	G	Carbohydrate transport and metabolism	hypothetical protein AXG93_3833s1110 [Marchantia polymorpha subsp. ruderalis]
gene.Gb_21249	1270	931	2554	216	105	370	49.4965	36.2555	120.871	9.70638	4.88611	15.4351	3.58373e-06	-2.69985	down	--	--	--	--	--	--	--	--	--	--	--	unnamed protein product [Agrocybe aegerita]
gene.Gb_23398	770	911	680	90	83	96	18.901	22.3361	20.2376	2.52883	2.4352	2.51543	1.46089e-53	-2.93883	down	[H]	Coenzyme transport and metabolism	Molecular Function: O-methyltransferase activity (GO:0008171);; Biological Process: methylation (GO:0032259);; Molecular Function: protein dimerization activity (GO:0046983);;	K13066|6.6e-65|zju:107414981|K13066 caffeic acid 3-O-methyltransferase [EC:2.1.1.68] | (RefSeq) caffeic acid 3-O-methyltransferase	Phenylpropanoid biosynthesis (ko00940)	[R]	General function prediction only	O-methyltransferase domain	Caffeic acid 3-O-methyltransferase OS=Coffea canephora OX=49390 GN=COMT PE=2 SV=1	S	Function unknown	unknown [Picea sitchensis]
NewGene_5060	918	789	490	242	155	104	13.0427	11.2035	8.4391	3.96473	2.65142	1.57072	1.28269e-05	-1.88913	down	[M]	Cell wall/membrane/envelope biogenesis	Molecular Function: hydrolase activity, acting on ester bonds (GO:0016788);;	K01114|8.95e-259|jre:108996489|K01114 phospholipase C [EC:3.1.4.3] | (RefSeq) non-specific phospholipase C6-like	Inositol phosphate metabolism (ko00562);; Glycerophospholipid metabolism (ko00564);; Ether lipid metabolism (ko00565)	--	--	Phosphoesterase family	Non-specific phospholipase C6 OS=Arabidopsis thaliana OX=3702 GN=NPC6 PE=2 SV=1	M	Cell wall/membrane/envelope biogenesis	non-specific phospholipase C6-like [Juglans regia]
NewGene_1065	8	11	38	146	89	162	0.058593	0.084903	0.360561	1.3169	0.834549	1.36159	5.73083e-05	2.89655	up	--	--	Molecular Function: protein binding (GO:0005515);; Cellular Component: integral component of membrane (GO:0016021);; Molecular Function: kinase activity (GO:0016301);;	K13466|3.11e-31|vvi:104882119|K13466 EIX receptor 1/2 | (RefSeq) receptor-like protein 12	Plant-pathogen interaction (ko04626)	[R]	General function prediction only	Leucine rich repeat	Receptor-like protein 50 OS=Arabidopsis thaliana OX=3702 GN=RLP50 PE=2 SV=1	S	Function unknown	PREDICTED: LRR receptor-like serine/threonine-protein kinase GSO1 [Nelumbo nucifera]
gene.Gb_04759	310	189	152	350	434	507	4.00663	2.44213	2.37599	5.22723	6.76407	7.03328	0.000520466	1.18885	up	[T]	Signal transduction mechanisms	Molecular Function: protein kinase activity (GO:0004672);; Molecular Function: ATP binding (GO:0005524);; Cellular Component: integral component of membrane (GO:0016021);; Molecular Function: carbohydrate binding (GO:0030246);;	K01176|8.4e-77|sbi:8065370|K01176 alpha-amylase [EC:3.2.1.1] | (RefSeq) alpha-amylase isozyme 2A	Starch and sucrose metabolism (ko00500)	--	--	Protein kinase domain	L-type lectin-domain containing receptor kinase S.4 OS=Arabidopsis thaliana OX=3702 GN=LECRKS4 PE=2 SV=1	T	Signal transduction mechanisms	unknown [Picea sitchensis]

## Sheet: CK_vs_M5
#ID	CK-1_Count	CK-2_Count	CK-3_Count	M5-1_Count	M5-2_Count	M5-3_Count	CK-1_FPKM	CK-2_FPKM	CK-3_FPKM	M5-1_FPKM	M5-2_FPKM	M5-3_FPKM	FDR	log2FC	regulated	COG_class	COG_class_annotation	GO_annotation	KEGG_annotation	KEGG_pathway_annotation	KOG_class	KOG_class_annotation	Pfam_annotation	Swiss-Prot_annotation	eggNOG_class	eggNOG_class_annotation	NR_annotation
gene.Gb_08112	256	336	262	105	100	213	3.67697	4.25471	4.24648	1.57712	1.54232	3.13712	0.000472166	-1.04057	down	[QV]	Secondary metabolites biosynthesis, transport and catabolism;; Defense mechanisms	Molecular Function: monooxygenase activity (GO:0004497);; Molecular Function: iron ion binding (GO:0005506);; Molecular Function: oxidoreductase activity, acting on paired donors, with incorporation or reduction of molecular oxygen (GO:0016705);; Molecular Function: heme binding (GO:0020037);;	K20667|5.2e-132|atr:18441953|K20667 beta-amyrin 28-monooxygenase [EC:1.14.14.126] | (RefSeq) cytochrome P450 716B1	--	[QI]	Secondary metabolites biosynthesis, transport and catabolism;; Lipid transport and metabolism	Cytochrome P450	Cytochrome P450 716B1 OS=Picea sitchensis OX=3332 GN=CYP716B1 PE=2 SV=1	Q	Secondary metabolites biosynthesis, transport and catabolism	RecName: Full=Cytochrome P450 716B1; AltName: Full=Cytochrome P450 CYPA1 [Picea sitchensis]
gene.Gb_34882	200	293	107	856	609	657	4.06502	5.25508	2.44906	18.3573	13.4456	13.7658	2.79614e-13	1.86603	up	--	--	Molecular Function: DNA binding (GO:0003677);; Cellular Component: nucleus (GO:0005634);;	K09422|1.9e-67|var:108335500|K09422 transcription factor MYB, plant | (RefSeq) transcription factor RAX3-like	--	[K]	Transcription	Myb-like DNA-binding domain	Transcription factor RAX3 OS=Arabidopsis thaliana OX=3702 GN=RAX3 PE=2 SV=1	--	--	MYBFL [Ginkgo biloba]
gene.Gb_35890	1381	1763	1504	2982	3446	3615	10.9111	12.2677	13.4045	24.7661	29.4482	29.3298	8.86995e-20	1.11323	up	[S]	Function unknown	Cellular Component: integral component of membrane (GO:0016021);; Biological Process: transmembrane transport (GO:0055085);;	K15363|7.0e-63|bna:111210893|K15363 fanconi-associated nuclease 1 [EC:3.1.21.- 3.1.4.1] | (RefSeq) fanconi-associated nuclease 1 homolog	--	--	--	OPT oligopeptide transporter protein	Probable metal-nicotianamine transporter YSL6 OS=Arabidopsis thaliana OX=3702 GN=YSL6 PE=2 SV=2	S	Function unknown	probable metal-nicotianamine transporter YSL12 isoform X1 [Amborella trichopoda]
gene.Gb_17778	103	164	153	41	34	71	1.93646	2.73116	3.25285	0.804718	0.685322	1.36664	2.78084e-05	-1.54082	down	[T]	Signal transduction mechanisms	Molecular Function: protein kinase activity (GO:0004672);; Molecular Function: ATP binding (GO:0005524);; Biological Process: protein phosphorylation (GO:0006468);;	K00924|4.3e-54|lsv:111911418|K00924 kinase [EC:2.7.1.-] | (RefSeq) probable serine/threonine-protein kinase PBL19	--	[T]	Signal transduction mechanisms	Protein tyrosine and serine/threonine kinase	Probable serine/threonine-protein kinase PIX7 OS=Arabidopsis thaliana OX=3702 GN=PIX7 PE=1 SV=1	T	Signal transduction mechanisms	PREDICTED: probable serine/threonine-protein kinase NAK [Nelumbo nucifera]
gene.Gb_21299	14788	16142	13172	5043	5532	5129	672.906	646.776	675.816	241.149	272.189	239.58	1.17243e-51	-1.48343	down	--	--	Cellular Component: integral component of membrane (GO:0016021);;	K14332|6.6e-49|atr:18436376|K14332 photosystem I subunit PsaO | (RefSeq) photosystem I subunit O	Photosynthesis (ko00195)	--	--	--	Photosystem I subunit O OS=Arabidopsis thaliana OX=3702 GN=PSAO PE=1 SV=1	S	Function unknown	unknown [Picea sitchensis]
gene.Gb_33347	40	39	29	81	91	72	0.481549	0.417109	0.391035	1.03577	1.20287	0.902369	0.00163029	1.18857	up	[T]	Signal transduction mechanisms	Molecular Function: protein kinase activity (GO:0004672);; Molecular Function: ATP binding (GO:0005524);; Cellular Component: integral component of membrane (GO:0016021);; Molecular Function: carbohydrate binding (GO:0030246);;	K01176|1.1e-56|sbi:8065370|K01176 alpha-amylase [EC:3.2.1.1] | (RefSeq) alpha-amylase isozyme 2A	Starch and sucrose metabolism (ko00500)	--	--	Legume lectin domain	L-type lectin-domain containing receptor kinase IV.1 OS=Arabidopsis thaliana OX=3702 GN=LECRK41 PE=2 SV=1	T	Signal transduction mechanisms	unknown [Picea sitchensis]
gene.Gb_23964	1056	1165	1118	2301	2580	2126	12.2647	11.9141	14.6339	28.0858	32.4003	25.3476	2.87253e-13	1.06972	up	[I]	Lipid transport and metabolism	Molecular Function: iron ion binding (GO:0005506);; Biological Process: lipid biosynthetic process (GO:0008610);; Cellular Component: integral component of membrane (GO:0016021);; Molecular Function: oxidoreductase activity (GO:0016491);;	K15404|1.0e-124|smo:SELMODRAFT_129942|K15404 aldehyde decarbonylase [EC:4.1.99.5] | (RefSeq) CER1-2; hypothetical protein	Cutin, suberine and wax biosynthesis (ko00073)	--	--	WAX2 C-terminal domain	Very-long-chain aldehyde decarbonylase GL1-1 OS=Oryza sativa subsp. indica OX=39946 GN=GL1-1 PE=3 SV=1	S	Function unknown	unknown [Picea sitchensis]
NewGene_3445	19473	11419	7892	4139	3223	5329	638.916	329.901	291.949	142.717	114.325	179.503	0.000540392	-1.61725	down	[G]	Carbohydrate transport and metabolism	Molecular Function: chitinase activity (GO:0004568);; Biological Process: chitin catabolic process (GO:0006032);; Biological Process: cell wall macromolecule catabolic process (GO:0016998);;	K01183|4.21e-22|smo:SELMODRAFT_4297|K01183 chitinase [EC:3.2.1.14] | (RefSeq) hypothetical protein	Amino sugar and nucleotide sugar metabolism (ko00520)	[R]	General function prediction only	Chitinase class I	Endochitinase 4 OS=Cryptomeria japonica OX=3369 PE=1 SV=1	S	Function unknown	putative class IV chitinase, partial [Pinus elliottii var. elliottii]
gene.Gb_32383	51	58	84	10	17	18	0.346464	0.344326	0.646041	0.066821	0.121091	0.122933	3.93073e-05	-2.13002	down	--	--	Molecular Function: ATP binding (GO:0005524);; Cellular Component: integral component of membrane (GO:0016021);; Molecular Function: ATPase activity (GO:0016887);; Molecular Function: ATPase-coupled transmembrane transporter activity (GO:0042626);;	--	--	--	--	--	--	Q	Secondary metabolites biosynthesis, transport and catabolism	hypothetical protein FRX31_013105 [Thalictrum thalictroides]
gene.Gb_14093	516	710	555	171	187	239	4.76116	5.77209	5.77571	1.65351	1.86285	2.26285	2.86359e-19	-1.57404	down	[M]	Cell wall/membrane/envelope biogenesis	Molecular Function: protein kinase activity (GO:0004672);; Molecular Function: protein serine/threonine kinase activity (GO:0004674);; Molecular Function: protein binding (GO:0005515);; Molecular Function: ATP binding (GO:0005524);; Biological Process: protein phosphorylation (GO:0006468);; Cellular Component: integral component of membrane (GO:0016021);;	K13420|2.9e-89|cam:101502807|K13420 LRR receptor-like serine/threonine-protein kinase FLS2 [EC:2.7.11.1] | (RefSeq) probable LRR receptor-like serine/threonine-protein kinase At3g47570	MAPK signaling pathway - plant (ko04016);; Plant-pathogen interaction (ko04626)	--	--	Leucine rich repeat	Probable LRR receptor-like serine/threonine-protein kinase At3g47570 OS=Arabidopsis thaliana OX=3702 GN=At3g47570 PE=2 SV=1	T	Signal transduction mechanisms	probable LRR receptor-like serine/threonine-protein kinase At3g47570 [Vitis riparia]
gene.Gb_08038	73	50	32	133	133	110	3.40092	2.05777	1.68748	6.54491	6.72463	5.27758	0.000444898	1.29281	up	--	--	Cellular Component: integral component of membrane (GO:0016021);;	K19041|4.0e-19|nau:109226804|K19041 E3 ubiquitin-protein ligase RNF38/44 [EC:2.3.2.27] | (RefSeq) RING-H2 finger protein ATL20-like	--	[O]	Posttranslational modification, protein turnover, chaperones	Ring finger domain	Putative RING-H2 finger protein ATL71 OS=Arabidopsis thaliana OX=3702 GN=ATL71 PE=3 SV=1	O	Posttranslational modification, protein turnover, chaperones	hypothetical protein MARPO_0187s0012 [Marchantia polymorpha]
gene.Gb_24534	1965	3290	2649	893	747	1565	33.3082	49.1016	50.6256	15.8953	13.6801	27.2382	0.000650087	-1.31358	down	[QV]	Secondary metabolites biosynthesis, transport and catabolism;; Defense mechanisms	Molecular Function: monooxygenase activity (GO:0004497);; Molecular Function: iron ion binding (GO:0005506);; Cellular Component: integral component of membrane (GO:0016021);; Molecular Function: oxidoreductase activity, acting on paired donors, with incorporation or reduction of molecular oxygen (GO:0016705);; Molecular Function: heme binding (GO:0020037);;	K20562|4.1e-146|mcha:111005927|K20562 biphenyl-4-hydroxylase | (RefSeq) cytochrome P450 CYP736A12-like	--	[Q]	Secondary metabolites biosynthesis, transport and catabolism	Cytochrome P450	Cytochrome P450 750A1 OS=Pinus taeda OX=3352 GN=CYP750A1 PE=2 SV=1	Q	Secondary metabolites biosynthesis, transport and catabolism	CYP750C3 [Taxus chinensis]
gene.Gb_29478	20	48	27	64	64	87	0.872821	1.90247	1.36712	3.02909	3.08811	3.99871	0.00704626	1.19875	up	--	--	Molecular Function: protein binding (GO:0005515);; Biological Process: signal transduction (GO:0007165);; Molecular Function: ADP binding (GO:0043531);;	K13459|1.8e-09|vvi:100265494|K13459 disease resistance protein RPS2 | (RefSeq) probable disease resistance protein At1g52660	Plant-pathogen interaction (ko04626)	--	--	TIR domain	Disease resistance-like protein DSC2 OS=Arabidopsis thaliana OX=3702 GN=DSC2 PE=1 SV=1	T	Signal transduction mechanisms	hypothetical protein F2P56_013518 [Juglans regia]
gene.Gb_14634	210	241	314	606	553	643	4.6603	4.71286	7.86265	14.1394	13.2866	14.6563	4.37449e-08	1.21179	up	--	--	--	--	--	--	--	--	--	S	Function unknown	uncharacterized protein LOC116247235 [Nymphaea colorata]
gene.Gb_24750	10954	11028	13911	3637	2768	6171	195.521	173.326	279.971	68.2255	53.4204	113.076	0.000205561	-1.55591	down	[O]	Posttranslational modification, protein turnover, chaperones	Molecular Function: peptidase activity (GO:0008233);;	K01369|1.6e-195|pda:103712950|K01369 legumain [EC:3.4.22.34] | (RefSeq) vacuolar-processing enzyme	--	[O]	Posttranslational modification, protein turnover, chaperones	Peptidase C13 family	Vacuolar-processing enzyme OS=Citrus sinensis OX=2711 PE=2 SV=1	O	Posttranslational modification, protein turnover, chaperones	unknown [Picea sitchensis]
gene.Gb_30076	348	487	481	165	172	219	12.3908	15.3073	19.3278	6.16509	6.63598	8.01997	8.46022e-09	-1.2539	down	--	--	Cellular Component: plasma membrane (GO:0005886);; Cellular Component: integral component of membrane (GO:0016021);; Molecular Function: sugar transmembrane transporter activity (GO:0051119);;	K15382|1.7e-65|jre:108999697|K15382 solute carrier family 50 (sugar transporter) | (RefSeq) bidirectional sugar transporter SWEET1	--	[R]	General function prediction only	Sugar efflux transporter for intercellular exchange	Bidirectional sugar transporter SWEET1a OS=Oryza sativa subsp. japonica OX=39947 GN=SWEET1A PE=2 SV=1	U	Intracellular trafficking, secretion, and vesicular transport	unknown [Picea sitchensis]
gene.Gb_20322	244	333	247	83	108	89	2.7472	3.29816	3.13117	0.9809	1.31437	1.02191	1.30879e-11	-1.54305	down	--	--	Cellular Component: cellular_component (GO:0005575);; Cellular Component: intracellular (GO:0005622);; Cellular Component: obsolete cell (GO:0005623);; Cellular Component: nucleus (GO:0005634);; Cellular Component: cytoplasm (GO:0005737);; Biological Process: regulation of transcription, DNA-templated (GO:0006355);; Biological Process: circadian rhythm (GO:0007623);; Biological Process: biologica…	--	--	--	--	--	Zinc finger CCCH domain-containing protein 62 OS=Oryza sativa subsp. japonica OX=39947 GN=Os10g0391300 PE=4 SV=2	S	Function unknown	putative transcription regulator SAP family [Lupinus albus]
gene.Gb_22787	496	647	578	241	259	304	10.5778	12.1709	13.9152	5.4064	5.96406	6.66484	1.44799e-10	-1.10116	down	[T]	Signal transduction mechanisms	Molecular Function: acid phosphatase activity (GO:0003993);; Molecular Function: metal ion binding (GO:0046872);;	K14379|4.7e-113|var:108333853|K14379 tartrate-resistant acid phosphatase type 5 [EC:3.1.3.2] | (RefSeq) purple acid phosphatase 3-like	Riboflavin metabolism (ko00740)	[O]	Posttranslational modification, protein turnover, chaperones	Calcineurin-like phosphoesterase	Purple acid phosphatase 3 OS=Arabidopsis thaliana OX=3702 GN=PAP3 PE=2 SV=1	O	Posttranslational modification, protein turnover, chaperones	unknown [Picea sitchensis]
NewGene_5430	1322	1348	1200	615	595	693	16.7793	15.0621	17.1673	8.20576	8.15884	9.03272	5.71915e-18	-1.02798	down	--	--	Molecular Function: ubiquitin protein ligase activity (GO:0061630);;	K10143|0.0|atr:18424854|K10143 E3 ubiquitin-protein ligase RFWD2 [EC:2.3.2.27] | (RefSeq) E3 ubiquitin-protein ligase COP1 isoform X1	Ubiquitin mediated proteolysis (ko04120);; Circadian rhythm - plant (ko04712)	--	--	WD domain, G-beta repeat	E3 ubiquitin-protein ligase COP1 OS=Arabidopsis thaliana OX=3702 GN=COP1 PE=1 SV=2	T	Signal transduction mechanisms	E3 ubiquitin-protein ligase COP1 isoform X1 [Amborella trichopoda]
gene.Gb_07084	45	60	43	87	112	100	0.413751	0.488432	0.44432	0.844035	1.12042	0.944472	0.00217705	1.02854	up	--	--	Cellular Component: integral component of membrane (GO:0016021);;	K13466|2.8e-23|vvi:100246778|K13466 EIX receptor 1/2 | (RefSeq) receptor-like protein 12	Plant-pathogen interaction (ko04626)	[R]	General function prediction only	Leucine rich repeat	Receptor-like protein EIX1 OS=Solanum lycopersicum OX=4081 GN=EIX1 PE=2 SV=2	S	Function unknown	receptor like protein 42 [Citrus clementina]
gene.Gb_32627	6319	6603	6190	1948	2285	2515	81.9632	75.4178	90.5291	26.5492	32.0392	33.4857	1.99614e-35	-1.50839	down	[HC]	Coenzyme transport and metabolism;; Energy production and conversion	Cellular Component: chloroplast (GO:0009507);; Molecular Function: zeaxanthin epoxidase [overall] activity (GO:0009540);; Biological Process: abscisic acid biosynthetic process (GO:0009688);; Cellular Component: membrane (GO:0016020);; Molecular Function: FAD binding (GO:0071949);;	K09838|3.8e-261|vvi:100232944|K09838 zeaxanthin epoxidase [EC:1.14.15.21] | (RefSeq) ZEP, ZEP1; zeaxanthin epoxidase	Carotenoid biosynthesis (ko00906)	[CR]	Energy production and conversion;; General function prediction only	FAD binding domain	Zeaxanthin epoxidase, chloroplastic OS=Prunus armeniaca OX=36596 PE=2 SV=1	C	Energy production and conversion	Forkhead-associated (FHA) domain [Macleaya cordata]
gene.Gb_04974	86	100	55	7	8	19	0.838578	0.858684	0.600787	0.061877	0.081559	0.181633	1.63397e-08	-2.81579	down	--	--	Cellular Component: integral component of membrane (GO:0016021);;	K13420|5.1e-11|cann:107870159|K13420 LRR receptor-like serine/threonine-protein kinase FLS2 [EC:2.7.11.1] | (RefSeq) probable LRR receptor-like serine/threonine-protein kinase At3g47570	MAPK signaling pathway - plant (ko04016);; Plant-pathogen interaction (ko04626)	--	--	Leucine rich repeat	Putative receptor-like protein kinase At3g47110 OS=Arabidopsis thaliana OX=3702 GN=At3g47110 PE=3 SV=1	S	Function unknown	unknown [Picea sitchensis]
gene.Gb_08218	68	62	88	19	15	25	1.34309	1.06929	1.95789	0.38784	0.316402	0.498325	2.85777e-05	-1.91947	down	[T]	Signal transduction mechanisms	Molecular Function: molecular_function (GO:0003674);; Molecular Function: catalytic activity (GO:0003824);; Molecular Function: protein kinase activity (GO:0004672);; Molecular Function: protein serine/threonine kinase activity (GO:0004674);; Molecular Function: transmembrane receptor protein serine/threonine kinase activity (GO:0004675);; Molecular Function: transmembrane signaling receptor acti…	K13420|3.5e-53|ppp:112280767|K13420 LRR receptor-like serine/threonine-protein kinase FLS2 [EC:2.7.11.1] | (RefSeq) LRR receptor-like serine/threonine-protein kinase FLS2 isoform X1	MAPK signaling pathway - plant (ko04016)	--	--	Protein kinase domain	Probable leucine-rich repeat receptor-like protein kinase At2g33170 OS=Arabidopsis thaliana OX=3702 GN=At2g33170 PE=2 SV=1	T	Signal transduction mechanisms	hypothetical protein AXG93_291s1020 [Marchantia polymorpha subsp. ruderalis]
NewGene_2880	192	117	142	391	395	276	6.53974	3.49838	5.45522	14.0152	14.5598	9.66938	2.1701e-05	1.22754	up	--	--	Molecular Function: transcription corepressor activity (GO:0003714);;	--	--	--	--	Heat shock factor binding protein 1	--	--	--	unknown [Picea sitchensis]
gene.Gb_37500	64	146	167	3	2	7	1.96717	3.99055	5.83241	0.067895	0.047958	0.218263	2.22429e-15	-5.00075	down	[O]	Posttranslational modification, protein turnover, chaperones	Molecular Function: glutathione transferase activity (GO:0004364);; Cellular Component: cytoplasm (GO:0005737);;	K00799|4.9e-61|cqi:110688324|K00799 glutathione S-transferase [EC:2.5.1.18] | (RefSeq) probable glutathione S-transferase	Glutathione metabolism (ko00480)	[O]	Posttranslational modification, protein turnover, chaperones	Glutathione S-transferase, N-terminal domain	Probable glutathione S-transferase parC OS=Nicotiana tabacum OX=4097 GN=PARC PE=2 SV=1	O	Posttranslational modification, protein turnover, chaperones	GST [Ginkgo biloba]
gene.Gb_37297	3897	6107	2084	20762	13453	23547	94.2611	130.085	56.8248	527.904	351.938	584.845	8.56817e-09	2.29796	up	--	--	Molecular Function: peroxidase activity (GO:0004601);; Cellular Component: extracellular region (GO:0005576);; Biological Process: response to oxidative stress (GO:0006979);; Molecular Function: heme binding (GO:0020037);; Biological Process: hydrogen peroxide catabolic process (GO:0042744);; Molecular Function: metal ion binding (GO:0046872);;	K00430|1.8e-108|dcr:108215746|K00430 peroxidase [EC:1.11.1.7] | (RefSeq) peroxidase 12-like	Phenylpropanoid biosynthesis (ko00940)	--	--	Peroxidase	Peroxidase 12 OS=Arabidopsis thaliana OX=3702 GN=PER12 PE=1 SV=1	Q	Secondary metabolites biosynthesis, transport and catabolism	unknown [Picea sitchensis]
gene.Gb_10224	841	1066	919	389	382	473	11.22	12.5272	13.8189	5.44584	5.504	6.47899	4.56676e-17	-1.18621	down	[S]	Function unknown	--	K15015|6.0e-17|aip:107609646|K15015 solute carrier family 32 (vesicular inhibitory amino acid transporter) | (RefSeq) uncharacterized protein LOC107609646 isoform X1	--	--	--	--	IQ domain-containing protein IQM2 OS=Arabidopsis thaliana OX=3702 GN=IQM2 PE=2 SV=1	S	Function unknown	hypothetical protein AQUCO_00400734v1 [Aquilegia coerulea]
gene.Gb_03366	140	188	183	80	36	50	8.61673	10.2088	12.7525	5.16457	2.35762	3.14323	2.60099e-06	-1.63135	down	--	--	Molecular Function: electron transfer activity (GO:0009055);;	--	--	--	--	Plastocyanin-like domain	--	--	--	PREDICTED: uncharacterized protein LOC108198871 [Daucus carota subsp. sativus]
gene.Gb_09991	1331	1839	1554	477	497	839	22.7736	27.7082	29.9816	8.57701	9.18967	14.737	2.7013e-12	-1.39147	down	--	--	Molecular Function: UDP-glycosyltransferase activity (GO:0008194);;	K23260|4.9e-83|atr:18438282|K23260 scopoletin glucosyltransferase [EC:2.4.1.128] | (RefSeq) scopoletin glucosyltransferase	Phenylpropanoid biosynthesis (ko00940)	[GC]	Carbohydrate transport and metabolism;; Energy production and conversion	UDP-glucoronosyl and UDP-glucosyl transferase	UDP-glycosyltransferase 92A1 OS=Arabidopsis thaliana OX=3702 GN=UGT92A1 PE=2 SV=1	--	--	unknown [Picea sitchensis]
NewGene_5530	116	202	119	541	511	264	2.69993	4.15829	3.13683	13.2921	12.9182	6.33448	1.40196e-07	1.63015	up	--	--	Cellular Component: extracellular region (GO:0005576);; Cellular Component: cell wall (GO:0005618);; Biological Process: plant-type cell wall organization (GO:0009664);; Cellular Component: membrane (GO:0016020);;	K20628|3.19e-150|tcc:18587477|K20628 expansin | (RefSeq) expansin-A10	--	--	--	Expansin C-terminal domain	Expansin-A8 OS=Arabidopsis thaliana OX=3702 GN=EXPA8 PE=2 SV=1	S	Function unknown	unknown [Picea sitchensis]
gene.Gb_11136	77	37	38	185	172	140	1.11197	0.46348	0.604046	2.80489	2.6863	2.06743	4.11092e-06	1.70592	up	--	--	Cellular Component: cell wall (GO:0005618);; Molecular Function: manganese ion binding (GO:0030145);; Molecular Function: nutrient reservoir activity (GO:0045735);; Cellular Component: apoplast (GO:0048046);;	--	--	--	--	Cupin	Germin-like protein 1-1 OS=Oryza sativa subsp. japonica OX=39947 GN=GER4 PE=2 SV=1	S	Function unknown	germin-like protein 2 precursor [Cinnamomum micranthum f. kanehirae]
gene.Gb_17137	3875	4079	4358	1512	1511	2347	125.114	115.967	158.634	51.2799	52.7238	77.7678	2.67622e-12	-1.22037	down	--	--	Biological Process: superoxide metabolic process (GO:0006801);; Biological Process: metal ion transport (GO:0030001);; Molecular Function: metal ion binding (GO:0046872);;	--	--	[P]	Inorganic ion transport and metabolism	Copper/zinc superoxide dismutase (SODC)	Copper chaperone for superoxide dismutase, chloroplastic OS=Oryza sativa subsp. japonica OX=39947 GN=CCS PE=2 SV=1	P	Inorganic ion transport and metabolism	unknown [Picea sitchensis]
gene.Gb_34784	1470	1228	1074	2722	3042	2532	37.2575	27.403	30.7017	72.539	83.3954	65.9002	3.46081e-13	1.14087	up	--	--	Molecular Function: DNA binding (GO:0003677);; Cellular Component: nucleus (GO:0005634);;	K11296|4.9e-39|vvi:100247584|K11296 high mobility group protein B3 | (RefSeq) high mobility group B protein 7	--	[R]	General function prediction only	HMG (high mobility group) box	High mobility group B protein 7 OS=Arabidopsis thaliana OX=3702 GN=HMGB7 PE=1 SV=1	K	Transcription	PREDICTED: high mobility group B protein 7 [Vitis vinifera]
gene.Gb_34671	12514	11074	10168	2704	4126	4039	624.42	486.569	572.067	141.798	222.621	206.893	3.16618e-22	-1.63799	down	--	--	Molecular Function: carbohydrate binding (GO:0030246);;	--	--	--	--	Jacalin-like lectin domain	Jacalin-related lectin 3 OS=Arabidopsis thaliana OX=3702 GN=JAL3 PE=2 SV=1	S	Function unknown	hypothetical protein ES332_D06G008900v1 [Gossypium tomentosum]
gene.Gb_05287	116	125	111	45	40	81	1.00088	0.950133	1.07489	0.40157	0.367528	0.711717	0.00198885	-1.09888	down	--	--	Biological Process: reproduction (GO:0000003);; Biological Process: formation of primary germ layer (GO:0001704);; Biological Process: endoderm formation (GO:0001706);; Biological Process: developmental process involved in reproduction (GO:0003006);; Molecular Function: protein binding (GO:0005515);; Cellular Component: cellular_component (GO:0005575);; Cellular Component: cell wall (GO:0005618);…	K13420|1.1e-14|jcu:105633968|K13420 LRR receptor-like serine/threonine-protein kinase FLS2 [EC:2.7.11.1] | (RefSeq) LRR receptor-like serine/threonine-protein kinase FLS2	MAPK signaling pathway - plant (ko04016);; Plant-pathogen interaction (ko04626)	--	--	Leucine rich repeat	LRR receptor-like serine/threonine-protein kinase GSO2 OS=Arabidopsis thaliana OX=3702 GN=GSO2 PE=1 SV=2	S	Function unknown	hypothetical protein C5167_042649 [Papaver somniferum]
gene.Gb_41235	20050	18419	19919	6186	7392	8070	288.189	233.119	322.822	93.4464	114.878	119.073	3.59355e-24	-1.44662	down	[Q]	Secondary metabolites biosynthesis, transport and catabolism	Molecular Function: oxidoreductase activity, acting on single donors with incorporation of molecular oxygen, incorporation of two atoms of oxygen (GO:0016702);; Molecular Function: metal ion binding (GO:0046872);;	K09840|2.5e-195|nta:107791323|K09840 9-cis-epoxycarotenoid dioxygenase [EC:1.13.11.51] | (RefSeq) CCD4; probable carotenoid cleavage dioxygenase 4, chloroplastic	Carotenoid biosynthesis (ko00906)	[Q]	Secondary metabolites biosynthesis, transport and catabolism	Retinal pigment epithelial membrane protein	9-cis-epoxycarotenoid dioxygenase NCED1, chloroplastic OS=Oryza sativa subsp. japonica OX=39947 GN=NCED1 PE=2 SV=1	Q	Secondary metabolites biosynthesis, transport and catabolism	unknown [Picea sitchensis]
NewGene_2313	138	177	189	7	16	27	3.26988	3.70587	5.06382	0.154723	0.398571	0.653304	6.02737e-16	-3.35472	down	[M]	Cell wall/membrane/envelope biogenesis	Molecular Function: protein kinase activity (GO:0004672);; Molecular Function: ATP binding (GO:0005524);; Cellular Component: integral component of membrane (GO:0016021);;	K13430|1.69e-51|mus:103999349|K13430 serine/threonine-protein kinase PBS1 [EC:2.7.11.1] | (RefSeq) serine/threonine-protein kinase CDL1-like	Plant-pathogen interaction (ko04626)	--	--	Protein kinase domain	Probable LRR receptor-like serine/threonine-protein kinase At5g48740 OS=Arabidopsis thaliana OX=3702 GN=At5g48740 PE=1 SV=1	T	Signal transduction mechanisms	LRK1 [Pinus tabuliformis]
gene.Gb_30508	477	707	661	1284	1393	1138	13.2344	17.2787	20.6882	37.5024	41.8499	32.4565	2.20549e-08	1.05121	up	[Q]	Secondary metabolites biosynthesis, transport and catabolism	Molecular Function: oxidoreductase activity (GO:0016491);; Molecular Function: metal ion binding (GO:0046872);;	K05282|6.8e-43|ppp:112283003|K05282 gibberellin-44 dioxygenase [EC:1.14.11.12] | (RefSeq) flavanone 3-dioxygenase 2-like	Diterpenoid biosynthesis (ko00904)	[QR]	Secondary metabolites biosynthesis, transport and catabolism;; General function prediction only	2OG-Fe(II) oxygenase superfamily	Gibberellin 20-oxidase-like protein OS=Arabidopsis thaliana OX=3702 GN=At5g51310 PE=2 SV=1	Q	Secondary metabolites biosynthesis, transport and catabolism	GA2ox12 [Pinus tabuliformis]
gene.Gb_20563	6	17	30	96	100	59	0.351509	0.881179	2.05564	6.21923	6.66876	3.77144	0.000122848	2.24291	up	--	--	Biological Process: response to auxin (GO:0009733);;	K14488|1.8e-24|egu:105042455|K14488 SAUR family protein | (RefSeq) auxin-responsive protein SAUR50-like	Plant hormone signal transduction (ko04075)	--	--	Auxin responsive protein	Auxin-responsive protein SAUR50 OS=Arabidopsis thaliana OX=3702 GN=SAUR50 PE=1 SV=1	S	Function unknown	unknown [Picea sitchensis]
gene.Gb_02551	105	145	95	315	325	257	2.61746	3.16445	2.64947	8.24827	8.74131	6.57991	6.26792e-10	1.3999	up	--	--	Biological Process: lipid metabolic process (GO:0006629);;	--	--	--	--	Lipase (class 3)	GDSL esterase/lipase At4g10955 OS=Arabidopsis thaliana OX=3702 GN=At4g10955 PE=2 SV=1	G	Carbohydrate transport and metabolism	GDSL esterase/lipase [Cinnamomum micranthum f. kanehirae]
gene.Gb_11146	265	304	221	87	80	178	6.76093	6.85238	6.36164	2.3232	2.18868	4.67841	7.40245e-05	-1.20293	down	[H]	Coenzyme transport and metabolism	Molecular Function: methyltransferase activity (GO:0008168);;	--	--	[R]	General function prediction only	Methyltransferase domain	--	Q	Secondary metabolites biosynthesis, transport and catabolism	unknown [Picea sitchensis]
gene.Gb_38854	337	405	504	64	110	132	24.8231	26.3131	41.869	4.93343	8.77013	9.97272	5.35188e-12	-2.05144	down	--	--	--	--	--	--	--	PAR1 protein	--	S	Function unknown	unknown [Picea sitchensis]
gene.Gb_09448	207	302	247	92	130	152	5.00378	6.45114	6.74426	2.33164	3.38423	3.77732	9.99711e-05	-1.01323	down	--	--	Biological Process: reproduction (GO:0000003);; Cellular Component: ubiquitin ligase complex (GO:0000151);; Cellular Component: nuclear ubiquitin ligase complex (GO:0000152);; Biological Process: developmental process involved in reproduction (GO:0003006);; Molecular Function: molecular_function (GO:0003674);; Molecular Function: catalytic activity (GO:0003824);; Molecular Function: ubiquitin-pro…	K10143|6.1e-88|cann:107849675|K10143 E3 ubiquitin-protein ligase RFWD2 [EC:2.3.2.27] | (RefSeq) WD repeat-containing protein RUP2-like	Ubiquitin mediated proteolysis (ko04120);; Circadian rhythm - plant (ko04712)	--	--	WD domain, G-beta repeat	WD repeat-containing protein RUP2 OS=Arabidopsis thaliana OX=3702 GN=RUP2 PE=1 SV=1	S	Function unknown	Ubiquitin ligase protein cop1 protein [Thalictrum thalictroides]
gene.Gb_40695	126	99	103	330	253	340	4.69278	3.26974	4.33141	12.9862	10.2447	13.078	1.07129e-10	1.47977	up	--	--	--	--	--	--	--	--	--	--	--	unknown [Picea sitchensis]
gene.Gb_11196	30555	33796	27695	8400	9800	9449	1731.24	1686.13	1769.33	500.155	600.38	549.599	1.77862e-67	-1.72998	down	--	--	Molecular Function: protein phosphatase inhibitor activity (GO:0004864);; Biological Process: defense response (GO:0006952);; Biological Process: abscisic acid-activated signaling pathway (GO:0009738);; Molecular Function: abscisic acid binding (GO:0010427);; Molecular Function: signaling receptor activity (GO:0038023);;	--	--	--	--	Pathogenesis-related protein Bet v 1 family	Pathogenesis-related protein STH-21 OS=Solanum tuberosum OX=4113 GN=STH-21 PE=2 SV=1	J	Translation, ribosomal structure and biogenesis	putative intracellular pathogenesis-related protein [Picea glauca]
gene.Gb_38595	64240	71244	55544	25428	29296	27085	1880.62	1836.47	1833.4	782.325	927.32	814.005	2.43837e-33	-1.21429	down	--	--	Cellular Component: photosystem I (GO:0009522);; Cellular Component: photosystem II (GO:0009523);; Cellular Component: chloroplast thylakoid membrane (GO:0009535);; Biological Process: photosynthesis, light harvesting (GO:0009765);; Cellular Component: integral component of membrane (GO:0016021);; Molecular Function: chlorophyll binding (GO:0016168);; Biological Process: protein-chromophore linka…	K08915|1.0e-128|cam:101489223|K08915 light-harvesting complex II chlorophyll a/b binding protein 4 | (RefSeq) chlorophyll a-b binding protein CP29.1, chloroplastic	Photosynthesis - antenna proteins (ko00196)	--	--	Chlorophyll A-B binding protein	Chlorophyll a-b binding protein CP29.1, chloroplastic OS=Arabidopsis thaliana OX=3702 GN=LHCB4.1 PE=1 SV=1	C	Energy production and conversion	chlorophyll a-b binding protein CP29.1, chloroplastic [Cicer arietinum]
NewGene_4500	732	998	800	347	348	539	13.6257	16.35	16.78	6.77811	6.98725	10.2946	2.0991e-08	-1.03954	down	[T]	Signal transduction mechanisms	Molecular Function: protein kinase activity (GO:0004672);; Molecular Function: ATP binding (GO:0005524);; Cellular Component: integral component of membrane (GO:0016021);;	K16224|1.76e-65|bna:106356473|K16224 senescence-induced receptor-like serine/threonine-protein kinase | (RefSeq) senescence-induced receptor-like serine/threonine-protein kinase	MAPK signaling pathway - plant (ko04016);; Plant-pathogen interaction (ko04626)	--	--	Protein tyrosine and serine/threonine kinase	Leucine-rich repeat receptor protein kinase HPCA1 OS=Arabidopsis thaliana OX=3702 GN=HPCA1 PE=1 SV=1	T	Signal transduction mechanisms	putative leucine-rich repeat receptor-like protein kinase [Prunus yedoensis var. nudiflora]
gene.Gb_30160	30	58	22	117	83	58	0.70683	1.21684	0.57669	2.96004	2.16349	1.43397	0.00731222	1.28102	up	--	--	--	--	--	--	--	PDDEXK-like family of unknown function	--	S	Function unknown	unknown [Picea sitchensis]
gene.Gb_38958	152	131	115	42	31	55	2.11138	1.59353	1.80013	0.60919	0.452694	0.782352	4.00209e-07	-1.64711	down	--	--	Molecular Function: antiporter activity (GO:0015297);; Cellular Component: integral component of membrane (GO:0016021);; Molecular Function: xenobiotic transmembrane transporter activity (GO:0042910);;	K03327|4.6e-59|psom:113348809|K03327 multidrug resistance protein, MATE family | (RefSeq) protein DETOXIFICATION 19-like	--	[R]	General function prediction only	MatE	Protein DETOXIFICATION 19 OS=Arabidopsis thaliana OX=3702 GN=DTX19 PE=2 SV=1	V	Defense mechanisms	Multi antimicrobial extrusion protein [Macleaya cordata]
gene.Gb_22296	23438	25769	22287	8917	10269	9716	989.608	958.036	1061.03	395.673	468.821	421.145	5.8861e-36	-1.30419	down	--	--	Cellular Component: photosystem II (GO:0009523);; Biological Process: photosynthesis (GO:0015979);; Cellular Component: integral component of membrane (GO:0016021);; Molecular Function: manganese ion binding (GO:0030145);;	K02723|1.3e-37|nnu:104591573|K02723 photosystem II PsbY protein | (RefSeq) photosystem II core complex proteins psbY, chloroplastic-like	Photosynthesis (ko00195)	--	--	Photosystem II protein Y (PsbY)	Photosystem II core complex proteins psbY, chloroplastic OS=Spinacia oleracea OX=3562 GN=PSBY PE=1 SV=2	S	Function unknown	unknown [Picea sitchensis]
gene.Gb_14140	631	638	586	167	176	196	15.4719	13.7642	16.1899	4.28001	4.65108	4.93202	2.93248e-29	-1.78758	down	[P]	Inorganic ion transport and metabolism	--	--	--	--	--	Pyridoxamine 5'-phosphate oxidase	--	P	Inorganic ion transport and metabolism	uncharacterized protein LOC115681705 isoform X2 [Syzygium oleosum]
gene.Gb_06393	13	16	20	47	58	56	0.817519	0.866038	1.44349	3.21213	4.08106	3.71322	0.000559642	1.70595	up	--	--	--	--	--	--	--	--	--	--	--	hypothetical protein CTI12_AA434210 [Artemisia annua]
gene.Gb_03517	547	518	507	1098	1134	1139	6.00334	5.00465	6.27239	12.6612	13.4505	12.8273	2.01472e-15	1.09557	up	--	--	Molecular Function: microtubule motor activity (GO:0003777);; Molecular Function: ATP binding (GO:0005524);; Biological Process: microtubule-based movement (GO:0007018);; Molecular Function: microtubule binding (GO:0008017);;	K10405|4.3e-219|smo:SELMODRAFT_84710|K10405 kinesin family member C1 | (RefSeq) ATK1B-1; hypothetical protein	--	[Z]	Cytoskeleton	Kinesin motor domain	Kinesin-like protein KIN-14C OS=Arabidopsis thaliana OX=3702 GN=KIN14C PE=2 SV=1	Z	Cytoskeleton	kinesin 14-Ib protein [Marsilea vestita]
gene.Gb_05863	1811	1974	1258	3995	3955	3687	32.7124	31.4055	25.6158	75.8705	77.277	68.399	1.21532e-21	1.22554	up	--	--	Molecular Function: aspartic-type endopeptidase activity (GO:0004190);;	K22683|1.5e-57|var:108343179|K22683 aspartyl protease family protein [EC:3.4.23.-] | (RefSeq) aspartyl protease family protein 2	--	[O]	Posttranslational modification, protein turnover, chaperones	Xylanase inhibitor N-terminal	Probable aspartyl protease At4g16563 OS=Arabidopsis thaliana OX=3702 GN=At4g16563 PE=2 SV=1	O	Posttranslational modification, protein turnover, chaperones	unknown [Picea sitchensis]
gene.Gb_19425	8158	8658	7837	3639	3586	4546	242.872	226.944	263.056	113.844	115.427	138.929	2.90022e-23	-1.07425	down	[G]	Carbohydrate transport and metabolism	Biological Process: carbohydrate metabolic process (GO:0005975);; Molecular Function: racemase and epimerase activity, acting on carbohydrates and derivatives (GO:0016857);;	K01783|7.8e-126|nnu:104598078|K01783 ribulose-phosphate 3-epimerase [EC:5.1.3.1] | (RefSeq) ribulose-phosphate 3-epimerase, chloroplastic	Pentose phosphate pathway (ko00030);; Pentose and glucuronate interconversions (ko00040);; Carbon fixation in photosynthetic organisms (ko00710);; Carbon metabolism (ko01200);; Biosynthesis of amino acids (ko01230)	[G]	Carbohydrate transport and metabolism	Ribulose-phosphate 3 epimerase family	Ribulose-5-phosphate-3-epimerase, chloroplastic OS=Arabidopsis thaliana OX=3702 GN=RPE PE=2 SV=1	G	Carbohydrate transport and metabolism	unknown [Picea sitchensis]
gene.Gb_30277	99	112	112	280	237	199	1.23518	1.24182	1.58951	3.70074	3.22794	2.57152	7.28907e-06	1.14776	up	[C]	Energy production and conversion	Molecular Function: iron-sulfur cluster binding (GO:0051536);; Biological Process: oxidation-reduction process (GO:0055114);;	K05582|4.7e-12|ppp:2546794|K05582 NAD(P)H-quinone oxidoreductase subunit K [EC:7.1.1.2] | (RefSeq) ndhK, PhpapaCp035; NADH dehydrogenase subunit K	Oxidative phosphorylation (ko00190)	--	--	Vacuolar protein sorting-associated protein 62	NAD(P)H-quinone oxidoreductase subunit K, chloroplastic OS=Chara vulgaris OX=55564 GN=ndhK PE=3 SV=1	S	Function unknown	Vacuolar protein sorting-associated protein [Cinnamomum micranthum f. kanehirae]
gene.Gb_00363	1269	1355	1291	537	475	270	13.0932	12.3079	15.0115	5.82383	5.29065	2.8519	1.86461e-11	-1.60377	down	[G]	Carbohydrate transport and metabolism	Biological Process: response to acid chemical (GO:0001101);; Molecular Function: molecular_function (GO:0003674);; Molecular Function: catalytic activity (GO:0003824);; Cellular Component: cellular_component (GO:0005575);; Cellular Component: intracellular (GO:0005622);; Cellular Component: obsolete cell (GO:0005623);; Cellular Component: cytoplasm (GO:0005737);; Biological Process: response to s…	K06617|3.4e-307|csv:101217277|K06617 raffinose synthase [EC:2.4.1.82] | (RefSeq) probable galactinol--sucrose galactosyltransferase 5-like	Galactose metabolism (ko00052)	--	--	Raffinose synthase or seed imbibition protein Sip1	Probable galactinol--sucrose galactosyltransferase 5 OS=Arabidopsis thaliana OX=3702 GN=RFS5 PE=1 SV=1	S	Function unknown	probable galactinol--sucrose galactosyltransferase 5-like [Cucumis sativus]
gene.Gb_20316	22036	13316	7547	3180	2083	5127	1362.88	725.123	526.279	206.678	139.25	325.501	0.000639799	-2.05312	down	[R]	General function prediction only	Molecular Function: chitinase activity (GO:0004568);; Biological Process: carbohydrate metabolic process (GO:0005975);; Biological Process: chitin catabolic process (GO:0006032);; Molecular Function: chitin binding (GO:0008061);; Biological Process: cell wall macromolecule catabolic process (GO:0016998);;	K01183|4.7e-52|bvg:104901561|K01183 chitinase [EC:3.2.1.14] | (RefSeq) endochitinase EP3	Amino sugar and nucleotide sugar metabolism (ko00520)	[R]	General function prediction only	Chitinase class I	Endochitinase 4 OS=Cryptomeria japonica OX=3369 PE=1 SV=1	U	Intracellular trafficking, secretion, and vesicular transport	class IV chitinase [Pinus banksiana]
gene.Gb_37311	1251	2021	821	8252	5870	9017	24.3773	34.6652	18.0381	168.998	123.691	180.387	1.44636e-35	2.53516	up	--	--	--	--	--	--	--	--	--	--	--	unnamed protein product [Digitaria exilis]
NewGene_4858	1340	2118	1777	305	251	614	43.8319	61.0265	65.5632	10.4824	8.86592	20.9419	2.35608e-07	-2.17999	down	--	--	--	--	--	--	--	--	--	--	--	unknown [Picea sitchensis]
gene.Gb_16765	272	323	342	64	90	66	4.91054	5.14835	6.97477	1.20542	1.75677	1.21014	6.75877e-16	-2.09498	down	[QV]	Secondary metabolites biosynthesis, transport and catabolism;; Defense mechanisms	Molecular Function: monooxygenase activity (GO:0004497);; Molecular Function: iron ion binding (GO:0005506);; Cellular Component: integral component of membrane (GO:0016021);; Molecular Function: oxidoreductase activity, acting on paired donors, with incorporation or reduction of molecular oxygen (GO:0016705);; Molecular Function: heme binding (GO:0020037);;	K20663|3.4e-94|egu:105046203|K20663 gibberellin 16alpha,17-epoxidase [EC:1.14.-.-] | (RefSeq) cytochrome P450 714D1	--	[QI]	Secondary metabolites biosynthesis, transport and catabolism;; Lipid transport and metabolism	Cytochrome P450	Cytochrome P450 714A2 OS=Arabidopsis thaliana OX=3702 GN=CYP714A2 PE=2 SV=1	Q	Secondary metabolites biosynthesis, transport and catabolism	CYP715C54 [Taxus chinensis]
gene.Gb_30412	1159	1969	1469	542	468	987	19.6076	29.3293	28.024	9.63679	8.55268	17.129	7.78858e-07	-1.20901	down	[QV]	Secondary metabolites biosynthesis, transport and catabolism;; Defense mechanisms	Molecular Function: monooxygenase activity (GO:0004497);; Molecular Function: iron ion binding (GO:0005506);; Cellular Component: integral component of membrane (GO:0016021);; Molecular Function: oxidoreductase activity, acting on paired donors, with incorporation or reduction of molecular oxygen (GO:0016705);; Molecular Function: heme binding (GO:0020037);;	K20556|1.8e-125|thj:104817260|K20556 cytochrome P450 family 76 subfamily C | (RefSeq) cytochrome P450 76C4-like isoform X1	--	[Q]	Secondary metabolites biosynthesis, transport and catabolism	Cytochrome P450	Cytochrome P450 76T24 OS=Catharanthus roseus OX=4058 GN=CYP76T24 PE=2 SV=1	Q	Secondary metabolites biosynthesis, transport and catabolism	CYP76AA67 [Taxus chinensis]
gene.Gb_24535	120	139	226	77	46	102	3.19671	3.24629	6.78437	2.16012	1.3262	2.77442	0.00550237	-1.16105	down	[QV]	Secondary metabolites biosynthesis, transport and catabolism;; Defense mechanisms	Molecular Function: monooxygenase activity (GO:0004497);; Molecular Function: iron ion binding (GO:0005506);; Cellular Component: integral component of membrane (GO:0016021);; Molecular Function: oxidoreductase activity, acting on paired donors, with incorporation or reduction of molecular oxygen (GO:0016705);; Molecular Function: heme binding (GO:0020037);;	K20562|3.6e-71|mcha:111005927|K20562 biphenyl-4-hydroxylase | (RefSeq) cytochrome P450 CYP736A12-like	--	[Q]	Secondary metabolites biosynthesis, transport and catabolism	Cytochrome P450	Cytochrome P450 750A1 OS=Pinus taeda OX=3352 GN=CYP750A1 PE=2 SV=1	Q	Secondary metabolites biosynthesis, transport and catabolism	CYP750C18 [Taxus chinensis]
gene.Gb_17581	324	392	229	715	639	624	2.21928	2.36285	1.7711	5.1539	4.73946	4.3926	1.40392e-10	1.08729	up	[L]	Replication, recombination and repair	Molecular Function: DNA binding (GO:0003677);; Molecular Function: DNA-directed DNA polymerase activity (GO:0003887);; Molecular Function: ATP binding (GO:0005524);; Cellular Component: cellular_component (GO:0005575);; Cellular Component: intracellular (GO:0005622);; Cellular Component: obsolete cell (GO:0005623);; Cellular Component: nucleus (GO:0005634);; Cellular Component: replication fork (…	K10755|3.0e-12|gsl:Gasu_03420|K10755 replication factor C subunit 2/4 | (RefSeq) replication factor C	DNA replication (ko03030);; Nucleotide excision repair (ko03420);; Mismatch repair (ko03430)	[L]	Replication, recombination and repair	DNA polymerase III, delta subunit	Protein STICHEL-like 3 OS=Arabidopsis thaliana OX=3702 GN=At4g18820 PE=3 SV=1	L	Replication, recombination and repair	protein STICHEL-like protein 3 isoform X1 [Cinnamomum micranthum f. kanehirae]
gene.Gb_28694	589	936	720	228	186	196	9.86851	13.8019	13.5951	4.0073	3.36661	3.35777	2.45408e-24	-1.87063	down	[QV]	Secondary metabolites biosynthesis, transport and catabolism;; Defense mechanisms	Molecular Function: monooxygenase activity (GO:0004497);; Molecular Function: iron ion binding (GO:0005506);; Molecular Function: oxidoreductase activity, acting on paired donors, with incorporation or reduction of molecular oxygen (GO:0016705);; Molecular Function: heme binding (GO:0020037);;	K23136|2.0e-140|pmum:103320922|K23136 fraxetin 5-hydroxylase [EC:1.14.14.164] | (RefSeq) cytochrome P450 82C4-like	--	[Q]	Secondary metabolites biosynthesis, transport and catabolism	Cytochrome P450	Xanthotoxin 5-hydroxylase CYP82C4 OS=Arabidopsis thaliana OX=3702 GN=CYP82C4 PE=1 SV=1	Q	Secondary metabolites biosynthesis, transport and catabolism	CYP867B5 [Taxus chinensis]
gene.Gb_40628	115	160	166	323	417	275	3.99118	4.90135	6.51441	11.794	15.7081	9.8369	1.0569e-05	1.20532	up	--	--	Molecular Function: DNA binding (GO:0003677);; Cellular Component: nucleus (GO:0005634);;	K09422|1.5e-69|aly:9304922|K09422 transcription factor MYB, plant | (RefSeq) transcription repressor MYB4	--	[K]	Transcription	Myb-like DNA-binding domain	Transcription repressor MYB4 OS=Arabidopsis thaliana OX=3702 GN=MYB4 PE=1 SV=1	--	--	R2R3MYB26 [Ginkgo biloba]
gene.Gb_06779	1716	1864	1514	547	659	701	27.9798	26.7733	27.8452	9.36179	11.6189	11.7303	1.90744e-29	-1.41454	down	[Q]	Secondary metabolites biosynthesis, transport and catabolism	Molecular Function: oxidoreductase activity (GO:0016491);;	K00002|2.0e-95|tcc:18605342|K00002 alcohol dehydrogenase (NADP+) [EC:1.1.1.2] | (RefSeq) aldo-keto reductase family 4 member C9	Glycolysis / Gluconeogenesis (ko00010);; Pentose and glucuronate interconversions (ko00040);; Glycerolipid metabolism (ko00561)	[R]	General function prediction only	Aldo/keto reductase family	Non-functional NADPH-dependent codeinone reductase 2 OS=Papaver somniferum OX=3469 GN=COR2 PE=1 SV=1	S	Function unknown	unknown [Picea sitchensis]
gene.Gb_16830	234	360	336	959	989	1033	1.01753	1.37938	1.65064	4.39275	4.65712	4.62179	2.12571e-21	1.67876	up	--	--	--	--	--	--	--	--	--	--	--	hypothetical protein E3N88_22370 [Mikania micrantha]
gene.Gb_34905	19	50	23	87	56	92	0.156592	0.371565	0.214247	0.780836	0.512784	0.810425	0.00288485	1.38105	up	[T]	Signal transduction mechanisms	Molecular Function: peroxidase activity (GO:0004601);; Molecular Function: calcium ion binding (GO:0005509);; Cellular Component: plasma membrane (GO:0005886);; Cellular Component: integral component of membrane (GO:0016021);; Molecular Function: NAD(P)H oxidase (H(2)O(2)-forming activity (GO:0016174);; Biological Process: oxidation-reduction process (GO:0055114);;	K13447|5.9e-306|atr:18433942|K13447 respiratory burst oxidase [EC:1.6.3.- 1.11.1.-] | (RefSeq) respiratory burst oxidase homolog protein A	MAPK signaling pathway - plant (ko04016)	[PQ]	Inorganic ion transport and metabolism;; Secondary metabolites biosynthesis, transport and catabolism	Ferric reductase NAD binding domain	Respiratory burst oxidase homolog protein F OS=Arabidopsis thaliana OX=3702 GN=RBOHF PE=1 SV=1	--	--	respiratory burst oxidase homolog protein A [Amborella trichopoda]
NewGene_4208	224	324	336	96	82	96	5.29676	6.76159	8.98479	2.3941	2.09664	2.3191	2.55349e-11	-1.70118	down	[IQR]	Lipid transport and metabolism;; Secondary metabolites biosynthesis, transport and catabolism;; General function prediction only	--	K09841|4.62e-94|nto:104121195|K09841 xanthoxin dehydrogenase [EC:1.1.1.288] | (RefSeq) xanthoxin dehydrogenase-like	Carotenoid biosynthesis (ko00906)	[R]	General function prediction only	Enoyl-(Acyl carrier protein) reductase	Short-chain dehydrogenase reductase 2a OS=Arabidopsis thaliana OX=3702 GN=SDR2a PE=3 SV=1	Q	Secondary metabolites biosynthesis, transport and catabolism	BSU5 [Pinus tabuliformis]
gene.Gb_07875	763	577	527	1993	1879	1925	35.6038	23.7256	27.7557	97.8148	94.9058	92.2876	8.52522e-25	1.63106	up	[FV]	Nucleotide transport and metabolism;; Defense mechanisms	Molecular Function: magnesium ion binding (GO:0000287);; Molecular Function: dUTP diphosphatase activity (GO:0004170);; Biological Process: dUMP biosynthetic process (GO:0006226);; Biological Process: dUTP catabolic process (GO:0046081);;	K01520|2.1e-60|lsv:111909470|K01520 dUTP pyrophosphatase [EC:3.6.1.23] | (RefSeq) deoxyuridine 5'-triphosphate nucleotidohydrolase-like	Pyrimidine metabolism (ko00240)	[F]	Nucleotide transport and metabolism	dUTPase	Deoxyuridine 5'-triphosphate nucleotidohydrolase OS=Oryza sativa subsp. japonica OX=39947 GN=DUT PE=3 SV=1	F	Nucleotide transport and metabolism	unknown [Picea sitchensis]
gene.Gb_04107	219	253	270	936	660	644	2.75111	2.79309	3.81536	12.3506	8.95572	8.30664	7.93262e-14	1.58566	up	[T]	Signal transduction mechanisms	Molecular Function: protein kinase activity (GO:0004672);; Molecular Function: ATP binding (GO:0005524);; Cellular Component: integral component of membrane (GO:0016021);; Molecular Function: carbohydrate binding (GO:0030246);;	K01176|4.8e-81|sbi:8065370|K01176 alpha-amylase [EC:3.2.1.1] | (RefSeq) alpha-amylase isozyme 2A	Starch and sucrose metabolism (ko00500)	--	--	Legume lectin domain	L-type lectin-domain containing receptor kinase S.4 OS=Arabidopsis thaliana OX=3702 GN=LECRKS4 PE=2 SV=1	T	Signal transduction mechanisms	PREDICTED: L-type lectin-domain containing receptor kinase S.4-like [Nelumbo nucifera]
gene.Gb_03879	11	18	14	34	39	43	0.300861	0.446225	0.462785	1.05937	1.23966	1.28399	0.00949015	1.43872	up	--	--	Molecular Function: copper ion transmembrane transporter activity (GO:0005375);; Biological Process: cellular copper ion homeostasis (GO:0006878);; Cellular Component: integral component of membrane (GO:0016021);;	K14686|3.4e-28|pop:18100324|K14686 solute carrier family 31 (copper transporter), member 1 | (RefSeq) copper transporter 5	--	[P]	Inorganic ion transport and metabolism	Ctr copper transporter family	Copper transporter 5 OS=Arabidopsis thaliana OX=3702 GN=COPT5 PE=1 SV=1	P	Inorganic ion transport and metabolism	unknown [Picea sitchensis]
gene.Gb_16786	3453	3723	1303	495	429	607	99.9598	94.8997	42.5251	15.0573	13.4157	18.0392	4.91124e-09	-2.43364	down	--	--	--	--	--	--	--	Aluminium induced protein	Stem-specific protein TSJT1 OS=Nicotiana tabacum OX=4097 GN=TSJT1 PE=2 SV=1	S	Function unknown	unknown [Picea sitchensis]
gene.Gb_37873	25	27	26	100	72	58	0.942736	0.913218	1.09945	4.04982	2.99606	2.29971	0.000277087	1.56291	up	--	--	Molecular Function: DNA binding (GO:0003677);; Molecular Function: DNA topoisomerase type I (single strand cut, ATP-independent) activity (GO:0003917);; Cellular Component: chromosome (GO:0005694);; Biological Process: DNA topological change (GO:0006265);; Molecular Function: zinc ion binding (GO:0008270);;	K03165|3.7e-51|atr:18424677|K03165 DNA topoisomerase III [EC:5.6.2.1] | (RefSeq) DNA topoisomerase 3-alpha isoform X1	Homologous recombination (ko03440)	[L]	Replication, recombination and repair	GRF zinc finger	DNA topoisomerase 3-alpha OS=Arabidopsis thaliana OX=3702 GN=TOP3A PE=1 SV=1	L	Replication, recombination and repair	DNA topoisomerase 3-alpha [Camellia sinensis]
gene.Gb_07014	257	249	271	80	78	68	7.32726	6.26912	8.73375	2.40416	2.39372	1.99142	2.94419e-13	-1.79074	down	--	--	Molecular Function: calmodulin binding (GO:0005516);; Biological Process: defense response (GO:0006952);; Biological Process: response to biotic stimulus (GO:0009607);; Cellular Component: integral component of membrane (GO:0016021);;	K08472|4.7e-73|atr:18445467|K08472 mlo protein | (RefSeq) LOW QUALITY PROTEIN: MLO protein homolog 1-like	--	--	--	Mlo family	MLO-like protein 12 OS=Arabidopsis thaliana OX=3702 GN=MLO12 PE=1 SV=2	G	Carbohydrate transport and metabolism	MLO-like protein 6 [Cinnamomum micranthum f. kanehirae]
gene.Gb_33953	56	20	11	165	102	482	1.26888	0.385701	0.281909	3.92976	2.503	11.2357	0.00191805	3.0743	up	[H]	Coenzyme transport and metabolism	Molecular Function: O-methyltransferase activity (GO:0008171);; Biological Process: methylation (GO:0032259);; Molecular Function: protein dimerization activity (GO:0046983);;	K13066|7.2e-55|mtr:MTR_8g068690|K13066 caffeic acid 3-O-methyltransferase [EC:2.1.1.68] | (RefSeq) caffeic acid O-methyltransferase	Phenylpropanoid biosynthesis (ko00940)	[R]	General function prediction only	O-methyltransferase domain	Caffeic acid 3-O-methyltransferase 3 OS=Populus kitakamiensis OX=34292 GN=HOMT3 PE=3 SV=1	S	Function unknown	pinosylvin O-methyltransferase 2-4 [Pinus sylvestris]
gene.Gb_29011	1137	1640	1153	3789	2707	3418	43.7871	55.6121	50.0599	153.382	112.708	135.151	6.05471e-22	1.34489	up	--	--	--	--	--	--	--	--	--	--	--	hypothetical protein D9756_010893 [Leucoagaricus leucothites]
gene.Gb_15263	1643	1441	1111	2810	2755	3050	30.6867	23.6974	23.3875	55.172	55.6489	58.5035	4.19397e-15	1.04156	up	[F]	Nucleotide transport and metabolism	Molecular Function: ribonucleoside-diphosphate reductase activity, thioredoxin disulfide as acceptor (GO:0004748);; Molecular Function: ATP binding (GO:0005524);; Biological Process: DNA replication (GO:0006260);;	K10807|1.5e-248|cpap:110812918|K10807 ribonucleoside-diphosphate reductase subunit M1 [EC:1.17.4.1] | (RefSeq) LOW QUALITY PROTEIN: ribonucleoside-diphosphate reductase large subunit	Purine metabolism (ko00230);; Pyrimidine metabolism (ko00240);; Glutathione metabolism (ko00480)	[F]	Nucleotide transport and metabolism	Ribonucleotide reductase, barrel domain	Ribonucleoside-diphosphate reductase large subunit OS=Arabidopsis thaliana OX=3702 GN=RNR1 PE=1 SV=1	F	Nucleotide transport and metabolism	ribonucleoside-diphosphate reductase large subunit isoform X2 [Elaeis guineensis]
gene.Gb_11673	1009	1018	1144	2235	2474	3079	5.69005	5.0526	7.27307	13.2458	15.0841	17.8273	2.85548e-15	1.2766	up	[L]	Replication, recombination and repair	Molecular Function: DNA binding (GO:0003677);; Molecular Function: DNA topoisomerase type II (double strand cut, ATP-hydrolyzing) activity (GO:0003918);; Molecular Function: ATP binding (GO:0005524);; Biological Process: DNA topological change (GO:0006265);;	K03164|0.0e+00|nnu:104585888|K03164 DNA topoisomerase II [EC:5.6.2.2] | (RefSeq) DNA topoisomerase 2-like	--	[B]	Chromatin structure and dynamics	DNA gyrase/topoisomerase IV, subunit A	DNA topoisomerase 2 OS=Arabidopsis thaliana OX=3702 GN=TOP2 PE=2 SV=2	B	Chromatin structure and dynamics	PREDICTED: DNA topoisomerase 2-like isoform X1 [Nelumbo nucifera]
gene.Gb_36005	560	684	537	1337	1613	1102	8.65397	9.30986	9.34822	21.7221	26.961	17.4869	2.23369e-11	1.20257	up	[GI]	Carbohydrate transport and metabolism;; Lipid transport and metabolism	Molecular Function: enzyme inhibitor activity (GO:0004857);; Molecular Function: pectinesterase activity (GO:0030599);; Biological Process: cell wall modification (GO:0042545);; Molecular Function: aspartyl esterase activity (GO:0045330);; Biological Process: pectin catabolic process (GO:0045490);;	K01051|2.4e-91|egu:105036793|K01051 pectinesterase [EC:3.1.1.11] | (RefSeq) pectinesterase-like	Pentose and glucuronate interconversions (ko00040)	--	--	Pectinesterase	Probable pectinesterase/pectinesterase inhibitor 51 OS=Arabidopsis thaliana OX=3702 GN=PME51 PE=2 SV=1	G	Carbohydrate transport and metabolism	unknown [Picea sitchensis]
gene.Gb_17286	672	873	859	2432	2539	2002	13.2746	15.1969	19.1411	50.5521	54.2905	40.6387	3.11054e-19	1.53672	up	[E]	Amino acid transport and metabolism	Molecular Function: prephenate dehydratase activity (GO:0004664);; Biological Process: L-phenylalanine biosynthetic process (GO:0009094);; Cellular Component: chloroplast stroma (GO:0009570);; Molecular Function: arogenate dehydratase activity (GO:0047769);;	K05359|2.2e-156|mcha:111020559|K05359 arogenate/prephenate dehydratase [EC:4.2.1.91 4.2.1.51] | (RefSeq) arogenate dehydratase/prephenate dehydratase 6, chloroplastic-like	Phenylalanine, tyrosine and tryptophan biosynthesis (ko00400);; Biosynthesis of amino acids (ko01230)	[E]	Amino acid transport and metabolism	Prephenate dehydratase	Arogenate dehydratase/prephenate dehydratase 6, chloroplastic OS=Arabidopsis thaliana OX=3702 GN=ADT6 PE=1 SV=1	E	Amino acid transport and metabolism	arogenate dehydratase [Pinus pinaster]
gene.Gb_08959	225	335	348	78	89	113	2.51953	3.3079	4.40865	0.921188	1.08087	1.30013	1.87776e-10	-1.71116	down	[F]	Nucleotide transport and metabolism	Molecular Function: hydrolase activity (GO:0016787);;	K01240|3.0e-07|vvi:100266594|K01240 uridine nucleosidase [EC:3.2.2.3] | (RefSeq) uridine nucleosidase 1	Pyrimidine metabolism (ko00240);; Nicotinate and nicotinamide metabolism (ko00760)	[F]	Nucleotide transport and metabolism	Inosine-uridine preferring nucleoside hydrolase	Uridine nucleosidase 1 OS=Arabidopsis thaliana OX=3702 GN=URH1 PE=1 SV=2	F	Nucleotide transport and metabolism	uncharacterized protein LOC116250597 isoform X1 [Nymphaea colorata]
gene.Gb_17818	1435	1689	1508	803	732	709	26.9287	27.8983	31.8978	15.8322	14.8439	13.6554	6.33888e-16	-1.04502	down	--	--	Biological Process: protein glycosylation (GO:0006486);; Molecular Function: transferase activity, transferring glycosyl groups (GO:0016757);;	K20888|4.4e-115|ppp:112290436|K20888 xyloglucan galactosyltransferase MUR3 [EC:2.4.1.-] | (RefSeq) probable xyloglucan galactosyltransferase GT13	--	[GMW]	Carbohydrate transport and metabolism;; Cell wall/membrane/envelope biogenesis;; Extracellular structures	Exostosin family	Probable xyloglucan galactosyltransferase GT11 OS=Arabidopsis thaliana OX=3702 GN=GT11 PE=2 SV=1	--	--	hypothetical protein PHYPA_017441 [Physcomitrium patens]
gene.Gb_31863	253	317	274	122	115	131	1.67131	1.84551	2.04412	0.841759	0.816862	0.88866	2.76176e-09	-1.19775	down	--	--	Biological Process: response to acid chemical (GO:0001101);; Biological Process: immune system process (GO:0002376);; Molecular Function: molecular_function (GO:0003674);; Molecular Function: catalytic activity (GO:0003824);; Molecular Function: ubiquitin-protein transferase activity (GO:0004842);; Cellular Component: cellular_component (GO:0005575);; Cellular Component: obsolete cell (GO:0005623…	K10664|3.4e-40|nnu:104604112|K10664 E3 ubiquitin-protein ligase ATL6/9/15/31/42/55 [EC:2.3.2.27] | (RefSeq) E3 ubiquitin-protein ligase ATL6-like	--	[O]	Posttranslational modification, protein turnover, chaperones	Ring finger domain	RING-H2 finger protein ATL11 OS=Arabidopsis thaliana OX=3702 GN=ATL11 PE=2 SV=2	O	Posttranslational modification, protein turnover, chaperones	unknown [Picea sitchensis]
gene.Gb_41765	213	182	97	259	327	391	1.75149	1.31392	0.898272	2.24044	2.90647	3.29699	0.000407029	1.0055	up	--	--	--	--	--	--	--	--	--	--	--	uncharacterized protein LOC25485357 [Medicago truncatula]
gene.Gb_17918	135	187	181	41	48	56	11.2391	13.7258	16.9851	3.55428	4.28451	4.74879	1.4293e-09	-1.80158	down	--	--	Biological Process: sucrose metabolic process (GO:0005985);; Molecular Function: sucrose synthase activity (GO:0016157);; Molecular Function: sucrose-phosphate synthase activity (GO:0046524);;	K00696|2.1e-17|oeu:111392573|K00696 sucrose-phosphate synthase [EC:2.4.1.14] | (RefSeq) probable sucrose-phosphate synthase 2	Starch and sucrose metabolism (ko00500)	[M]	Cell wall/membrane/envelope biogenesis	--	Probable sucrose-phosphate synthase 1 OS=Craterostigma plantagineum OX=4153 GN=SPS1 PE=2 SV=1	M	Cell wall/membrane/envelope biogenesis	PREDICTED: probable sucrose-phosphate synthase 2 [Erythranthe guttata]
gene.Gb_05220	294	359	268	118	134	117	45.1597	48.6733	46.4507	19.071	22.1903	18.4193	4.86129e-11	-1.30777	down	--	--	Molecular Function: catalytic activity (GO:0003824);;	--	--	[R]	General function prediction only	--	--	S	Function unknown	uncharacterized protein LOC110114351 isoform X2 [Dendrobium catenatum]
gene.Gb_32019	88	79	76	38	28	35	5.5568	4.34059	5.37963	2.51401	1.8601	2.23133	0.000671284	-1.27453	down	--	--	Molecular Function: nucleoside transmembrane transporter activity (GO:0005337);; Cellular Component: integral component of membrane (GO:0016021);;	K15014|9.9e-39|gra:105783764|K15014 solute carrier family 29 (equilibrative nucleoside transporter), member 1/2/3 | (RefSeq) equilibrative nucleotide transporter 3-like	--	[F]	Nucleotide transport and metabolism	--	Equilibrative nucleotide transporter 4 OS=Arabidopsis thaliana OX=3702 GN=ENT4 PE=1 SV=1	F	Nucleotide transport and metabolism	hypothetical protein E1A91_D13G074400v1 [Gossypium mustelinum]
gene.Gb_37077	327	357	340	129	195	175	3.4632	3.33345	4.06707	1.42859	2.23522	1.90542	5.39316e-06	-1.03881	down	--		Molecular Function: protein kinase activity (GO:0004672);; Molecular Function: protein serine/threonine kinase activity (GO:0004674);; Molecular Function: ATP binding (GO:0005524);; Cellular Component: cellular_component (GO:0005575);; Biological Process: protein phosphorylation (GO:0006468);; Cellular Component: membrane (GO:0016020);; Biological Process: recognition of pollen (GO:0048544);;	K13416|1.4e-60|csat:104721475|K13416 brassinosteroid insensitive 1-associated receptor kinase 1 [EC:2.7.10.1 2.7.11.1] | (RefSeq) BRASSINOSTEROID INSENSITIVE 1-associated receptor kinase 1	MAPK signaling pathway - plant (ko04016);; Plant hormone signal transduction (ko04075);; Plant-pathogen interaction (ko04626)	--	--	Protein kinase domain	Putative receptor protein kinase ZmPK1 OS=Zea mays OX=4577 GN=PK1 PE=2 SV=2	T	Signal transduction mechanisms	PREDICTED: putative receptor protein kinase ZmPK1 [Theobroma cacao]
gene.Gb_35562	2137	2162	2350	680	719	689	48.5999	43.3128	60.2743	16.2423	17.6799	16.0913	4.36101e-30	-1.68261	down	--	--	Biological Process: photosynthesis (GO:0015979);;	--	--	--	--	Ferredoxin thioredoxin reductase variable alpha chain	Ferredoxin-thioredoxin reductase, variable chain OS=Zea mays OX=4577 PE=1 SV=1	H	Coenzyme transport and metabolism	unknown [Picea sitchensis]
gene.Gb_17358	810	1037	612	159	224	331	13.666	15.4208	11.6428	2.81539	4.07831	5.73277	2.18686e-14	-1.77115	down	--	--	--	--	--	--	--	--	--	--	--	hypothetical protein EJ110_NYTH00511 [Nymphaea thermarum]
gene.Gb_33506	36009	43900	32740	11008	8925	20246	1353.4	1452.85	1387.45	434.791	362.716	781.186	4.08271e-05	-1.49833	down	--	--	Molecular Function: protein phosphatase inhibitor activity (GO:0004864);; Biological Process: defense response (GO:0006952);; Biological Process: abscisic acid-activated signaling pathway (GO:0009738);; Molecular Function: abscisic acid binding (GO:0010427);; Molecular Function: signaling receptor activity (GO:0038023);;	--	--	--	--	Pathogenesis-related protein Bet v 1 family	Major pollen allergen Cor a 1 isoforms 5, 6, 11 and 16 OS=Corylus avellana OX=13451 PE=1 SV=3	S	Function unknown	pathogenesis-related protein 10-3.3 [Pinus monticola]
gene.Gb_23626	181	254	173	63	60	117	1.27585	1.57851	1.37391	0.461252	0.456263	0.846153	8.15035e-06	-1.3396	down	[V]	Defense mechanisms	Molecular Function: ATP binding (GO:0005524);; Cellular Component: integral component of membrane (GO:0016021);; Molecular Function: ATPase activity (GO:0016887);; Molecular Function: ATPase-coupled transmembrane transporter activity (GO:0042626);; Biological Process: transmembrane transport (GO:0055085);;	K05658|0.0e+00|egu:105060251|K05658 ATP-binding cassette, subfamily B (MDR/TAP), member 1 [EC:7.6.2.2] | (RefSeq) putative multidrug resistance protein	ABC transporters (ko02010)	[Q]	Secondary metabolites biosynthesis, transport and catabolism	ABC transporter transmembrane region	Putative multidrug resistance protein OS=Oryza sativa subsp. japonica OX=39947 GN=Os02g0190300 PE=3 SV=1	Q	Secondary metabolites biosynthesis, transport and catabolism	putative multidrug resistance protein [Elaeis guineensis]
gene.Gb_32741	43	60	103	32	17	29	0.894639	1.08511	2.41391	0.684029	0.380555	0.607979	0.00842892	-1.44983	down	--	--	Molecular Function: UDP-glycosyltransferase activity (GO:0008194);;	K22706|5.0e-102|pper:18788923|K22706 (R)-mandelonitrile beta-glucosyltransferase [EC:2.4.1.354] | (RefSeq) 7-deoxyloganetin glucosyltransferase	Cyanoamino acid metabolism (ko00460)	[GC]	Carbohydrate transport and metabolism;; Energy production and conversion	UDP-glucoronosyl and UDP-glucosyl transferase	7-deoxyloganetin glucosyltransferase OS=Gardenia jasminoides OX=114476 GN=UGT85A24 PE=1 SV=1	--	--	unknown [Picea sitchensis]
gene.Gb_01351	211	237	112	444	382	379	2.21167	2.18647	1.31693	4.89146	4.33742	4.08581	1.49604e-06	1.13473	up	--	--	Biological Process: microtubule cytoskeleton organization (GO:0000226);; Biological Process: microtubule bundle formation (GO:0001578);; Biological Process: liver development (GO:0001889);; Biological Process: heart looping (GO:0001947);; Biological Process: morphogenesis of an epithelium (GO:0002009);; Biological Process: regionalization (GO:0003002);; Biological Process: heart morphogenesis (GO…	--	--	[T]	Signal transduction mechanisms	Leucine Rich repeats (2 copies)	--	T	Signal transduction mechanisms	uncharacterized protein LOC107407811 [Ziziphus jujuba]
gene.Gb_35558	418	359	387	1120	1109	964	17.0531	12.8948	17.7805	48.0707	48.944	40.3951	3.6234e-17	1.4489	up	--	--	--	--	--	--	--	--	--	--	--	unknown [Picea sitchensis]
gene.Gb_38429	755	181	67	10	11	10	46.9889	9.91856	4.6853	0.597004	0.726032	0.584877	2.50416e-06	-5.00588	down	--	--	Cellular Component: plasmodesma (GO:0009506);;	--	--	--	--	Salt stress response/antifungal	--	S	Function unknown	antifungal protein ginkbilobin-2 [Populus trichocarpa]
gene.Gb_37078	186	175	136	64	43	92	2.1475	1.77732	1.77339	0.767992	0.52845	1.09009	2.57065e-05	-1.32916	down	--		Molecular Function: protein kinase activity (GO:0004672);; Molecular Function: protein serine/threonine kinase activity (GO:0004674);; Molecular Function: ATP binding (GO:0005524);; Cellular Component: cellular_component (GO:0005575);; Biological Process: protein phosphorylation (GO:0006468);; Cellular Component: membrane (GO:0016020);; Biological Process: recognition of pollen (GO:0048544);;	K01180|5.1e-52|cmax:111487562|K01180 endo-1,3(4)-beta-glucanase [EC:3.2.1.6] | (RefSeq) uncharacterized protein LOC111487562	--	--	--	Protein kinase domain	Putative receptor protein kinase ZmPK1 OS=Zea mays OX=4577 GN=PK1 PE=2 SV=2	T	Signal transduction mechanisms	hypothetical protein CISIN_1g038103mg [Citrus sinensis]
gene.Gb_25608	1426	2796	1973	6293	6203	5804	17.2653	29.8197	26.9413	80.1105	81.2422	72.1705	4.05101e-19	1.58201	up	[E]	Amino acid transport and metabolism	Cellular Component: cytoplasm (GO:0005737);; Biological Process: L-phenylalanine catabolic process (GO:0006559);; Biological Process: cinnamic acid biosynthetic process (GO:0009800);; Molecular Function: phenylalanine ammonia-lyase activity (GO:0045548);;	K10775|2.8e-302|nnu:104589393|K10775 phenylalanine ammonia-lyase [EC:4.3.1.24] | (RefSeq) phenylalanine ammonia-lyase-like	Phenylalanine metabolism (ko00360);; Phenylpropanoid biosynthesis (ko00940)	[Q]	Secondary metabolites biosynthesis, transport and catabolism	Aromatic amino acid lyase	Phenylalanine ammonia-lyase OS=Pinus taeda OX=3352 GN=PAL PE=3 SV=1	Q	Secondary metabolites biosynthesis, transport and catabolism	phenylalanine ammonia-lyase [Ginkgo biloba]
gene.Gb_24560	185	200	182	61	56	67	9.63839	9.14841	10.6526	3.34139	3.13026	3.58651	4.51098e-11	-1.62788	down	--	--	--	--	--	--	--	--	--	--	--	unknown [Picea sitchensis]
gene.Gb_31480	218	256	225	528	522	579	3.95669	4.0855	4.60154	10.0744	10.2614	10.7998	8.35009e-16	1.22051	up	--	--	Molecular Function: actin binding (GO:0003779);; Cellular Component: cellular_component (GO:0005575);; Cellular Component: intracellular (GO:0005622);; Cellular Component: obsolete cell (GO:0005623);; Cellular Component: cytoplasm (GO:0005737);; Cellular Component: vacuole (GO:0005773);; Cellular Component: vacuolar membrane (GO:0005774);; Cellular Component: membrane (GO:0016020);; Cellular Comp…	--	--	--	--	KIP1-like protein	Protein NETWORKED 3A OS=Arabidopsis thaliana OX=3702 GN=NET3A PE=2 SV=1	S	Function unknown	protein NETWORKED 4B-like [Selaginella moellendorffii]
gene.Gb_41695	114	115	101	377	344	378	1.14877	1.01762	1.14819	3.99484	3.749	3.92138	5.57461e-21	1.73589	up	[G]	Carbohydrate transport and metabolism	Molecular Function: sucrose alpha-glucosidase activity (GO:0004575);; Biological Process: carbohydrate metabolic process (GO:0005975);; Cellular Component: integral component of membrane (GO:0016021);;	K01193|6.3e-216|atr:18422654|K01193 beta-fructofuranosidase [EC:3.2.1.26] | (RefSeq) beta-fructofuranosidase, soluble isoenzyme I	Galactose metabolism (ko00052);; Starch and sucrose metabolism (ko00500)	[G]	Carbohydrate transport and metabolism	Glycosyl hydrolases family 32 N-terminal domain	Beta-fructofuranosidase, soluble isoenzyme I OS=Daucus carota OX=4039 GN=INV*DC4 PE=1 SV=2	G	Carbohydrate transport and metabolism	beta-fructofuranosidase, soluble isoenzyme I [Amborella trichopoda]
gene.Gb_00647	53	64	46	199	189	219	1.48605	1.58615	1.45189	5.95379	5.80266	6.38766	3.88897e-15	1.90397	up	--	--	--	--	--	--	--	--	--	S	Function unknown	uncharacterized protein LOC105641925 [Jatropha curcas]
gene.Gb_27514	342	328	119	113	67	88	6.23992	5.27045	2.44917	2.15511	1.31815	1.64811	3.28003e-05	-1.52436	down	--	--	--	--	--	--	--	--	--	--	--	hypothetical protein G4B88_014433 [Cannabis sativa]
gene.Gb_27252	38694	40822	38149	6236	9075	7544	715.428	664.582	795.297	121.171	181.411	143.187	2.3681e-55	-2.36299	down	[G]	Carbohydrate transport and metabolism	Biological Process: glucose metabolic process (GO:0006006);; Molecular Function: oxidoreductase activity, acting on the aldehyde or oxo group of donors, NAD or NADP as acceptor (GO:0016620);; Molecular Function: NADP binding (GO:0050661);; Molecular Function: NAD binding (GO:0051287);;	K05298|4.0e-204|vvi:100259814|K05298 glyceraldehyde-3-phosphate dehydrogenase (NADP+) (phosphorylating) [EC:1.2.1.13] | (RefSeq) glyceraldehyde-3-phosphate dehydrogenase B, chloroplastic	Carbon fixation in photosynthetic organisms (ko00710);; Carbon metabolism (ko01200)	[G]	Carbohydrate transport and metabolism	Glyceraldehyde 3-phosphate dehydrogenase, C-terminal domain	Glyceraldehyde-3-phosphate dehydrogenase B, chloroplastic OS=Pisum sativum OX=3888 GN=GAPB PE=1 SV=2	G	Carbohydrate transport and metabolism	unknown [Picea sitchensis]
gene.Gb_03205	2589	3224	2422	564	737	726	69.1044	75.7615	72.8902	15.8023	21.2495	19.8899	2.6569e-53	-2.01233	down	[Q]	Secondary metabolites biosynthesis, transport and catabolism	Molecular Function: oxidoreductase activity (GO:0016491);;	K22374|2.7e-95|psom:113276337|K22374 3''-deamino-3''-oxonicotianamine reductase [EC:1.1.1.285] | (RefSeq) non-functional NADPH-dependent codeinone reductase 2-like	--	[R]	General function prediction only	Aldo/keto reductase family	Non-functional NADPH-dependent codeinone reductase 2 OS=Papaver somniferum OX=3469 GN=COR2 PE=1 SV=1	S	Function unknown	unknown [Picea sitchensis]
gene.Gb_14534	54	65	53	9	30	22	1.86778	1.97755	2.05729	0.323602	1.11232	0.784752	0.00657399	-1.48413	down	--	--	--	--	--	--	--	Tetratricopeptide repeat	--	--	--	hypothetical protein PHYPA_022357 [Physcomitrium patens]
gene.Gb_41264	141	155	144	43	24	42	3.40172	3.28571	3.90198	1.0876	0.623846	1.02754	1.91548e-10	-2.02356	down	--	--	Cellular Component: nucleus (GO:0005634);; Biological Process: nucleosome assembly (GO:0006334);;	K11279|2.5e-113|atr:18421922|K11279 nucleosome assembly protein 1-like 1 | (RefSeq) nucleosome assembly protein 1;4	--	[BD]	Chromatin structure and dynamics;; Cell cycle control, cell division, chromosome partitioning	Nucleosome assembly protein (NAP)	Nucleosome assembly protein 1;1 OS=Oryza sativa subsp. japonica OX=39947 GN=NAP1;1 PE=2 SV=1	--	--	nucleosome assembly protein 1;3-like [Nymphaea colorata]
gene.Gb_41712	933	1035	822	297	336	415	49.0562	47.887	48.7255	16.366	19.084	22.3651	1.86066e-22	-1.41158	down	--	--	--	--	--	--	--	Rhodanese-like domain	--	S	Function unknown	uncharacterized protein LOC116250299 isoform X2 [Nymphaea colorata]
gene.Gb_40435	351	334	168	925	928	892	6.27862	5.25766	3.38301	17.422	17.9749	16.4115	2.94192e-16	1.71187	up	[E]	Amino acid transport and metabolism	Molecular Function: oxidoreductase activity (GO:0016491);;	K17839|6.5e-218|atr:18427217|K17839 polyamine oxidase [EC:1.5.3.17 1.5.3.-] | (RefSeq) probable polyamine oxidase 2	Arginine and proline metabolism (ko00330);; beta-Alanine metabolism (ko00410);; Pantothenate and CoA biosynthesis (ko00770)	[Q]	Secondary metabolites biosynthesis, transport and catabolism	Flavin containing amine oxidoreductase	Polyamine oxidase 2 OS=Arabidopsis thaliana OX=3702 GN=PAO2 PE=1 SV=1	Q	Secondary metabolites biosynthesis, transport and catabolism	probable polyamine oxidase 2 [Amborella trichopoda]
gene.Gb_33211	49	51	34	203	361	261	1.62904	1.48374	1.27111	7.15726	13.1243	9.00565	5.0201e-18	2.64287	up	--	--	Biological Process: response to acid chemical (GO:0001101);; Cellular Component: cellular_component (GO:0005575);; Cellular Component: extracellular region (GO:0005576);; Biological Process: biological_process (GO:0008150);; Biological Process: response to endogenous stimulus (GO:0009719);; Biological Process: response to hormone (GO:0009725);; Biological Process: response to gibberellin (GO:0009…	K03860|8.6e-12|nnu:104608881|K03860 phosphatidylinositol N-acetylglucosaminyltransferase subunit Q | (RefSeq) N-acetylglucosaminyl-phosphatidylinositol biosynthetic protein gpi1-like	Glycosylphosphatidylinositol (GPI)-anchor biosynthesis (ko00563)	--	--	Gibberellin regulated protein	Snakin-2 OS=Solanum tuberosum OX=4113 GN=SN2 PE=1 SV=1	S	Function unknown	unknown [Picea sitchensis]
gene.Gb_08745	84	115	67	161	161	207	0.954149	1.14734	0.857617	1.91223	1.97593	2.40726	0.000104428	1.00684	up	--	--	Molecular Function: zinc ion binding (GO:0008270);;	K23541|1.8e-166|egu:105049642|K23541 Ca2+/H+ antiporter, TMEM165/GDT1 family | (RefSeq) pentatricopeptide repeat-containing protein At3g24000, mitochondrial-like	--	[R]	General function prediction only	PPR repeat	Pentatricopeptide repeat-containing protein At1g11290, chloroplastic OS=Arabidopsis thaliana OX=3702 GN=PCMP-H40 PE=2 SV=1	S	Function unknown	unknown [Picea sitchensis]
gene.Gb_06676	258	245	241	109	110	152	7.95428	6.65179	8.37828	3.53925	3.65631	4.79866	1.25049e-05	-1.01632	down	--	--	Cellular Component: integral component of membrane (GO:0016021);;	--	--	--	--	--	--	--	--	uncharacterized protein LOC112343386 isoform X2 [Selaginella moellendorffii]
gene.Gb_32147	153	164	157	377	500	488	3.27429	3.10742	3.81027	8.5183	11.6358	10.7711	1.91752e-14	1.52402	up	[I]	Lipid transport and metabolism	Biological Process: lipid metabolic process (GO:0006629);; Cellular Component: integral component of membrane (GO:0016021);; Molecular Function: oxidoreductase activity, acting on paired donors, with oxidation of a pair of donors resulting in the reduction of molecular oxygen to two molecules of water (GO:0016717);;	K10257|2.5e-167|pper:18785351|K10257 acyl-lipid omega-3 desaturase [EC:1.14.19.25 1.14.19.35 1.14.19.36] | (RefSeq) omega-3 fatty acid desaturase, chloroplastic	--	--	--	Fatty acid desaturase	Omega-3 fatty acid desaturase, chloroplastic OS=Ricinus communis OX=3988 GN=FAD7A-1 PE=2 SV=1	I	Lipid transport and metabolism	putative plastidial w-3 fatty acid desaturase [Picea abies]
gene.Gb_34495	75	107	101	34	40	59	1.24319	1.57424	1.90636	0.586861	0.720375	1.01209	0.00409005	-1.09977	down	[QV]	Secondary metabolites biosynthesis, transport and catabolism;; Defense mechanisms	Molecular Function: monooxygenase activity (GO:0004497);; Molecular Function: iron ion binding (GO:0005506);; Cellular Component: integral component of membrane (GO:0016021);; Molecular Function: oxidoreductase activity, acting on paired donors, with incorporation or reduction of molecular oxygen (GO:0016705);; Molecular Function: heme binding (GO:0020037);;	K20623|3.5e-193|nnu:104609273|K20623 typhasterol/6-deoxotyphasterol 2alpha-hydroxylase | (RefSeq) cytochrome P450 71A1-like	Brassinosteroid biosynthesis (ko00905)	[Q]	Secondary metabolites biosynthesis, transport and catabolism	Cytochrome P450	Trimethyltridecatetraene synthase OS=Zea mays OX=4577 GN=CYP92C6 PE=1 SV=1	Q	Secondary metabolites biosynthesis, transport and catabolism	unknown [Picea sitchensis]
gene.Gb_12086	204	309	218	681	535	644	7.46124	9.99309	9.01776	26.2904	21.2507	24.2728	1.47883e-15	1.35755	up	[O]	Posttranslational modification, protein turnover, chaperones	Molecular Function: glutathione transferase activity (GO:0004364);;	K00799|4.6e-84|gmx:100793025|K00799 glutathione S-transferase [EC:2.5.1.18] | (RefSeq) glutathione S-transferase L3	Glutathione metabolism (ko00480)	[O]	Posttranslational modification, protein turnover, chaperones	Glutathione S-transferase, N-terminal domain	Glutathione S-transferase L3 OS=Arabidopsis thaliana OX=3702 GN=GSTL3 PE=2 SV=1	O	Posttranslational modification, protein turnover, chaperones	lambda class glutathione S-transferase [Pinus tabuliformis]
gene.Gb_39993	153	370	62	1283	816	409	3.69109	7.86993	1.67751	32.6188	21.3375	10.1476	0.00952357	2.20458	up	[IR]	Lipid transport and metabolism;; General function prediction only	Molecular Function: hydrolase activity, acting on ester bonds (GO:0016788);;	K00679|2.5e-49|cic:CICLE_v10027727mg|K00679 phospholipid:diacylglycerol acyltransferase [EC:2.3.1.158] | (RefSeq) hypothetical protein	Glycerolipid metabolism (ko00561)	--	--	GDSL-like Lipase/Acylhydrolase	GDSL esterase/lipase At2g23540 OS=Arabidopsis thaliana OX=3702 GN=At2g23540 PE=2 SV=1	S	Function unknown	unknown [Picea sitchensis]
gene.Gb_07915	25	39	43	102	142	94	0.311145	0.438289	0.622775	1.38223	1.98704	1.24621	2.51097e-05	1.66122	up	[T]	Signal transduction mechanisms	Molecular Function: protein kinase activity (GO:0004672);; Molecular Function: ATP binding (GO:0005524);; Cellular Component: integral component of membrane (GO:0016021);;	K20359|2.2e-51|eus:EUTSA_v10006389mg|K20359 PRA1 family protein 1 | (RefSeq) hypothetical protein	--	--	--	Protein tyrosine and serine/threonine kinase	Putative kinase-like protein TMKL1 OS=Arabidopsis thaliana OX=3702 GN=TMKL1 PE=1 SV=1	T	Signal transduction mechanisms	unknown [Picea sitchensis]
gene.Gb_38118	790	844	771	1939	1960	1817	16.2336	15.2751	17.8705	41.9106	43.5897	38.3508	5.30939e-24	1.24957	up	--	--	Cellular Component: Golgi apparatus (GO:0005794);; Molecular Function: O-acetyltransferase activity (GO:0016413);;	K23877|6.8e-38|boe:106296478|K23877 xyloglucan O-acetyltransferase | (RefSeq) protein ALTERED XYLOGLUCAN 4-like	--	--	--	GDSL/SGNH-like Acyl-Esterase family found in Pmr5 and Cas1p	Protein trichome birefringence-like 36 OS=Arabidopsis thaliana OX=3702 GN=TBL36 PE=2 SV=1	--	--	protein trichome birefringence-like 36 [Amborella trichopoda]
gene.Gb_20858	4119	4622	4207	1612	1932	1696	76.9134	75.9821	88.5612	31.6242	38.9991	32.5043	2.71828e-24	-1.30372	down	--	--	Molecular Function: calcium ion binding (GO:0005509);;	--	--	--	--	EF-hand domain pair	--	S	Function unknown	uncharacterized protein LOC116259931 isoform X2 [Nymphaea colorata]
gene.Gb_09930	710	804	528	250	321	436	15.219	15.1726	12.763	5.61745	7.42679	9.58186	7.34333e-07	-1.01175	down	--	--	--	--	--	--	--	--	--	--	--	hypothetical protein AXG93_1847s1270 [Marchantia polymorpha subsp. ruderalis]
NewGene_5058	524	577	542	143	106	253	16.4636	15.9681	19.1885	4.71622	3.60362	8.15047	3.94105e-11	-1.73369	down	[M]	Cell wall/membrane/envelope biogenesis	Molecular Function: molecular_function (GO:0003674);; Molecular Function: catalytic activity (GO:0003824);; Molecular Function: 3-beta-hydroxy-delta5-steroid dehydrogenase activity (GO:0003854);; Biological Process: steroid biosynthetic process (GO:0006694);; Biological Process: cellular aromatic compound metabolic process (GO:0006725);; Biological Process: response to stress (GO:0006950);; Biolo…	K09753|1.48e-41|ppp:112288176|K09753 cinnamoyl-CoA reductase [EC:1.2.1.44] | (RefSeq) cinnamoyl-CoA reductase 1-like isoform X1	Phenylpropanoid biosynthesis (ko00940)	[V]	Defense mechanisms	NAD dependent epimerase/dehydratase family	Cinnamoyl-CoA reductase-like SNL6 OS=Oryza sativa subsp. japonica OX=39947 GN=SNL6 PE=3 SV=1	V	Defense mechanisms	cinnamoyl-CoA reductase-like SNL6 [Cucurbita maxima]
gene.Gb_04081	122	148	112	276	178	357	1.12674	1.21052	1.16811	2.69321	1.77921	3.39697	5.94879e-05	1.08012	up	--	--	--	--	--	--	--	--	--	--	--	hypothetical protein MARPO_0001s0044 [Marchantia polymorpha]
gene.Gb_17119	634	982	697	183	203	461	13.6018	18.5572	16.8717	4.12198	4.69214	10.1461	7.1327e-07	-1.45608	down	--	--	Molecular Function: ubiquitin-protein transferase activity (GO:0004842);;	K10260|7.0e-16|cre:CHLREDRAFT_205525|K10260 F-box and WD-40 domain protein 7 | (RefSeq) predicted protein	Ubiquitin mediated proteolysis (ko04120)	--	--	U-box domain	E3 ubiquitin-protein ligase PUB22 OS=Arabidopsis thaliana OX=3702 GN=PUB22 PE=1 SV=1	H	Coenzyme transport and metabolism	U-box protein [Cryptomeria japonica]
gene.Gb_08281	395	357	237	91	84	146	5.47372	4.35176	3.69958	1.32039	1.24552	2.07443	5.32384e-10	-1.62252	down	[T]	Signal transduction mechanisms	Molecular Function: protein serine/threonine kinase activity (GO:0004674);; Molecular Function: ATP binding (GO:0005524);; Cellular Component: plasma membrane (GO:0005886);; Cellular Component: integral component of membrane (GO:0016021);; Biological Process: protein autophosphorylation (GO:0046777);;	K24104|1.1e-63|thj:104799061|K24104 GPN-loop GTPase | (RefSeq) LOW QUALITY PROTEIN: uncharacterized protein LOC104799061	--	--	--	Protein tyrosine and serine/threonine kinase	Cysteine-rich receptor-like protein kinase 2 OS=Arabidopsis thaliana OX=3702 GN=CRK2 PE=1 SV=1	T	Signal transduction mechanisms	cysteine-rich receptor-like protein kinase 2 [Amborella trichopoda]
gene.Gb_29402	47	69	57	9	3	0	0.948461	1.23985	1.29894	0.184707	0.057589	0	1.38931e-07	-3.83597	down	--	--	--	--	--	--	--	--	--	--	--	myosin heavy chain, muscle [Syzygium oleosum]
gene.Gb_32351	417	461	366	153	156	183	7.74129	7.54322	7.67358	2.98658	3.12333	3.48395	1.50791e-15	-1.3356	down	--	--	Molecular Function: molecular_function (GO:0003674);; Molecular Function: DNA-binding transcription factor activity (GO:0003700);; Cellular Component: cellular_component (GO:0005575);; Cellular Component: intracellular (GO:0005622);; Cellular Component: obsolete cell (GO:0005623);; Cellular Component: nucleus (GO:0005634);; Biological Process: regulation of transcription, DNA-templated (GO:000635…	K20558|4.1e-44|gab:108477455|K20558 transcription factor SPEECHLESS | (RefSeq) transcription factor SPEECHLESS	MAPK signaling pathway - plant (ko04016)	--	--	Helix-loop-helix DNA-binding domain	Transcription factor FAMA OS=Arabidopsis thaliana OX=3702 GN=FAMA PE=1 SV=1	K	Transcription	FAMA [Vitis vinifera]
gene.Gb_28648	111	122	127	14	8	63	1.60707	1.55459	2.07859	0.201131	0.123783	0.928977	0.000469641	-2.13449	down	[M]	Cell wall/membrane/envelope biogenesis	Molecular Function: protein kinase activity (GO:0004672);; Molecular Function: ATP binding (GO:0005524);; Cellular Component: integral component of membrane (GO:0016021);;	K01180|1.0e-39|cmax:111487562|K01180 endo-1,3(4)-beta-glucanase [EC:3.2.1.6] | (RefSeq) uncharacterized protein LOC111487562	--	--	--	Salt stress response/antifungal	Cysteine-rich receptor-like protein kinase 2 OS=Arabidopsis thaliana OX=3702 GN=CRK2 PE=1 SV=1	T	Signal transduction mechanisms	cysteine-rich receptor-like protein kinase 2 isoform X2 [Amborella trichopoda]
gene.Gb_41760	60	48	51	123	100	118	3.11257	2.18155	2.99746	6.72325	5.64655	6.3224	0.000676707	1.09077	up	--	--	--	--	--	--	--	--	--	--	--	unknown [Picea sitchensis]
gene.Gb_24370	1060	1063	942	339	385	495	39.6064	34.98	39.6784	13.3111	15.539	18.9892	1.14896e-17	-1.33682	down	[C]	Energy production and conversion	Molecular Function: iron ion binding (GO:0005506);; Cellular Component: integral component of membrane (GO:0016021);;	--	--	--	--	Rubredoxin	--	C	Energy production and conversion	unknown [Picea sitchensis]
gene.Gb_27208	308	364	295	145	150	173	6.16649	6.41598	6.66872	3.04483	3.25015	3.54073	1.08125e-08	-1.04462	down	[I]	Lipid transport and metabolism	Molecular Function: farnesyl-diphosphate farnesyltransferase activity (GO:0004310);; Biological Process: biosynthetic process (GO:0009058);; Cellular Component: integral component of membrane (GO:0016021);; Molecular Function: squalene synthase activity (GO:0051996);;	K02291|2.7e-146|jre:108988182|K02291 15-cis-phytoene synthase [EC:2.5.1.32] | (RefSeq) phytoene synthase 2, chloroplastic	Carotenoid biosynthesis (ko00906)	[I]	Lipid transport and metabolism	Squalene/phytoene synthase	Phytoene synthase, chloroplastic OS=Cucumis melo OX=3656 GN=PSY PE=2 SV=1	I	Lipid transport and metabolism	unknown [Picea sitchensis]
gene.Gb_10757	158	187	172	53	41	57	13.0597	13.5713	15.9949	4.56972	3.61398	4.83782	5.55604e-11	-1.78231	down	[QV]	Secondary metabolites biosynthesis, transport and catabolism;; Defense mechanisms	Molecular Function: monooxygenase activity (GO:0004497);; Molecular Function: iron ion binding (GO:0005506);; Cellular Component: mitochondrion (GO:0005739);; Cellular Component: integral component of membrane (GO:0016021);; Molecular Function: oxidoreductase activity, acting on paired donors, with incorporation or reduction of molecular oxygen (GO:0016705);; Molecular Function: heme binding (GO:…	K20667|1.1e-37|qsu:111984580|K20667 beta-amyrin 28-monooxygenase [EC:1.14.14.126] | (RefSeq) beta-amyrin 28-oxidase-like	--	[QI]	Secondary metabolites biosynthesis, transport and catabolism;; Lipid transport and metabolism	Cytochrome P450	Cytochrome P450 716B1 OS=Picea sitchensis OX=3332 GN=CYP716B1 PE=2 SV=1	Q	Secondary metabolites biosynthesis, transport and catabolism	CYP450 716-like protein [Ginkgo biloba]
gene.Gb_15835	254	257	242	137	109	121	13.1617	11.7151	14.1447	7.4561	6.09414	6.44006	1.74749e-06	-1.04176	down	--	--	Biological Process: photosystem II assembly (GO:0010207);;	--	--	--	--	Photosystem II Pbs27	Photosystem II D1 precursor processing protein PSB27-H2, chloroplastic OS=Arabidopsis thaliana OX=3702 GN=PSB27-2 PE=1 SV=1	S	Function unknown	unknown [Picea sitchensis]
gene.Gb_36342	276	321	305	104	164	101	11.9014	12.2075	14.8552	4.70806	7.66397	4.44575	2.20682e-06	-1.28284	down	--	--	--	--	--	--	--	--	--	--	--	unknown [Picea sitchensis]
gene.Gb_22186	548	621	314	225	178	201	13.1261	13.1044	8.47428	5.65804	4.5963	4.94098	8.15009e-09	-1.27006	down	[Q]	Secondary metabolites biosynthesis, transport and catabolism	Molecular Function: oxidoreductase activity (GO:0016491);; Molecular Function: metal ion binding (GO:0046872);;	K24028|1.2e-83|lja:Lj0g3v0213339.1|K24028 salicylic acid 3-hydroxylase [EC:1.14.11.-] | (RefSeq) Lj0g3v0213339.1; -	--	[QR]	Secondary metabolites biosynthesis, transport and catabolism;; General function prediction only	non-haem dioxygenase in morphine synthesis N-terminal	Probable 2-oxoglutarate-dependent dioxygenase SLC1 OS=Oryza sativa subsp. japonica OX=39947 GN=SLC1 PE=2 SV=1	Q	Secondary metabolites biosynthesis, transport and catabolism	unknown [Picea sitchensis]
gene.Gb_14030	310	380	464	118	85	80	7.96798	8.61741	13.4499	3.1821	2.36258	2.1088	6.34897e-14	-2.04575	down	[Q]	Secondary metabolites biosynthesis, transport and catabolism	Molecular Function: oxidoreductase activity (GO:0016491);; Molecular Function: metal ion binding (GO:0046872);;	K05278|3.9e-105|egu:105058232|K05278 flavonol synthase [EC:1.14.20.6] | (RefSeq) flavonol synthase/flavanone 3-hydroxylase-like	Flavonoid biosynthesis (ko00941)	[QR]	Secondary metabolites biosynthesis, transport and catabolism;; General function prediction only	non-haem dioxygenase in morphine synthesis N-terminal	Flavonol synthase/flavanone 3-hydroxylase OS=Citrus unshiu OX=55188 GN=FLS PE=1 SV=1	Q	Secondary metabolites biosynthesis, transport and catabolism	flavonol synthase [Ginkgo biloba]
gene.Gb_31711	46	50	21	130	95	62	0.741134	0.709821	0.37644	2.19857	1.65779	1.02371	0.00374936	1.33361	up	--	--	Molecular Function: DNA-binding transcription factor activity (GO:0003700);;	--	--	--	--	--	--	--	--	PREDICTED: uncharacterized protein LOC108223504 [Daucus carota subsp. sativus]
gene.Gb_15706	908	2042	1001	435	419	445	38.6764	76.6309	48.092	19.4601	19.2964	19.4457	2.09148e-12	-1.56471	down	--	--	--	--	--	--	--	--	--	--	--	unnamed protein product [Agrocybe aegerita]
gene.Gb_09231	2334	2188	2361	612	685	892	45.0513	37.1773	51.3698	12.4009	14.2864	17.6755	9.21325e-25	-1.67182	down	[E]	Amino acid transport and metabolism	Molecular Function: serine-type carboxypeptidase activity (GO:0004185);;	K16297|3.6e-130|ini:109161830|K16297 serine carboxypeptidase-like clade II [EC:3.4.16.-] | (RefSeq) putative serine carboxypeptidase-like 23	--	[OE]	Posttranslational modification, protein turnover, chaperones;; Amino acid transport and metabolism	Serine carboxypeptidase	Serine carboxypeptidase II-3 OS=Hordeum vulgare OX=4513 GN=CXP;2-3 PE=2 SV=1	--	--	unknown [Picea sitchensis]
gene.Gb_20862	1118	1388	1186	608	482	696	41.7735	45.6698	49.9645	23.845	19.4536	26.7026	3.08402e-13	-1.05303	down	[O]	Posttranslational modification, protein turnover, chaperones	Biological Process: response to oxidative stress (GO:0006979);; Biological Process: protein repair (GO:0030091);; Molecular Function: peptide-methionine (R)-S-oxide reductase activity (GO:0033743);; Molecular Function: metal ion binding (GO:0046872);;	K07305|2.0e-68|nta:107775816|K07305 peptide-methionine (R)-S-oxide reductase [EC:1.8.4.12] | (RefSeq) peptide methionine sulfoxide reductase B1, chloroplastic-like	--	[O]	Posttranslational modification, protein turnover, chaperones	SelR domain	Peptide methionine sulfoxide reductase B1, chloroplastic OS=Oryza sativa subsp. japonica OX=39947 GN=MSRB1 PE=2 SV=2	O	Posttranslational modification, protein turnover, chaperones	unknown [Picea sitchensis]
gene.Gb_06871	54	32	10	109	102	91	2.33105	1.20962	0.440327	4.93388	4.73289	4.03728	0.00108926	1.68237	up	[R]	General function prediction only	--	K20246|9.4e-54|ppp:112273553|K20246 L-histidine Nalpha-methyltransferase / hercynylcysteine S-oxide synthase [EC:2.1.1.44 1.14.99.51] | (RefSeq) ergothioneine biosynthesis protein 1-like	Histidine metabolism (ko00340)	--	--	Histidine-specific methyltransferase, SAM-dependent	--	S	Function unknown	hypothetical protein AXG93_1615s1290 [Marchantia polymorpha subsp. ruderalis]
gene.Gb_30093	147	176	128	60	55	44	1.57579	1.66713	1.55041	0.669081	0.640672	0.48411	1.82038e-07	-1.49009	down	[V]	Defense mechanisms	Molecular Function: ATP binding (GO:0005524);; Cellular Component: integral component of membrane (GO:0016021);; Molecular Function: ATPase activity (GO:0016887);;	K08712|1.0e-87|gsl:Gasu_29800|K08712 ATP-binding cassette, subfamily G (WHITE), member 2, SNQ2 | (RefSeq) ABC transporter, ATP-binding protein	ABC transporters (ko02010)	[Q]	Secondary metabolites biosynthesis, transport and catabolism	ABC-2 type transporter	Pleiotropic drug resistance protein 1 OS=Petunia hybrida OX=4102 GN=PDR1 PE=2 SV=1	Q	Secondary metabolites biosynthesis, transport and catabolism	hypothetical protein C4D60_Mb09t02820 [Musa balbisiana]
gene.Gb_39382	3312	3401	2733	1176	1235	1470	76.739	69.3833	71.4018	28.6396	30.9351	34.9471	4.07769e-32	-1.28272	down	[S]	Function unknown	Cellular Component: integral component of membrane (GO:0016021);;	K14638|1.1e-31|mng:MNEG_6196|K14638 solute carrier family 15 (peptide/histidine transporter), member 3/4 | (RefSeq) Peptide transporter PTR2	--	[S]	Function unknown	SNARE associated Golgi protein	--	S	Function unknown	unknown [Picea sitchensis]
gene.Gb_20818	192	98	61	21	34	6	4.98855	2.2237	1.78147	0.546882	0.947012	0.156849	4.73459e-05	-2.48875	down	[T]	Signal transduction mechanisms	Molecular Function: protein serine/threonine kinase activity (GO:0004674);; Molecular Function: ATP binding (GO:0005524);;	K20604|1.4e-118|nnu:104607302|K20604 mitogen-activated protein kinase kinase 9 [EC:2.7.12.2] | (RefSeq) mitogen-activated protein kinase kinase 9-like	MAPK signaling pathway - plant (ko04016)	[T]	Signal transduction mechanisms	Protein kinase domain	Mitogen-activated protein kinase kinase 9 OS=Arabidopsis thaliana OX=3702 GN=MKK9 PE=1 SV=1	T	Signal transduction mechanisms	mitogen-activated protein kinase kinase 9-like [Nymphaea colorata]
gene.Gb_05853	28159	31650	23706	10659	12252	11040	929.72	920.123	882.482	369.838	437.392	374.193	1.87192e-34	-1.28641	down	--	--	Cellular Component: photosystem I (GO:0009522);; Cellular Component: photosystem II (GO:0009523);; Cellular Component: chloroplast thylakoid membrane (GO:0009535);; Biological Process: photosynthesis, light harvesting (GO:0009765);; Cellular Component: integral component of membrane (GO:0016021);; Molecular Function: chlorophyll binding (GO:0016168);; Biological Process: protein-chromophore linka…	K08913|4.9e-143|zju:107416999|K08913 light-harvesting complex II chlorophyll a/b binding protein 2 | (RefSeq) chlorophyll a-b binding protein 151, chloroplastic	Photosynthesis - antenna proteins (ko00196)	--	--	Chlorophyll A-B binding protein	Chlorophyll a-b binding protein type I, chloroplastic OS=Pinus thunbergii OX=3350 PE=2 SV=1	C	Energy production and conversion	chlorophyll a/b-binding protein [Pinus thunbergii]
NewGene_4740	23	65	17	96	82	106	0.310798	0.783069	0.257495	1.38426	1.21676	1.48073	0.00170016	1.4939	up	--	--	Molecular Function: microtubule motor activity (GO:0003777);; Molecular Function: ATP binding (GO:0005524);; Biological Process: microtubule-based movement (GO:0007018);; Molecular Function: microtubule binding (GO:0008017);;	K10400|4.96e-59|csv:101216258|K10400 kinesin family member 15 | (RefSeq) kinesin-like protein KIN-12B	--	--	--	--	Kinesin-like protein KIN-12B OS=Arabidopsis thaliana OX=3702 GN=KIN12B PE=1 SV=1	Z	Cytoskeleton	PAKRP1L [Pinus tabuliformis]
gene.Gb_10754	2865	3353	2884	1132	1295	1779	50.6209	52.1625	57.4532	21.0046	24.737	32.2666	1.15437e-13	-1.12041	down	[QV]	Secondary metabolites biosynthesis, transport and catabolism;; Defense mechanisms	Molecular Function: monooxygenase activity (GO:0004497);; Molecular Function: iron ion binding (GO:0005506);; Cellular Component: mitochondrion (GO:0005739);; Cellular Component: integral component of membrane (GO:0016021);; Molecular Function: oxidoreductase activity, acting on paired donors, with incorporation or reduction of molecular oxygen (GO:0016705);; Molecular Function: heme binding (GO:…	K20667|1.2e-150|nnu:104593852|K20667 beta-amyrin 28-monooxygenase [EC:1.14.14.126] | (RefSeq) beta-amyrin 28-oxidase-like	--	[QI]	Secondary metabolites biosynthesis, transport and catabolism;; Lipid transport and metabolism	Cytochrome P450	Cytochrome P450 716B2 OS=Picea sitchensis OX=3332 GN=CYP716B2 PE=2 SV=1	Q	Secondary metabolites biosynthesis, transport and catabolism	CYP450 716-like protein [Ginkgo biloba]
NewGene_2512	16	8	6	41	34	41	0.169195	0.077952	0.074467	0.472535	0.403043	0.468139	0.00177344	1.95014	up	[T]	Signal transduction mechanisms	Molecular Function: protein kinase activity (GO:0004672);; Molecular Function: ATP binding (GO:0005524);; Biological Process: protein phosphorylation (GO:0006468);; Cellular Component: integral component of membrane (GO:0016021);;	K00924|9.82e-37|cqi:110720574|K00924 kinase [EC:2.7.1.-] | (RefSeq) receptor protein kinase CLAVATA1-like	--	--	--	Protein kinase domain	Serine/threonine-protein kinase-like protein CR4 OS=Oryza sativa subsp. japonica OX=39947 GN=CR4 PE=1 SV=1	--	--	Wall-associated receptor kinase-like [Actinidia chinensis var. chinensis]
gene.Gb_06380	10966	12912	10425	32183	34309	28563	105.023	108.885	112.576	323.928	355.293	280.834	3.72536e-37	1.48061	up	[G]	Carbohydrate transport and metabolism	Molecular Function: hydrolase activity, hydrolyzing O-glycosyl compounds (GO:0004553);; Biological Process: carbohydrate metabolic process (GO:0005975);; Molecular Function: carbohydrate binding (GO:0030246);;	K15925|0.0e+00|nnu:104601799|K15925 alpha-D-xyloside xylohydrolase [EC:3.2.1.177] | (RefSeq) alpha-xylosidase 1	--	[G]	Carbohydrate transport and metabolism	Glycosyl hydrolases family 31	Alpha-xylosidase 1 OS=Arabidopsis thaliana OX=3702 GN=XYL1 PE=1 SV=1	G	Carbohydrate transport and metabolism	unknown [Picea sitchensis]
gene.Gb_04458	125	131	113	341	317	336	0.680651	0.62675	0.692497	1.95152	1.86685	1.87975	1.36507e-14	1.43126	up	--	--	--	--	--	--	--	--	--	--	--	hypothetical protein F0562_031995 [Nyssa sinensis]
gene.Gb_06661	631	901	645	213	190	271	10.4048	13.0963	12.0005	3.68067	3.38572	4.59089	5.68235e-24	-1.68533	down	[QV]	Secondary metabolites biosynthesis, transport and catabolism;; Defense mechanisms	Molecular Function: iron ion binding (GO:0005506);; Cellular Component: integral component of membrane (GO:0016021);; Molecular Function: oxidoreductase activity, acting on paired donors, with incorporation or reduction of molecular oxygen (GO:0016705);; Molecular Function: heme binding (GO:0020037);;	K20769|2.9e-147|dzi:111314293|K20769 fatty acid omega-hydroxylase [EC:1.14.-.-] | (RefSeq) cytochrome P450 94A1-like	Cutin, suberine and wax biosynthesis (ko00073)	[QI]	Secondary metabolites biosynthesis, transport and catabolism;; Lipid transport and metabolism	Cytochrome P450	Cytochrome P450 94A1 OS=Vicia sativa OX=3908 GN=CYP94A1 PE=2 SV=2	Q	Secondary metabolites biosynthesis, transport and catabolism	CYP94P6 [Taxus chinensis]
gene.Gb_10949	63	55	46	21	12	20	0.856979	0.655518	0.698196	0.294481	0.170462	0.271791	0.000725988	-1.63513	down	[E]	Amino acid transport and metabolism	Cellular Component: cytoplasm (GO:0005737);; Biological Process: L-phenylalanine catabolic process (GO:0006559);; Biological Process: cinnamic acid biosynthetic process (GO:0009800);; Molecular Function: phenylalanine ammonia-lyase activity (GO:0045548);;	K10775|2.0e-222|nnu:104589393|K10775 phenylalanine ammonia-lyase [EC:4.3.1.24] | (RefSeq) phenylalanine ammonia-lyase-like	Phenylalanine metabolism (ko00360);; Phenylpropanoid biosynthesis (ko00940)	[Q]	Secondary metabolites biosynthesis, transport and catabolism	Aromatic amino acid lyase	Phenylalanine ammonia-lyase OS=Pinus taeda OX=3352 GN=PAL PE=3 SV=1	Q	Secondary metabolites biosynthesis, transport and catabolism	phenylalanine ammonia-lyase [Ginkgo biloba]
gene.Gb_34325	294	326	350	138	68	178	9.3377	9.11355	12.5297	4.58803	2.32408	5.81062	1.21183e-05	-1.36704	down	[O]	Posttranslational modification, protein turnover, chaperones	Molecular Function: nicotianamine synthase activity (GO:0030410);; Biological Process: nicotianamine biosynthetic process (GO:0030418);;	K05953|4.5e-91|tcc:18600574|K05953 nicotianamine synthase [EC:2.5.1.43] | (RefSeq) nicotianamine synthase	--	--	--	Nicotianamine synthase protein	Nicotianamine synthase OS=Solanum lycopersicum OX=4081 GN=CHLN PE=2 SV=1	S	Function unknown	nicotianamine synthase [Cinnamomum micranthum f. kanehirae]
gene.Gb_35422	97	109	77	27	42	22	2.38242	2.35901	2.12796	0.678773	1.11335	0.556377	5.14965e-05	-1.61418	down	--	--	Molecular Function: calcium ion binding (GO:0005509);;	--	--	--	--	EF-hand domain	--	S	Function unknown	uncharacterized protein LOC111371662 isoform X1 [Olea europaea var. sylvestris]
gene.Gb_40574	107	109	143	23	36	44	1.4601	1.30422	2.20285	0.326962	0.522076	0.605859	2.14353e-06	-1.82802	down	[I]	Lipid transport and metabolism	Biological Process: response to reactive oxygen species (GO:0000302);; Biological Process: response to singlet oxygen (GO:0000304);; Biological Process: response to hypoxia (GO:0001666);; Biological Process: immune system process (GO:0002376);; Molecular Function: molecular_function (GO:0003674);; Molecular Function: catalytic activity (GO:0003824);; Molecular Function: binding (GO:0005488);; Mol…	K18875|2.6e-110|nau:109227025|K18875 enhanced disease susceptibility 1 protein | (RefSeq) protein EDS1L-like	Plant-pathogen interaction (ko04626)	--	--	Enhanced disease susceptibility 1 protein EP domain	Protein EDS1L OS=Arabidopsis thaliana OX=3702 GN=EDS1 PE=1 SV=1	O	Posttranslational modification, protein turnover, chaperones	unknown [Picea sitchensis]
gene.Gb_07830	1357	1469	1217	547	694	682	37.1209	35.3818	37.5337	15.728	20.5114	19.1339	8.16126e-15	-1.06832	down	[O]	Posttranslational modification, protein turnover, chaperones	Molecular Function: iron ion binding (GO:0005506);; Cellular Component: mitochondrial matrix (GO:0005759);; Biological Process: iron-sulfur cluster assembly (GO:0016226);; Molecular Function: 2 iron, 2 sulfur cluster binding (GO:0051537);;	K22068|6.2e-52|nau:109238649|K22068 iron-sulfur cluster assembly enzyme ISCU, mitochondrial | (RefSeq) iron-sulfur cluster assembly protein 1-like	--	[C]	Energy production and conversion	NifU-like N terminal domain	Iron-sulfur cluster assembly protein 1 OS=Oryza sativa subsp. japonica OX=39947 GN=ISU1 PE=2 SV=1	C	Energy production and conversion	unknown [Picea sitchensis]
gene.Gb_03283	411	305	292	845	800	831	6.67713	4.35989	5.33853	14.4419	14.0598	13.8683	4.97317e-13	1.29087	up	[S]	Function unknown	Biological Process: immune system process (GO:0002376);; Molecular Function: molecular_function (GO:0003674);; Molecular Function: binding (GO:0005488);; Molecular Function: glycosaminoglycan binding (GO:0005539);; Cellular Component: cellular_component (GO:0005575);; Cellular Component: obsolete cell (GO:0005623);; Cellular Component: plasma membrane (GO:0005886);; Biological Process: immune res…	K13473|6.9e-19|dosa:Os03t0133400-01|K13473 chitin elicitor-binding protein | (RefSeq) Os03g0133400, CHITIN_ELICITOR_BINDING_PROTEIN, CEBiP; Peptidoglycan-binding Lysin subgroup domain containing protein.	Plant-pathogen interaction (ko04626)	--	--	LysM domain	LysM domain-containing GPI-anchored protein 1 OS=Arabidopsis thaliana OX=3702 GN=LYM1 PE=1 SV=1	S	Function unknown	lysM domain-containing GPI-anchored protein 1 isoform X1 [Amborella trichopoda]
gene.Gb_10866	1646	1665	1395	96	168	139	15.9301	14.1919	15.2233	0.972254	1.75353	1.37505	3.08369e-80	-3.54008	down	--	--	Molecular Function: oxidoreductase activity, acting on single donors with incorporation of molecular oxygen, incorporation of two atoms of oxygen (GO:0016702);; Biological Process: oxylipin biosynthetic process (GO:0031408);; Molecular Function: metal ion binding (GO:0046872);;	K15718|2.7e-254|egr:104415564|K15718 linoleate 9S-lipoxygenase [EC:1.13.11.58] | (RefSeq) probable linoleate 9S-lipoxygenase 5	Linoleic acid metabolism (ko00591)	--	--	Lipoxygenase	Linoleate 9S-lipoxygenase A OS=Solanum lycopersicum OX=4081 GN=LOX1.1 PE=2 SV=1	E	Amino acid transport and metabolism	lipoxygenase 2 [Taxus chinensis]
gene.Gb_18523	85	130	88	21	21	37	2.04509	2.73577	2.37515	0.514183	0.54463	0.91199	4.14229e-07	-1.93312	down	--	--	--	--	--	--	--	--	--	S	Function unknown	uncharacterized protein LOC109001939 isoform X2 [Juglans regia]
gene.Gb_07285	435	790	768	225	200	163	18.9647	30.3558	37.8207	10.328	9.40736	7.27497	8.74276e-12	-1.76103	down	--	--	Molecular Function: hydrolase activity, hydrolyzing O-glycosyl compounds (GO:0004553);; Biological Process: carbohydrate metabolic process (GO:0005975);;	--	--	--	--	Glycosyl hydrolases family 18	Chitinase 2 OS=Tulipa saxatilis subsp. bakeri OX=110455 PE=1 SV=1	G	Carbohydrate transport and metabolism	chitinase 2-like [Camellia sinensis]
gene.Gb_19125	256	353	318	42	108	115	4.528	5.51195	6.35399	0.766121	2.05748	2.07693	1.07586e-07	-1.8091	down	[G]	Carbohydrate transport and metabolism	Molecular Function: UDP-glycosyltransferase activity (GO:0008194);;	K23452|4.0e-90|crb:17898737|K23452 UDP-glucosyltransferase 85A [EC:2.4.1.-] | (RefSeq) UDP-glycosyltransferase 85A5	Zeatin biosynthesis (ko00908)	[GC]	Carbohydrate transport and metabolism;; Energy production and conversion	UDP-glucoronosyl and UDP-glucosyl transferase	7-deoxyloganetin glucosyltransferase OS=Catharanthus roseus OX=4058 GN=UGT85A23 PE=1 SV=1	--	--	unknown [Picea sitchensis]
gene.Gb_41151	33	22	24	65	54	74	0.274736	0.161851	0.220457	0.57652	0.489792	0.633905	0.00379817	1.27459	up	[M]	Cell wall/membrane/envelope biogenesis	Molecular Function: protein kinase activity (GO:0004672);; Molecular Function: protein serine/threonine kinase activity (GO:0004674);; Molecular Function: protein binding (GO:0005515);; Molecular Function: ATP binding (GO:0005524);; Biological Process: protein phosphorylation (GO:0006468);; Cellular Component: integral component of membrane (GO:0016021);;	K13420|8.1e-93|sind:105179504|K13420 LRR receptor-like serine/threonine-protein kinase FLS2 [EC:2.7.11.1] | (RefSeq) probable LRR receptor-like serine/threonine-protein kinase At3g47570	MAPK signaling pathway - plant (ko04016);; Plant-pathogen interaction (ko04626)	--	--	Protein tyrosine and serine/threonine kinase	Probable LRR receptor-like serine/threonine-protein kinase At3g47570 OS=Arabidopsis thaliana OX=3702 GN=At3g47570 PE=2 SV=1	T	Signal transduction mechanisms	hypothetical protein F0562_031713 [Nyssa sinensis]
gene.Gb_32176	4091	4424	4098	1561	1929	1579	118.946	113.283	134.358	47.7023	60.6459	47.1328	7.02384e-21	-1.31323	down	[J]	Translation, ribosomal structure and biogenesis	Molecular Function: RNA binding (GO:0003723);;	K11294|4.2e-50|dosa:Os07t0631900-01|K11294 nucleolin | (RefSeq) Os07g0631900; Nucleotide-binding, alpha-beta plait domain containing protein.	--	[R]	General function prediction only	RNA recognition motif. (a.k.a. RRM, RBD, or RNP domain)	29 kDa ribonucleoprotein A, chloroplastic OS=Nicotiana sylvestris OX=4096 PE=2 SV=1	A	RNA processing and modification	unknown [Picea sitchensis]
gene.Gb_37897	48436	52113	41395	17794	20535	20394	1040.07	985.315	1002.23	401.545	476.776	449.553	2.34603e-38	-1.26733	down	[G]	Carbohydrate transport and metabolism	Biological Process: glucose metabolic process (GO:0006006);; Molecular Function: oxidoreductase activity, acting on the aldehyde or oxo group of donors, NAD or NADP as acceptor (GO:0016620);; Molecular Function: NADP binding (GO:0050661);; Molecular Function: NAD binding (GO:0051287);;	K05298|1.4e-197|nsy:104246338|K05298 glyceraldehyde-3-phosphate dehydrogenase (NADP+) (phosphorylating) [EC:1.2.1.13] | (RefSeq) glyceraldehyde-3-phosphate dehydrogenase A, chloroplastic	Carbon fixation in photosynthetic organisms (ko00710);; Carbon metabolism (ko01200)	[G]	Carbohydrate transport and metabolism	Glyceraldehyde 3-phosphate dehydrogenase, C-terminal domain	Glyceraldehyde-3-phosphate dehydrogenase A, chloroplastic (Fragment) OS=Nicotiana tabacum OX=4097 GN=GAPA PE=2 SV=1	G	Carbohydrate transport and metabolism	unknown [Picea sitchensis]
gene.Gb_00317	0	0	0	60	38	59	0	0	0	3.60955	2.34615	3.43871	2.31319e-09	8.14318	up	[JO]	Translation, ribosomal structure and biogenesis;; Posttranslational modification, protein turnover, chaperones	Molecular Function: N-acetyltransferase activity (GO:0008080);;	--	--	--	--	Acetyltransferase (GNAT) domain	--	J	Translation, ribosomal structure and biogenesis	unknown [Picea sitchensis]
gene.Gb_11129	1733	1890	1688	733	737	671	33.6798	32.3447	36.9944	14.9736	15.4778	13.3897	9.93784e-26	-1.30932	down	--	--	--	--	--	--	--	Domain of unknown function (DUF3067)	--	S	Function unknown	unknown [Picea sitchensis]
gene.Gb_07498	102	137	115	39	42	86	1.30384	1.54595	1.6636	0.522808	0.579634	1.13498	0.0044316	-1.09597	down	--	--	Molecular Function: protein binding (GO:0005515);; Biological Process: signal transduction (GO:0007165);; Molecular Function: ADP binding (GO:0043531);;	K00695|1.3e-59|mtr:MTR_6g478030|K00695 sucrose synthase [EC:2.4.1.13] | (RefSeq) sucrose synthase	Starch and sucrose metabolism (ko00500)	--	--	NB-ARC domain	Disease resistance protein Roq1 OS=Nicotiana benthamiana OX=4100 GN=ROQ1 PE=1 SV=1	S	Function unknown	TMV resistance protein N-like [Nymphaea colorata]
gene.Gb_18336	278	291	278	635	527	621	4.18753	3.8579	4.72027	10.0724	8.59866	9.61829	1.21378e-11	1.06782	up	--	--	Molecular Function: protein binding (GO:0005515);; Biological Process: signal transduction (GO:0007165);;	--	--	--	--	TIR domain	--	S	Function unknown	hypothetical protein PHYPA_018080 [Physcomitrium patens]
gene.Gb_33083	217	223	208	417	364	542	0.785263	0.710478	0.847738	1.58648	1.42312	2.0111	1.08395e-07	1.01886	up	[L]	Replication, recombination and repair	Molecular Function: DNA binding (GO:0003677);; Molecular Function: DNA-directed DNA polymerase activity (GO:0003887);; Molecular Function: ATP binding (GO:0005524);; Biological Process: DNA-dependent DNA replication (GO:0006261);;	K02349|0.0e+00|nnu:104592214|K02349 DNA polymerase theta [EC:2.7.7.7] | (RefSeq) helicase and polymerase-containing protein TEBICHI	--	[R]	General function prediction only	DNA polymerase family A	Helicase and polymerase-containing protein TEBICHI OS=Arabidopsis thaliana OX=3702 GN=TEB PE=2 SV=1	A	RNA processing and modification	DNA-directed DNA polymerase [Macleaya cordata]
gene.Gb_05790	87	63	116	31	42	33	9.75623	6.17771	14.7206	3.593	5.06066	3.79603	0.00269408	-1.36185	down	--	--	Molecular Function: metal ion binding (GO:0046872);;	--	--	--	--	Metallothionein	Metallothionein-like protein type 2 OS=Actinidia deliciosa OX=3627 GN=pKIWI504 PE=2 SV=1	S	Function unknown	unknown [Picea sitchensis]
NewGene_4848	613	835	557	1692	1793	1531	7.08202	8.4944	7.26128	20.5909	22.4337	18.2309	1.16586e-21	1.34358	up	[C]	Energy production and conversion	Molecular Function: phosphoenolpyruvate carboxykinase (ATP) activity (GO:0004612);; Molecular Function: ATP binding (GO:0005524);; Biological Process: gluconeogenesis (GO:0006094);;	K01610|0.0|gra:105787729|K01610 phosphoenolpyruvate carboxykinase (ATP) [EC:4.1.1.49] | (RefSeq) phosphoenolpyruvate carboxykinase [ATP]	Glycolysis / Gluconeogenesis (ko00010);; Citrate cycle (TCA cycle) (ko00020);; Pyruvate metabolism (ko00620);; Carbon fixation in photosynthetic organisms (ko00710);; Carbon metabolism (ko01200)	--	--	Phosphoenolpyruvate carboxykinase	Phosphoenolpyruvate carboxykinase (ATP) 1 OS=Arabidopsis thaliana OX=3702 GN=PCK1 PE=1 SV=1	C	Energy production and conversion	PREDICTED: phosphoenolpyruvate carboxykinase [ATP] [Gossypium raimondii]
gene.Gb_17142	120	150	82	40	47	56	3.34725	3.68811	2.56224	1.156	1.40731	1.60013	0.000103559	-1.27897	down	--	--	Cellular Component: extracellular region (GO:0005576);; Biological Process: pathogenesis (GO:0009405);;	--	--	--	--	Agglutinin domain	--	S	Function unknown	uncharacterized protein LOC111018555 [Momordica charantia]
gene.Gb_33774	5009	5856	4134	2360	1800	3037	50.5051	51.9879	46.9941	25.0042	19.6175	31.4328	1.7421e-12	-1.05888	down	--	--	Molecular Function: protein binding (GO:0005515);; Cellular Component: integral component of membrane (GO:0016021);;	K13466|1.1e-23|vvi:100246778|K13466 EIX receptor 1/2 | (RefSeq) receptor-like protein 12	Plant-pathogen interaction (ko04626)	--	--	Leucine rich repeat	Receptor-like protein EIX1 OS=Solanum lycopersicum OX=4081 GN=EIX1 PE=2 SV=2	T	Signal transduction mechanisms	hypothetical protein COLO4_30958 [Corchorus olitorius]
NewGene_3495	57	54	37	173	99	125	0.616924	0.506213	0.443653	1.95999	1.1587	1.38886	2.94735e-05	1.43042	up	[O]	Posttranslational modification, protein turnover, chaperones	Molecular Function: ATP binding (GO:0005524);; Cellular Component: nucleus (GO:0005634);; Cellular Component: cytoplasm (GO:0005737);; Cellular Component: endoplasmic reticulum lumen (GO:0005788);; Biological Process: response to unfolded protein (GO:0006986);; Cellular Component: membrane (GO:0016020);; Molecular Function: ATPase activity (GO:0016887);; Biological Process: ubiquitin-dependent ER…	K09490|0.0|atr:18429053|K09490 endoplasmic reticulum chaperone BiP [EC:3.6.4.10] | (RefSeq) luminal-binding protein	Protein export (ko03060);; Protein processing in endoplasmic reticulum (ko04141)	[O]	Posttranslational modification, protein turnover, chaperones	Hsp70 protein	Luminal-binding protein 4 OS=Nicotiana tabacum OX=4097 GN=BIP4 PE=2 SV=1	O	Posttranslational modification, protein turnover, chaperones	luminal-binding protein [Amborella trichopoda]
NewGene_4607	1770	2931	2955	8639	10140	8316	29.2663	42.6827	55.0999	150.162	181.333	141.191	3.43729e-20	1.82127	up	[Q]	Secondary metabolites biosynthesis, transport and catabolism	Biological Process: biosynthetic process (GO:0009058);; Molecular Function: transferase activity, transferring acyl groups other than amino-acyl groups (GO:0016747);;	K00660|3.42e-248|dzi:111287132|K00660 chalcone synthase [EC:2.3.1.74] | (RefSeq) chalcone synthase 2-like	Flavonoid biosynthesis (ko00941);; Circadian rhythm - plant (ko04712)	--	--	Chalcone and stilbene synthases, N-terminal domain	Chalcone synthase OS=Pinus sylvestris OX=3349 GN=CHS PE=1 SV=1	H	Coenzyme transport and metabolism	chalcone synthase [Ginkgo biloba]
gene.Gb_05440	496	637	546	234	293	296	31.3316	35.4368	38.887	15.5234	19.9596	19.1562	4.61471e-09	-1.02639	down	[L]	Replication, recombination and repair	--	--	--	--	--	SOUL heme-binding protein	Heme-binding-like protein At3g10130, chloroplastic OS=Arabidopsis thaliana OX=3702 GN=At3g10130 PE=1 SV=1	S	Function unknown	heme-binding-like protein At3g10130, chloroplastic [Phoenix dactylifera]
gene.Gb_01296	232	187	86	108	37	66	2.60462	1.85212	1.09016	1.27166	0.439424	0.762418	0.00701983	-1.24132	down	--	--	Cellular Component: integral component of membrane (GO:0016021);;	K13466|4.9e-10|cit:102616085|K13466 EIX receptor 1/2 | (RefSeq) receptor-like protein EIX1	Plant-pathogen interaction (ko04626)	--	--	Leucine rich repeat	Receptor-like protein Cf-9 homolog OS=Solanum lycopersicum OX=4081 GN=HCR9-0 PE=2 SV=2	T	Signal transduction mechanisms	hypothetical protein, partial [Cryptomeria japonica]
gene.Gb_01745	0	0	0	214	191	202	0	0	0	10.7339	9.83765	9.88559	1.4892e-15	10.1018	up	--	--	--	K23166|2.4e-24|pavi:110769144|K23166 optic atrophy 3 protein | (RefSeq) OPA3-like protein	--	[R]	General function prediction only	Optic atrophy 3 protein (OPA3)	--	S	Function unknown	unknown [Picea sitchensis]
gene.Gb_04951	2116	2168	1875	735	780	949	47.0407	42.4418	47.001	17.1601	18.7406	21.6576	3.81947e-28	-1.32558	down	[I]	Lipid transport and metabolism	--	K13699|6.6e-11|gsl:Gasu_11290|K13699 abhydrolase domain-containing protein 5 [EC:2.3.1.51] | (RefSeq) hydrolase, alpha/beta fold family protein	--	[R]	General function prediction only	Alpha/beta hydrolase family	Pheophytinase, chloroplastic OS=Arabidopsis thaliana OX=3702 GN=PPH PE=1 SV=1	S	Function unknown	unknown [Picea sitchensis]
gene.Gb_39081	232	209	276	587	675	561	6.63353	5.24646	8.89782	17.6278	20.8528	16.465	1.98689e-09	1.32985	up	--	--	Molecular Function: DNA binding (GO:0003677);; Cellular Component: nucleus (GO:0005634);;	K09422|2.3e-48|lang:109342704|K09422 transcription factor MYB, plant | (RefSeq) myb-related protein 308-like	--	[K]	Transcription	Myb-like DNA-binding domain	Transcription factor MYB1 OS=Crocosmia x crocosmiiflora OX=1053288 GN=MYB1 PE=2 SV=1	K	Transcription	R2R3MYB32 [Ginkgo biloba]
gene.Gb_11334	63	51	36	99	92	136	1.12658	0.808608	0.727406	1.87658	1.78636	2.52018	0.00136631	1.12387	up	--	--	Biological Process: G2/M transition of mitotic cell cycle (GO:0000086);; Biological Process: mitotic cell cycle (GO:0000278);; Cellular Component: cellular_component (GO:0005575);; Cellular Component: intracellular (GO:0005622);; Cellular Component: obsolete cell (GO:0005623);; Cellular Component: cytoplasm (GO:0005737);; Cellular Component: centrosome (GO:0005813);; Cellular Component: centriole…	K16457|8.3e-08|vcn:VOLCADRAFT_104023|K16457 centrosomal protein CEP76 | (RefSeq) hypothetical protein	--	--	--	CEP76 C2 domain	--	S	Function unknown	hypothetical protein KFL_000100120 [Klebsormidium nitens]
gene.Gb_21933	4945	4577	4467	11132	11691	11989	53.1543	43.3214	54.1317	125.763	135.885	132.299	4.06775e-30	1.30823	up	[F]	Nucleotide transport and metabolism	Molecular Function: ribonucleoside-diphosphate reductase activity, thioredoxin disulfide as acceptor (GO:0004748);; Molecular Function: ATP binding (GO:0005524);; Cellular Component: ribonucleoside-diphosphate reductase complex (GO:0005971);; Biological Process: DNA replication (GO:0006260);; Biological Process: deoxyribonucleotide biosynthetic process (GO:0009263);;	K10807|0.0e+00|mus:103988520|K10807 ribonucleoside-diphosphate reductase subunit M1 [EC:1.17.4.1] | (RefSeq) ribonucleoside-diphosphate reductase large subunit	Purine metabolism (ko00230);; Pyrimidine metabolism (ko00240);; Glutathione metabolism (ko00480)	[F]	Nucleotide transport and metabolism	Ribonucleotide reductase, barrel domain	Ribonucleoside-diphosphate reductase large subunit OS=Arabidopsis thaliana OX=3702 GN=RNR1 PE=1 SV=1	F	Nucleotide transport and metabolism	PREDICTED: ribonucleoside-diphosphate reductase large subunit [Musa acuminata subsp. malaccensis]
gene.Gb_12649	757	811	743	333	331	423	27.6862	26.1022	30.6537	12.7982	13.0886	15.8772	1.49063e-13	-1.09538	down	[O]	Posttranslational modification, protein turnover, chaperones	Molecular Function: glutathione transferase activity (GO:0004364);;	K00799|1.1e-64|hbr:110657631|K00799 glutathione S-transferase [EC:2.5.1.18] | (RefSeq) probable glutathione S-transferase	Glutathione metabolism (ko00480)	[O]	Posttranslational modification, protein turnover, chaperones	Glutathione S-transferase, N-terminal domain	Probable glutathione S-transferase parA OS=Nicotiana tabacum OX=4097 GN=PARA PE=2 SV=1	O	Posttranslational modification, protein turnover, chaperones	tau class glutathione S-transferase [Pinus tabuliformis]
gene.Gb_15698	15	21	4	421	288	287	0.47548	0.569365	0.121151	14.2315	10.0177	9.46321	2.47165e-37	4.67101	up	--	--	Molecular Function: magnesium ion binding (GO:0000287);; Molecular Function: terpene synthase activity (GO:0010333);;	K12742|2.1e-53|var:108339363|K12742 isoprene synthase [EC:4.2.3.27] | (RefSeq) tricyclene synthase EBOS, chloroplastic-like	Terpenoid backbone biosynthesis (ko00900)	--	--	Terpene synthase family, metal binding domain	Alpha-bisabolene synthase OS=Abies grandis OX=46611 GN=ag1 PE=1 SV=1	S	Function unknown	(E,E) farnesol synthase [Ginkgo biloba]
gene.Gb_37608	265	218	119	532	550	612	6.37428	4.59795	3.2122	13.4333	14.2972	15.1127	1.3108e-10	1.509	up	--	--	Cellular Component: host cell nucleus (GO:0042025);;	K18810|1.3e-90|peq:110025010|K18810 cyclin D1/2/4, plant | (RefSeq) cyclin-D3-1	--	[D]	Cell cycle control, cell division, chromosome partitioning	Cyclin, N-terminal domain	Cyclin-D2-2 OS=Oryza sativa subsp. japonica OX=39947 GN=CYCD2-2 PE=2 SV=1	D	Cell cycle control, cell division, chromosome partitioning	unknown [Picea sitchensis]
gene.Gb_40330	853	947	826	443	406	422	30.558	29.8752	33.3634	16.6773	15.7011	15.5121	8.34166e-16	-1.04666	down	--	--	Cellular Component: chloroplast (GO:0009507);; Cellular Component: thylakoid (GO:0009579);;	--	--	--	--	Protein of unknown function (DUF2996)	--	S	Function unknown	uncharacterized protein LOC109717900 [Ananas comosus]
gene.Gb_34817	914	1385	941	419	467	721	19.7575	26.3747	22.9417	9.51751	10.9222	15.9926	5.18349e-07	-1.00541	down	--		Molecular Function: protein kinase activity (GO:0004672);; Molecular Function: ATP binding (GO:0005524);; Cellular Component: integral component of membrane (GO:0016021);;	K13416|5.3e-56|gmx:100800522|K13416 brassinosteroid insensitive 1-associated receptor kinase 1 [EC:2.7.10.1 2.7.11.1] | (RefSeq) BRASSINOSTEROID INSENSITIVE 1-associated receptor kinase 1	MAPK signaling pathway - plant (ko04016);; Plant hormone signal transduction (ko04075);; Plant-pathogen interaction (ko04626)	--	--	Protein tyrosine and serine/threonine kinase	Rust resistance kinase Lr10 OS=Triticum aestivum OX=4565 GN=LRK10 PE=2 SV=1	T	Signal transduction mechanisms	Glycerophosphodiester phosphodiesterase protein kinase domain-containing [Nymphaea thermarum]
gene.Gb_17568	280	281	241	63	56	52	18.9059	16.704	18.3241	4.44365	4.07417	3.59305	8.21234e-22	-2.22761	down	--	--	--	K01513|1.7e-08|ats:109769794|K01513 ectonucleotide pyrophosphatase/phosphodiesterase family member 1/3 [EC:3.1.4.1 3.6.1.9] | (RefSeq) uncharacterized protein LOC109769794	Purine metabolism (ko00230);; Pyrimidine metabolism (ko00240);; Starch and sucrose metabolism (ko00500);; Riboflavin metabolism (ko00740);; Nicotinate and nicotinamide metabolism (ko00760);; Pantothenate and CoA biosynthesis (ko00770)	--	--	Plant protein 1589 of unknown function (A_thal_3526)	--	S	Function unknown	uncharacterized protein LOC110667891 [Hevea brasiliensis]
gene.Gb_13746	540	657	462	1591	1508	1293	5.87099	6.29146	5.66372	18.1936	17.7358	14.4417	2.1829e-23	1.42117	up	[C]	Energy production and conversion	Cellular Component: integral component of membrane (GO:0016021);; Molecular Function: oxidoreductase activity (GO:0016491);; Molecular Function: FAD binding (GO:0071949);;	K09828|8.1e-218|smo:SELMODRAFT_417880|K09828 Delta24-sterol reductase [EC:1.3.1.72 1.3.1.-] | (RefSeq) hypothetical protein	Steroid biosynthesis (ko00100)	[R]	General function prediction only	FAD binding domain	Delta(24)-sterol reductase OS=Pisum sativum OX=3888 GN=DIM PE=1 SV=1	C	Energy production and conversion	delta(24)-sterol reductase [Selaginella moellendorffii]
gene.Gb_20263	1034	1071	916	447	492	447	50.2525	45.8018	50.2055	22.8001	25.8165	22.2786	1.77981e-16	-1.12057	down	[R]	General function prediction only	--	--	--	[G]	Carbohydrate transport and metabolism	--	Protein HIGH CHLOROPHYLL FLUORESCENCE PHENOTYPE 244, chloroplastic OS=Arabidopsis thaliana OX=3702 GN=HCF244 PE=1 SV=1	G	Carbohydrate transport and metabolism	unknown [Picea sitchensis]
gene.Gb_10210	58	114	109	251	285	215	1.3995	2.44239	2.98064	6.42785	7.51072	5.37538	3.97942e-06	1.4237	up	[T]	Signal transduction mechanisms	Biological Process: immune system process (GO:0002376);; Biological Process: regulation of immune system process (GO:0002682);; Molecular Function: molecular_function (GO:0003674);; Molecular Function: catalytic activity (GO:0003824);; Molecular Function: protein kinase activity (GO:0004672);; Molecular Function: protein serine/threonine kinase activity (GO:0004674);; Molecular Function: ATP bind…	K13416|2.9e-34|gmx:100804708|K13416 brassinosteroid insensitive 1-associated receptor kinase 1 [EC:2.7.10.1 2.7.11.1] | (RefSeq) BRASSINOSTEROID INSENSITIVE 1-associated receptor kinase 1	MAPK signaling pathway - plant (ko04016);; Plant hormone signal transduction (ko04075);; Plant-pathogen interaction (ko04626)	--	--	Protein kinase domain	Putative receptor protein kinase ZmPK1 OS=Zea mays OX=4577 GN=PK1 PE=2 SV=2	T	Signal transduction mechanisms	PREDICTED: probable leucine-rich repeat receptor-like serine/threonine-protein kinase At3g14840 [Ipomoea nil]
gene.Gb_39620	45	42	50	15	11	14	0.988865	0.808249	1.22987	0.339286	0.254671	0.303112	0.000715788	-1.79472	down	--		Molecular Function: protein serine/threonine kinase activity (GO:0004674);; Molecular Function: ATP binding (GO:0005524);;	K00924|2.4e-106|ath:AT3G55450|K00924 kinase [EC:2.7.1.-] | (RefSeq) PBL1; PBS1-like 1	--	[T]	Signal transduction mechanisms	Protein tyrosine and serine/threonine kinase	Probable serine/threonine-protein kinase PBL3 OS=Arabidopsis thaliana OX=3702 GN=PBL3 PE=1 SV=1	T	Signal transduction mechanisms	probable serine/threonine-protein kinase PBL3 [Vigna unguiculata]
gene.Gb_14649	14355	15858	12151	5091	5707	5985	473.941	461.005	452.322	176.632	203.713	202.846	5.29508e-46	-1.32905	down	[CIR]	Energy production and conversion;; Lipid transport and metabolism;; General function prediction only	Molecular Function: FMN binding (GO:0010181);; Molecular Function: oxidoreductase activity (GO:0016491);;	K11517|2.0e-128|aof:109848597|K11517 (S)-2-hydroxy-acid oxidase [EC:1.1.3.15] | (RefSeq) peroxisomal (S)-2-hydroxy-acid oxidase GLO1 isoform X1	Glyoxylate and dicarboxylate metabolism (ko00630);; Carbon metabolism (ko01200);; Peroxisome (ko04146)	[C]	Energy production and conversion	FMN-dependent dehydrogenase	(S)-2-hydroxy-acid oxidase GLO1 OS=Arabidopsis thaliana OX=3702 GN=GLO1 PE=1 SV=1	C	Energy production and conversion	S-2-hydroxy-acid oxidase [Nymphaea thermarum]
gene.Gb_41205	271	260	224	17	10	41	6.59853	5.57418	6.13871	0.425093	0.252181	1.02534	6.98668e-21	-3.49401	down	[I]	Lipid transport and metabolism	Molecular Function: hydrolase activity (GO:0016787);;	K20506|7.5e-46|pda:103717078|K20506 tuliposide A-converting enzyme [EC:4.2.99.22] | (RefSeq) tuliposide A-converting enzyme 2, chloroplastic-like	--	[V]	Defense mechanisms	alpha/beta hydrolase fold	Probable carboxylesterase 17 OS=Arabidopsis thaliana OX=3702 GN=CXE17 PE=1 SV=1	V	Defense mechanisms	unknown [Picea sitchensis]
gene.Gb_11751	471	475	440	1169	1204	1115	12.5579	11.1607	13.2332	32.7804	34.7323	30.5342	2.2487e-22	1.33156	up	--	--	Molecular Function: mRNA binding (GO:0003729);;	K18710|4.2e-35|ppp:112291903|K18710 histone RNA hairpin-binding protein | (RefSeq) uncharacterized protein LOC112291903	--	[A]	RNA processing and modification	Histone RNA hairpin-binding protein RNA-binding domain	--	A	RNA processing and modification	uncharacterized protein LOC112291903 [Physcomitrium patens]
gene.Gb_04376	1407	2013	1839	5557	6712	5685	34.5036	43.4808	50.8435	143.266	178.028	143.166	2.18717e-29	1.77487	up	[Q]	Secondary metabolites biosynthesis, transport and catabolism	Molecular Function: oxidoreductase activity (GO:0016491);; Molecular Function: metal ion binding (GO:0046872);;	K00475|1.0e-143|atr:18441765|K00475 naringenin 3-dioxygenase [EC:1.14.11.9] | (RefSeq) naringenin,2-oxoglutarate 3-dioxygenase	Flavonoid biosynthesis (ko00941)	[QR]	Secondary metabolites biosynthesis, transport and catabolism;; General function prediction only	2OG-Fe(II) oxygenase superfamily	Naringenin,2-oxoglutarate 3-dioxygenase OS=Malus domestica OX=3750 PE=2 SV=1	Q	Secondary metabolites biosynthesis, transport and catabolism	flavanone 3-hydroxylase [Ginkgo biloba]
gene.Gb_18055	416	434	359	853	1170	956	7.33622	6.74668	7.14439	15.8293	22.3372	17.326	2.09139e-14	1.30976	up	[G]	Carbohydrate transport and metabolism	Molecular Function: UDP-glycosyltransferase activity (GO:0008194);; Molecular Function: transferase activity, transferring hexosyl groups (GO:0016758);;	K23154|2.8e-83|pmum:103330065|K23154 2-hydroxyflavanone C-glucosyltransferase [EC:2.4.1.360] | (RefSeq) UDP-glycosyltransferase 708D1-like	--	[GC]	Carbohydrate transport and metabolism;; Energy production and conversion	UDP-glucoronosyl and UDP-glucosyl transferase	UDP-glucose:2-hydroxyflavanone C-glucosyltransferase OS=Oryza sativa subsp. japonica OX=39947 GN=CGT PE=3 SV=1	--	--	unknown [Picea sitchensis]
gene.Gb_07881	112	186	155	506	449	443	0.689702	1.01077	1.08279	3.29668	3.00963	2.81513	3.94124e-15	1.63247	up	--	--	Molecular Function: metal ion binding (GO:0046872);;	K10728|1.5e-129|mtr:MTR_1g087290|K10728 topoisomerase (DNA) II binding protein 1 | (RefSeq) DNA replication regulator dpb11, putative	Homologous recombination (ko03440)	[L]	Replication, recombination and repair	PHD-finger	BRCT domain-containing protein At4g02110 OS=Arabidopsis thaliana OX=3702 GN=At4g02110 PE=4 SV=3	L	Replication, recombination and repair	BRCT domain-containing protein At4g02110 isoform X2 [Medicago truncatula]
gene.Gb_33402	1115	1352	948	446	410	430	25.1535	26.8626	24.1098	10.5649	9.99532	9.95253	4.18411e-31	-1.39699	down	[Q]	Secondary metabolites biosynthesis, transport and catabolism	Molecular Function: oxidoreductase activity (GO:0016491);; Molecular Function: metal ion binding (GO:0046872);;	K05278|6.3e-83|nnu:104609672|K05278 flavonol synthase [EC:1.14.20.6] | (RefSeq) flavonol synthase/flavanone 3-hydroxylase-like	Flavonoid biosynthesis (ko00941)	[QR]	Secondary metabolites biosynthesis, transport and catabolism;; General function prediction only	2OG-Fe(II) oxygenase superfamily	Leucoanthocyanidin dioxygenase OS=Malus domestica OX=3750 GN=ANS PE=2 SV=1	Q	Secondary metabolites biosynthesis, transport and catabolism	unknown [Picea sitchensis]
gene.Gb_33433	620	594	587	211	203	216	18.4285	15.5491	19.6914	6.57635	6.52994	6.59493	2.31815e-20	-1.52299	down	--	--	Cellular Component: integral component of membrane (GO:0016021);;	--	--	--	--	Protein of unknown function (DUF3054)	--	S	Function unknown	unknown [Picea sitchensis]
gene.Gb_17006	499	859	685	1276	1410	1511	9.76584	14.7885	15.0996	26.242	29.8374	30.3614	3.01939e-09	1.04563	up	--	--	Biological Process: response to reactive oxygen species (GO:0000302);; Biological Process: response to acid chemical (GO:0001101);; Molecular Function: molecular_function (GO:0003674);; Molecular Function: catalytic activity (GO:0003824);; Molecular Function: protein kinase activity (GO:0004672);; Molecular Function: protein serine/threonine kinase activity (GO:0004674);; Cellular Component: cell…	--	--	--	--	Salt stress response/antifungal	Plasmodesmata-located protein 6 OS=Arabidopsis thaliana OX=3702 GN=PDLP6 PE=1 SV=2	T	Signal transduction mechanisms	cysteine-rich receptor-like protein kinase 2 isoform X1 [Gossypium australe]
gene.Gb_06608	1523	1534	1240	3604	3337	4008	5.94363	5.27266	5.45859	14.7903	14.0902	16.0655	4.96752e-42	1.34961	up	[L]	Replication, recombination and repair	Molecular Function: nucleotide binding (GO:0000166);; Molecular Function: DNA binding (GO:0003677);; Molecular Function: DNA-directed DNA polymerase activity (GO:0003887);; Biological Process: DNA replication (GO:0006260);; Biological Process: DNA repair (GO:0006281);; Molecular Function: zinc ion binding (GO:0008270);; Cellular Component: epsilon DNA polymerase complex (GO:0008622);; Molecular F…	K02324|0.0e+00|nnu:104586917|K02324 DNA polymerase epsilon subunit 1 [EC:2.7.7.7] | (RefSeq) DNA polymerase epsilon catalytic subunit A-like	DNA replication (ko03030);; Base excision repair (ko03410);; Nucleotide excision repair (ko03420)	[L]	Replication, recombination and repair	Domain of unknown function (DUF1744)	DNA polymerase epsilon catalytic subunit A OS=Arabidopsis thaliana OX=3702 GN=POL2A PE=1 SV=1	L	Replication, recombination and repair	PREDICTED: DNA polymerase epsilon catalytic subunit A-like [Nelumbo nucifera]
gene.Gb_19005	1140	1695	1748	3732	4690	4030	21.2997	27.8737	36.8079	73.2719	94.7529	77.2944	3.34383e-14	1.43726	up	[Q]	Secondary metabolites biosynthesis, transport and catabolism	Biological Process: biosynthetic process (GO:0009058);; Molecular Function: transferase activity, transferring acyl groups other than amino-acyl groups (GO:0016747);;	K00660|1.8e-196|dzi:111287132|K00660 chalcone synthase [EC:2.3.1.74] | (RefSeq) chalcone synthase 2-like	Flavonoid biosynthesis (ko00941);; Circadian rhythm - plant (ko04712)	--	--	Chalcone and stilbene synthases, N-terminal domain	Chalcone synthase OS=Pinus strobus OX=3348 GN=CHS PE=2 SV=1	H	Coenzyme transport and metabolism	chalcone synthase [Ginkgo biloba]
gene.Gb_10369	184	250	204	113	75	118	3.7479	4.50134	4.69117	2.42476	1.65754	2.47086	2.96915e-05	-1.06234	down	--	--	--	--	--	--	--	--	--	--	--	PREDICTED: probable membrane-associated kinase regulator 1 [Gossypium hirsutum]
gene.Gb_21295	906	828	742	250	422	357	56.4024	45.358	52.0978	16.3461	28.3586	22.7748	2.61401e-09	-1.26454	down	--	--	Biological Process: metal ion transport (GO:0030001);; Molecular Function: metal ion binding (GO:0046872);;	K12848|1.6e-12|dzi:111295277|K12848 U4/U6.U5 tri-snRNP component SNU23 | (RefSeq) zinc finger matrin-type protein 2 isoform X1	Spliceosome (ko03040)	[P]	Inorganic ion transport and metabolism	Heavy-metal-associated domain	Heavy metal-associated isoprenylated plant protein 45 OS=Arabidopsis thaliana OX=3702 GN=HIPP45 PE=3 SV=1	P	Inorganic ion transport and metabolism	hypothetical protein AQUCO_02100240v1 [Aquilegia coerulea]
gene.Gb_10016	242	310	259	34	65	55	7.8672	8.87587	9.4887	1.13404	2.25767	1.82349	5.1226e-18	-2.39027	down	[HC]	Coenzyme transport and metabolism;; Energy production and conversion	Cellular Component: integral component of membrane (GO:0016021);; Molecular Function: FAD binding (GO:0071949);;	K00486|1.2e-56|smo:SELMODRAFT_450871|K00486 kynurenine 3-monooxygenase [EC:1.14.13.9] | (RefSeq) hypothetical protein	Tryptophan metabolism (ko00380)	--	--	FAD binding domain	--	C	Energy production and conversion	unknown [Picea sitchensis]
gene.Gb_19428	336	241	240	1578	1477	1781	21.4922	13.5581	17.3093	106.273	102.38	117.166	1.22804e-52	2.55479	up	--	--	Cellular Component: nucleosome (GO:0000786);; Molecular Function: DNA binding (GO:0003677);; Cellular Component: nucleus (GO:0005634);; Molecular Function: protein heterodimerization activity (GO:0046982);;	K11253|3.2e-66|adu:107461485|K11253 histone H3 | (RefSeq) histone H3.2	--	[B]	Chromatin structure and dynamics	Core histone H2A/H2B/H3/H4	Histone H3.2 OS=Medicago sativa OX=3879 GN=H3-1.1 PE=1 SV=2	B	Chromatin structure and dynamics	hypothetical protein CKAN_00093600 [Cinnamomum micranthum f. kanehirae]
gene.Gb_10685	9	26	15	127	85	49	0.669542	1.69115	1.25175	10.0694	6.91595	3.79378	6.54893e-06	2.42123	up	--	--	Cellular Component: cell wall (GO:0005618);; Molecular Function: manganese ion binding (GO:0030145);; Molecular Function: nutrient reservoir activity (GO:0045735);; Cellular Component: apoplast (GO:0048046);;	--	--	--	--	Cupin	Putative germin-like protein 3-2 OS=Oryza sativa subsp. japonica OX=39947 GN=Os03g0651800 PE=3 SV=1	S	Function unknown	putative germin-like protein 2-1 [Amborella trichopoda]
gene.Gb_01083	869	957	883	405	402	543	18.8305	18.2719	21.5854	9.21359	9.41544	12.0856	2.99243e-11	-1.01394	down	[R]	General function prediction only	Molecular Function: ATP binding (GO:0005524);; Molecular Function: ATPase activity (GO:0016887);;	K06158|9.1e-08|egu:105059011|K06158 ATP-binding cassette, subfamily F, member 3 | (RefSeq) ABC transporter F family member 3	--	[R]	General function prediction only	ABC transporter	ABC transporter F family member 5 OS=Arabidopsis thaliana OX=3702 GN=ABCF5 PE=2 SV=1	S	Function unknown	unknown [Picea sitchensis]
gene.Gb_16009	503	955	798	1483	1208	1958	11.382	19.0272	20.362	35.2703	29.5604	45.4972	3.43359e-06	1.03747	up	[IR]	Lipid transport and metabolism;; General function prediction only	Molecular Function: hydrolase activity, acting on ester bonds (GO:0016788);;	K01206|2.4e-37|thj:104825554|K01206 alpha-L-fucosidase [EC:3.2.1.51] | (RefSeq) alpha-L-fucosidase 3	Other glycan degradation (ko00511)	--	--	GDSL-like Lipase/Acylhydrolase	GDSL esterase/lipase At3g48460 OS=Arabidopsis thaliana OX=3702 GN=At3g48460 PE=2 SV=1	S	Function unknown	GDSL esterase/lipase [Prunus yedoensis var. nudiflora]
gene.Gb_13341	195	250	313	66	55	80	7.64054	8.6415	13.8766	2.71768	2.33874	3.20727	6.69644e-11	-1.94261	down	--	--	--	--	--	--	--	--	--	--	--	uncharacterized protein LOC109816402 isoform X1 [Cajanus cajan]
gene.Gb_02272	258	352	339	76	74	55	15.9462	19.1552	23.6084	4.9215	4.90908	3.48031	7.06602e-18	-2.21009	down	--	--	Molecular Function: electron transfer activity (GO:0009055);;	--	--	--	--	Plastocyanin-like domain	--	--	--	PREDICTED: uncharacterized protein LOC108198871 [Daucus carota subsp. sativus]
NewGene_3598	27	46	37	52	85	129	0.258687	0.390647	0.402666	0.52411	0.888611	1.27708	0.00565532	1.27048	up	--	--	--	--	--	--	--	Leucine Rich repeats (2 copies)	--	S	Function unknown	--
gene.Gb_05209	79	81	56	33	20	39	1.45265	1.31726	1.15643	0.635171	0.391533	0.734793	0.00348106	-1.2307	down	--	--	Cellular Component: integral component of membrane (GO:0016021);;	K15015|1.3e-08|cpap:110825011|K15015 solute carrier family 32 (vesicular inhibitory amino acid transporter) | (RefSeq) amino acid transporter AVT1I-like	--	[E]	Amino acid transport and metabolism	Transmembrane amino acid transporter protein	Amino acid permease 2 OS=Arabidopsis thaliana OX=3702 GN=AAP2 PE=1 SV=1	E	Amino acid transport and metabolism	unknown [Picea sitchensis]
gene.Gb_30908	336	451	345	135	102	115	45.3593	53.6182	52.4912	19.1596	14.8786	15.8647	1.21654e-17	-1.67814	down	--	--	Molecular Function: molecular_function (GO:0003674);; Molecular Function: binding (GO:0005488);; Molecular Function: copper ion binding (GO:0005507);; Biological Process: cellular ion homeostasis (GO:0006873);; Biological Process: cellular metal ion homeostasis (GO:0006875);; Biological Process: cellular copper ion homeostasis (GO:0006878);; Biological Process: biological_process (GO:0008150);; M…	--	--	--	--	--	Metallothionein-like protein EMB30 OS=Picea glauca OX=3330 GN=EMB30 PE=3 SV=1	S	Function unknown	unknown [Picea sitchensis]
gene.Gb_04285	667	737	587	251	308	359	10.2411	9.95347	10.1617	4.04021	5.10021	5.64581	6.416e-12	-1.11488	down	--	--	Cellular Component: integral component of membrane (GO:0016021);; Molecular Function: ADP binding (GO:0043531);;	--	--	--	--	Leucine Rich repeats (2 copies)	--	T	Signal transduction mechanisms	hypothetical protein PRUPE_2G057600 [Prunus persica]
gene.Gb_03200	172	180	194	51	80	121	8.80308	8.13837	11.2232	2.7215	4.41459	6.36649	0.000932983	-1.13723	down	[E]	Amino acid transport and metabolism	Biological Process: amino acid transmembrane transport (GO:0003333);; Molecular Function: UDP-N-acetylglucosamine-dolichyl-phosphate N-acetylglucosaminephosphotransferase activity (GO:0003975);; Biological Process: dolichol-linked oligosaccharide biosynthetic process (GO:0006488);; Molecular Function: phospho-N-acetylmuramoyl-pentapeptide-transferase activity (GO:0008963);; Cellular Component: in…	K03834|3.9e-61|aof:109849764|K03834 tyrosine-specific transport protein | (RefSeq) uncharacterized protein LOC109849764	--	--	--	Tryptophan/tyrosine permease family	--	E	Amino acid transport and metabolism	uncharacterized protein LOC109849764 [Asparagus officinalis]
NewGene_4193	45	221	18	3286	2414	1902	0.434518	2.03638	0.196952	33.9028	26.2781	19.1409	1.41857e-06	4.87739	up	--	--	Molecular Function: magnesium ion binding (GO:0000287);; Molecular Function: terpene synthase activity (GO:0010333);;	K16086|4.23e-208|smo:SELMODRAFT_120716|K16086 (13E)-labda-7,13-dien-15-ol synthase [EC:3.1.7.10] | (RefSeq) hypothetical protein	Diterpenoid biosynthesis (ko00904)	--	--	Terpene synthase family, metal binding domain	Alpha-bisabolene synthase OS=Abies grandis OX=46611 GN=ag1 PE=1 SV=1	S	Function unknown	(E,E) farnesol synthase [Ginkgo biloba]
[truncated: 1,679 more rows]
