# Supplementary material for: The transcription factor MYC2 positively regulates terpene trilactone biosynthesis through activating GbGGPPS expression in Ginkgo biloba
Source: Hortic Res. 2024 Aug 9;11(10):uhae228. doi: 10.1093/hr/uhae228 (PMC11480656; doi:10.1093/hr/uhae228)
Supplement: Web_Material_uhae228 [file web_material_uhae228.zip › Table S3.xlsx]

## Sheet: Table S3
Table S3. KEGG enrichment pathways of CK vs. M4 and CK vs. M5

## Sheet: CK vs. M4 KEGG pathway enrich
Table S3. KEGG enrichment pathways of CK vs. M4
ID	Pathway	enrich_factor	pvalue	qvalue
ko04626	Plant-pathogen interaction	2.21	8.16228e-06	0.000541288
ko00940	Phenylpropanoid biosynthesis	2.8	1.85521e-05	0.000615148
ko04016	MAPK signaling pathway - plant	2.07	0.0012184	0.0269331
ko00950	Isoquinoline alkaloid biosynthesis	4.33	0.0058735	0.0973765
ko00073	Cutin, suberine and wax biosynthesis	2.73	0.00908646	0.120515
ko00260	Glycine, serine and threonine metabolism	2.81	0.0125017	0.125969
ko00360	Phenylalanine metabolism	3.55	0.0132968	0.125969
ko00500	Starch and sucrose metabolism	1.74	0.0181178	0.150187
ko00350	Tyrosine metabolism	2.91	0.028629	0.210951
ko00564	Glycerophospholipid metabolism	2.31	0.0326444	0.216484
ko00561	Glycerolipid metabolism	2.25	0.0363915	0.219394
ko00960	Tropane, piperidine and pyridine alkaloid biosynthesis	3.77	0.0447366	0.247229
ko00902	Monoterpenoid biosynthesis	4.81	0.0640783	0.326877
ko00860	Porphyrin and chlorophyll metabolism	2.57	0.0699785	0.330661
ko00130	Ubiquinone and other terpenoid-quinone biosynthesis	2.52	0.0747924	0.330661
ko00592	alpha-Linolenic acid metabolism	2.16	0.0821055	0.340306
ko00460	Cyanoamino acid metabolism	2.05	0.0975942	0.380708
ko00941	Flavonoid biosynthesis	1.85	0.107655	0.396624
ko00998	Biosynthesis of various secondary metabolites - part 2	7.91	0.119828	0.413027
ko00945	Stilbenoid, diarylheptanoid and gingerol biosynthesis	2.44	0.124564	0.413027
ko00062	Fatty acid elongation	3.16	0.131254	0.414175
ko00965	Betalain biosynthesis	3.08	0.137401	0.414175
ko00908	Zeatin biosynthesis	2.19	0.15802	0.453556
ko02010	ABC transporters	1.63	0.164144	0.453556
ko00590	Arachidonic acid metabolism	2.57	0.181944	0.471141
ko00380	Tryptophan metabolism	2.03	0.184717	0.471141

## Sheet: CK vs. M5 KEGG pathway enrich
Table S3. KEGG enrichment pathways of CK vs. M5
ID	Pathway	enrich_factor	pvalue	qvalue
ko00941	Flavonoid biosynthesis	3.26	1.05589e-12	1.05589e-10
ko04016	MAPK signaling pathway - plant	1.9	1.05954e-08	5.29771e-07
ko04626	Plant-pathogen interaction	1.68	3.44306e-08	1.14769e-06
ko00195	Photosynthesis	3.22	1.16539e-06	2.91347e-05
ko00940	Phenylpropanoid biosynthesis	1.87	2.28267e-06	4.56533e-05
ko00196	Photosynthesis - antenna proteins	5.62	3.42104e-05	0.000570173
ko00945	Stilbenoid, diarylheptanoid and gingerol biosynthesis	2.95	0.000118575	0.00169392
ko03440	Homologous recombination	2.38	0.000159625	0.00199531
ko00500	Starch and sucrose metabolism	1.51	0.000713699	0.00731491
ko00906	Carotenoid biosynthesis	2.29	0.000731491	0.00731491
ko03030	DNA replication	2.34	0.00225149	0.0193073
ko00944	Flavone and flavonol biosynthesis	3	0.00233718	0.0193073
ko00760	Nicotinate and nicotinamide metabolism	2.78	0.00250995	0.0193073
ko00480	Glutathione metabolism	1.92	0.00279716	0.0199797
ko00240	Pyrimidine metabolism	2.1	0.00610672	0.0407115
ko00591	Linoleic acid metabolism	2.92	0.00826827	0.0516767
ko00520	Amino sugar and nucleotide sugar metabolism	1.62	0.0087988	0.0517577
ko00910	Nitrogen metabolism	2.37	0.0172523	0.0958463
ko00380	Tryptophan metabolism	1.95	0.0184558	0.0971356
ko00770	Pantothenate and CoA biosynthesis	2.02	0.0420933	0.210467
ko00460	Cyanoamino acid metabolism	1.58	0.0446722	0.212725
ko00904	Diterpenoid biosynthesis	1.59	0.0491292	0.223315
ko03430	Mismatch repair	1.73	0.0604167	0.262681
ko00630	Glyoxylate and dicarboxylate metabolism	1.56	0.0642215	0.26759
ko00511	Other glycan degradation	1.63	0.0848375	0.33935
ko00450	Selenocompound metabolism	2.02	0.0966883	0.351732
ko00710	Carbon fixation in photosynthetic organisms	1.51	0.0978708	0.351732
ko00740	Riboflavin metabolism	1.76	0.0986675	0.351732
ko03420	Nucleotide excision repair	1.57	0.102002	0.351732
ko00250	Alanine, aspartate and glutamate metabolism	1.56	0.120346	0.401154
ko00051	Fructose and mannose metabolism	1.44	0.140371	0.452811
ko00750	Vitamin B6 metabolism	2.23	0.147608	0.461277
ko00604	Glycosphingolipid biosynthesis - ganglio series	1.91	0.15358	0.465393
ko04712	Circadian rhythm - plant	1.4	0.16146	0.469692
ko00901	Indole alkaloid biosynthesis	2.67	0.169089	0.469692
ko00966	Glucosinolate biosynthesis	2.67	0.169089	0.469692
ko00220	Arginine biosynthesis	1.67	0.176776	0.477772
