# Supplementary material for: The transcription factor MYC2 positively regulates terpene trilactone biosynthesis through activating GbGGPPS expression in Ginkgo biloba
Source: Hortic Res. 2024 Aug 9;11(10):uhae228. doi: 10.1093/hr/uhae228 (PMC11480656; doi:10.1093/hr/uhae228)
Supplement: Web_Material_uhae228 [file web_material_uhae228.zip › Table S4.xlsx]

## Sheet: Table S4
Table S4. List of enriched GbMYC2_4-binding peaks identified with DAP-seq. gDNA extracted from wild type ginkgo leaves was used. TSS, transcription start site.

## Sheet: Replicates 1&2
merge_peakname	chr:start-end	annotation	distanceToTSS	transcriptid	Parent_files	Total_subpeaks	mean_abs_summit	mean_length	mean_pileup	mean_-log10(pvalue)	mean_fold_enrichment	mean_-log10(qvalue)	MYC2_1_peakname	MYC2_1_chr:start-end	MYC2_1_length	MYC2_1_abs_summit	MYC2_1_pileup	MYC2_1_-log10(pvalue)	MYC2_1_fold_enrichment	MYC2_1_-log10(qvalue)	MYC2_2_peakname	MYC2_2_chr:start-end	MYC2_2_length	MYC2_2_abs_summit	MYC2_2_pileup	MYC2_2_-log10(pvalue)	MYC2_2_fold_enrichment	MYC2_2_-log10(qvalue)	geneid	description
Merged-Chr11-160435045-2	Chr11:160434696-160435369	Promoter (1-2kb)	-1567	Gb_16937	MYC2_1_peakname|MYC2_2_peakname	2	160435054	625	270.5	501.13	110.725	496.279	MYC2_1_peak_15336	Chr11:160434770-160435345	576	160435054	267	495.741	110.731	490.917	MYC2_2_peak_16882	Chr11:160434696-160435369	674	160435054	274	506.52	110.719	501.642	gene_Gb_16937	|
Merged-Chr11-183558865-2	Chr11:183558491-183559240	Promoter (<=1kb)	-751	Gb_20973	MYC2_1_peakname|MYC2_2_peakname	2	183558884	731	283	513.651	106.915	508.781	MYC2_1_peak_15585	Chr11:183558491-183559221	731	183558887	269	485.013	103.085	480.2	MYC2_2_peak_17277	Chr11:183558510-183559240	731	183558882	297	542.289	110.746	537.361	gene_Gb_20973	ATG29964.1|CYP94P7 [Taxus chinensis]
Merged-Chr5-475039704-2	Chr5:475039262-475040083	Promoter (<=1kb)	-346	Gb_05280	MYC2_1_peakname|MYC2_2_peakname	2	475039675	740	289	517.973	104.134	513.097	MYC2_1_peak_47556	Chr5:475039408-475040083	676	475039675	266	469.812	97.3119	465.019	MYC2_2_peak_51245	Chr5:475039262-475040065	804	475039675	312	566.135	110.957	561.176	gene_Gb_05280	ABK26593.1|unknown [Picea sitchensis]
Merged-Chr10-518108467-2	Chr10:518108155-518108817	Promoter (1-2kb)	-1608	Gb_19505	MYC2_1_peakname|MYC2_2_peakname	2	518108471	613.5	204.5	355.018	83.7511	350.435	MYC2_1_peak_12637	Chr10:518108155-518108731	577	518108463	191	327.908	79.3299	323.38	MYC2_2_peak_14062	Chr10:518108168-518108817	650	518108479	218	382.128	88.1723	377.491	gene_Gb_19505	XP_011624748.1|probable zinc metalloprotease EGY2, chloroplastic isoform X5 [Amborella trichopoda]
Merged-Chr7-140720790-2	Chr7:140720446-140721168	Promoter (<=1kb)	-665	Gb_37668	MYC2_1_peakname|MYC2_2_peakname	2	140720708	660	219	370.847	80.8007	366.221	MYC2_1_peak_55846	Chr7:140720446-140721071	626	140720708	192	316.004	71.9752	311.5	MYC2_2_peak_60825	Chr7:140720475-140721168	694	140720708	246	425.69	89.6263	420.943	gene_Gb_37668	OMO67267.1|hypothetical protein CCACVL1_20641 [Corchorus capsularis]
Merged-Chr4-393544177-2	Chr4:393543839-393544504	Promoter (1-2kb)	-1133	Gb_35951	MYC2_1_peakname|MYC2_2_peakname	2	393544160	626	185.5	314.546	76.1014	310.043	MYC2_1_peak_40391	Chr4:393543891-393544504	614	393544160	191	327.908	79.3299	323.38	MYC2_2_peak_43755	Chr4:393543839-393544476	638	393544159	180	301.184	72.873	296.706	gene_Gb_35951	|
Merged-Chr8-34137885-2	Chr8:34137562-34138210	Promoter (<=1kb)	-46	Gb_09944	MYC2_1_peakname|MYC2_2_peakname	2	34137872	629.5	175.5	293.567	72.0225	289.113	MYC2_1_peak_60466	Chr8:34137580-34138189	610	34137874	181	306.702	75.1981	302.217	MYC2_2_peak_65680	Chr8:34137562-34138210	649	34137870	170	280.431	68.8469	276.009	gene_Gb_09944	|
Merged-Chr7-195220741-2	Chr7:195220399-195221063	Promoter (<=1kb)	-281	Gb_32976	MYC2_1_peakname|MYC2_2_peakname	2	195220765	640	168	277.885	68.9184	273.463	MYC2_1_peak_56244	Chr7:195220399-195221063	665	195220749	165	273.274	68.5873	268.858	MYC2_2_peak_61289	Chr7:195220444-195221058	615	195220781	171	282.495	69.2495	278.068	gene_Gb_32976	ABR17440.1|unknown [Picea sitchensis]
Merged-Chr3-382503415-2	Chr3:382503096-382503727	Promoter (<=1kb)	-892	Gb_12326	MYC2_1_peakname|MYC2_2_peakname	2	382503370	619.5	184	298.221	68.2984	293.755	MYC2_1_peak_34629	Chr3:382503116-382503722	607	382503340	173	263.682	57.6846	259.291	MYC2_2_peak_37805	Chr3:382503096-382503727	632	382503401	195	332.759	78.9122	328.22	gene_Gb_12326	AJP06347.1|RDR6 [Pinus tabuliformis]
Merged-Chr11-160421769-2	Chr11:160421478-160422094	Promoter (<=1kb)	-141	Gb_16936	MYC2_1_peakname|MYC2_2_peakname	2	160421751	579.5	180	292.683	67.9949	288.23	MYC2_1_peak_15335	Chr11:160421483-160422024	542	160421750	163	260.156	62.7601	255.773	MYC2_2_peak_16881	Chr11:160421478-160422094	617	160421752	197	325.211	73.2297	320.687	gene_Gb_16936	ADE75655.1|unknown [Picea sitchensis]
Merged-Chr2-657802333-2	Chr2:657801992-657802653	Promoter (1-2kb)	-1882	Gb_17041	MYC2_1_peakname|MYC2_2_peakname	2	657802294	632.5	268.5	410.207	66.4576	405.507	MYC2_1_peak_30580	Chr2:657802044-657802646	603	657802297	265	405.9	66.6784	401.229	MYC2_2_peak_33658	Chr2:657801992-657802653	662	657802292	272	414.514	66.2368	409.786	gene_Gb_17041	GAU51720.1|hypothetical protein TSUD_415260 [Trifolium subterraneum]
Merged-Chr10-322435226-2	Chr10:322434757-322435596	Promoter (1-2kb)	-1674	Gb_40254	MYC2_1_peakname|MYC2_2_peakname	2	322435304	721	157.5	256.518	64.6963	252.149	MYC2_1_peak_11157	Chr10:322434757-322435596	840	322435305	166	275.344	69.0005	270.924	MYC2_2_peak_12362	Chr10:322434976-322435577	602	322435304	149	237.692	60.392	233.374	gene_Gb_40254	ABK24356.1|unknown [Picea sitchensis]
Merged-Chr4-449198297-2	Chr4:449197980-449198619	Promoter (<=1kb)	-809	Gb_28957	MYC2_1_peakname|MYC2_2_peakname	2	449198243	616	222	341.462	64.019	336.908	MYC2_1_peak_40815	Chr4:449198000-449198619	620	449198246	232	363.617	68.1349	359.02	MYC2_2_peak_44207	Chr4:449197980-449198591	612	449198240	212	319.307	59.9032	314.795	gene_Gb_28957	|
Merged-Chr7-458972311-2	Chr7:458971892-458972686	Promoter (1-2kb)	-1833	Gb_26081	MYC2_1_peakname|MYC2_2_peakname	2	458972318	693.5	155.5	252.133	63.0381	247.783	MYC2_1_peak_58401	Chr7:458972039-458972686	648	458972315	125	191.861	51.5374	187.659	MYC2_2_peak_63494	Chr7:458971892-458972630	739	458972322	186	312.406	74.5388	307.907	gene_Gb_26081	ADE75931.1|unknown [Picea sitchensis]
Merged-Chr12-156614836-2	Chr12:156614553-156615115	Promoter (<=1kb)	-93	Gb_08539	MYC2_1_peakname|MYC2_2_peakname	2	156614868	546.5	158	251.626	61.6455	247.27	MYC2_1_peak_21135	Chr12:156614574-156615103	530	156614864	153	243.084	60.5234	238.745	MYC2_2_peak_23274	Chr12:156614553-156615115	563	156614872	163	260.169	62.7676	255.796	gene_Gb_08539	|
Merged-Chr4-615567005-2	Chr4:615566659-615567356	Promoter (1-2kb)	-1829	Gb_31816	MYC2_1_peakname|MYC2_2_peakname	2	615567070	670.5	144.5	230.175	59.2827	225.871	MYC2_1_peak_42325	Chr4:615566659-615567324	666	615567069	132	206.519	54.9525	202.27	MYC2_2_peak_45593	Chr4:615566682-615567356	675	615567070	157	253.832	63.6129	249.473	gene_Gb_31816	|
Merged-Chr7-85496791-2	Chr7:85496476-85497112	Promoter (<=1kb)	-568	Gb_00255	MYC2_1_peakname|MYC2_2_peakname	2	85496776	593	143.5	228.216	58.9804	223.92	MYC2_1_peak_55497	Chr7:85496476-85497062	587	85496775	151	244.57	62.8028	240.227	MYC2_2_peak_60425	Chr7:85496514-85497112	599	85496778	136	211.862	55.158	207.613	gene_Gb_00255	KAB1199956.1|hypothetical protein CJ030_MR0G008874 [Morella rubra]
Merged-Chr4-574992206-2	Chr4:574991854-574992574	Promoter (<=1kb)	-500	Gb_13819	MYC2_1_peakname|MYC2_2_peakname	2	574992278	693.5	142.5	226.108	58.4828	221.815	MYC2_1_peak_41988	Chr4:574991867-574992532	666	574992279	133	208.494	55.3657	204.239	MYC2_2_peak_45273	Chr4:574991854-574992574	721	574992277	152	243.723	61.5998	239.391	gene_Gb_13819	ABR17783.1|unknown [Picea sitchensis]
Merged-Chr6-554662577-2	Chr6:554662269-554662890	Promoter (<=1kb)	-280	Gb_10866	MYC2_1_peakname|MYC2_2_peakname	2	554662624	596	146	229.918	58.1859	225.616	MYC2_1_peak_53602	Chr6:554662269-554662859	591	554662623	150	239.225	60.5296	234.896	MYC2_2_peak_58373	Chr6:554662290-554662890	601	554662624	142	220.611	55.8422	216.336	gene_Gb_10866	AEU04517.1|lipoxygenase 2 [Taxus chinensis]
Merged-Chr2-460315495-2	Chr2:460315226-460315766	Promoter (<=1kb)	-279	Gb_22503	MYC2_1_peakname|MYC2_2_peakname	2	460315527	536	138	217.119	56.6604	212.85	MYC2_1_peak_29322	Chr2:460315226-460315759	534	460315527	131	204.548	54.5393	200.309	MYC2_2_peak_32206	Chr2:460315229-460315766	538	460315527	145	229.69	58.7816	225.391	gene_Gb_22503	|
Merged-Chr5-547533875-2	Chr5:547533583-547534153	Promoter (<=1kb)	-396	Gb_02074	MYC2_1_peakname|MYC2_2_peakname	2	547533848	555.5	148	228.759	56.0793	224.459	MYC2_1_peak_48015	Chr5:547533583-547534153	571	547533848	138	210.588	53.0696	206.327	MYC2_2_peak_51825	Chr5:547533614-547534153	540	547533849	158	246.93	59.089	242.591	gene_Gb_02074	XP_002268876.2|PREDICTED: probable glycosyltransferase At5g03795 [Vitis vinifera]
Merged-Chr3-432706135-2	Chr3:432705760-432706508	Promoter (1-2kb)	-1286	Gb_18715	MYC2_1_peakname|MYC2_2_peakname	2	432706132	624	167	250.108	54.6506	245.756	MYC2_1_peak_35001	Chr3:432705887-432706508	622	432706134	161	240.619	53.7063	236.286	MYC2_2_peak_38178	Chr3:432705760-432706385	626	432706131	173	259.597	55.595	255.225	gene_Gb_18715	XP_018829973.1|PREDICTED: probable LRR receptor-like serine/threonine-protein kinase At1g56140 isoform X1 [Juglans regia]
Merged-Chr7-28470451-2	Chr7:28470195-28470709	Promoter (1-2kb)	-1300	Gb_05937	MYC2_1_peakname|MYC2_2_peakname	2	28470464	512.5	143.5	219.795	54.3543	215.516	MYC2_1_peak_55054	Chr7:28470197-28470709	513	28470464	141	216.637	54.3411	212.361	MYC2_2_peak_59960	Chr7:28470195-28470706	512	28470465	146	222.953	54.3675	218.671	gene_Gb_05937	|
Merged-Chr11-235046231-2	Chr11:235045924-235046528	Promoter (<=1kb)	-420	Gb_30281	MYC2_1_peakname|MYC2_2_peakname	2	235046211	591.5	256	364.171	54.241	359.555	MYC2_1_peak_16138	Chr11:235045924-235046526	603	235046207	234	326.731	50.7611	322.205	MYC2_2_peak_17841	Chr11:235045949-235046528	580	235046215	278	401.61	57.7209	396.904	gene_Gb_30281	GAV69539.1|CN_hydrolase domain-containing protein [Cephalotus follicularis]
Merged-Chr12-464745805-2	Chr12:464745596-464746019	Promoter (<=1kb)	-887	Gb_39075	MYC2_1_peakname|MYC2_2_peakname	2	464745752	417.5	182	264.737	52.4452	260.348	MYC2_1_peak_24023	Chr12:464745599-464746019	421	464745752	174	251.938	51.1743	247.574	MYC2_2_peak_26161	Chr12:464745596-464746009	414	464745753	190	277.536	53.7161	273.121	gene_Gb_39075	|
Merged-Chr1-21753381-2	Chr1:21752961-21753795	Promoter (1-2kb)	-1391	Gb_24264	MYC2_1_peakname|MYC2_2_peakname	2	21753209	811.5	127.5	196.58	52.3538	192.376	MYC2_1_peak_229	Chr1:21752991-21753778	788	21753210	116	175.383	48.3417	171.242	MYC2_2_peak_329	Chr1:21752961-21753795	835	21753208	139	217.777	56.3659	213.51	gene_Gb_24264	|
Merged-Chr12-625532087-2	Chr12:625531806-625532362	Promoter (<=1kb)	-489	Gb_29221	MYC2_1_peakname|MYC2_2_peakname	2	625532109	508.5	126.5	194.739	51.93	190.546	MYC2_1_peak_25145	Chr12:625531862-625532321	460	625532107	112	167.742	46.6889	163.633	MYC2_2_peak_27395	Chr12:625531806-625532362	557	625532111	141	221.736	57.1711	217.458	gene_Gb_29221	ABR17501.1|unknown [Picea sitchensis]
Merged-Chr5-565699922-2	Chr5:565699653-565700214	Promoter (<=1kb)	-358	Gb_09474	MYC2_1_peakname|MYC2_2_peakname	2	565699930	536	179	259.478	51.6966	255.104	MYC2_1_peak_48189	Chr5:565699653-565700166	514	565699931	191	283.914	56.1455	279.476	MYC2_2_peak_52012	Chr5:565699657-565700214	558	565699929	167	235.043	47.2476	230.732	gene_Gb_09474	|
Merged-Chr7-142594624-2	Chr7:142594324-142594916	Promoter (<=1kb)	-149	Gb_37672	MYC2_1_peakname|MYC2_2_peakname	2	142594683	559	128.5	195.509	51.0487	191.303	MYC2_1_peak_55855	Chr7:142594366-142594916	551	142594683	141	220.784	56.6391	216.498	MYC2_2_peak_60835	Chr7:142594324-142594890	567	142594683	116	170.234	45.4582	166.108	gene_Gb_37672	|
Merged-Chr10-60215925-2	Chr10:60215683-60216176	Promoter (1-2kb)	-1315	Gb_33906	MYC2_1_peakname|MYC2_2_peakname	2	60215904	473.5	134.5	202.448	50.9743	198.221	MYC2_1_peak_9121	Chr10:60215695-60216147	453	60215902	133	201.167	51.2796	196.939	MYC2_2_peak_10207	Chr10:60215683-60216176	494	60215907	136	203.73	50.669	199.504	gene_Gb_33906	OVA17210.1|hypothetical protein BVC80_1837g4 [Macleaya cordata]
Merged-Chr7-481089771-2	Chr7:481089485-481090042	Promoter (1-2kb)	-1690	Gb_01255	MYC2_1_peakname|MYC2_2_peakname	2	481089780	540	123	187.724	50.5737	183.537	MYC2_1_peak_58549	Chr7:481089485-481090042	558	481089781	122	186.955	50.8207	182.766	MYC2_2_peak_63718	Chr7:481089518-481090039	522	481089778	124	188.493	50.3267	184.309	gene_Gb_01255	RWR81699.1|Nickel/cobalt transporter, high-affinity [Cinnamomum micranthum f. kanehirae]
Merged-Chr1-939727350-2	Chr1:939727067-939727667	Promoter (<=1kb)	-601	Gb_17195	MYC2_1_peakname|MYC2_2_peakname	2	939727348	539.5	123	187.811	50.5262	183.637	MYC2_1_peak_7089	Chr1:939727067-939727572	506	939727343	113	169.646	47.1021	165.53	MYC2_2_peak_7870	Chr1:939727095-939727667	573	939727353	133	205.976	53.9502	201.744	gene_Gb_17195	KJB36395.1|hypothetical protein B456_006G157200 [Gossypium raimondii]
Merged-Chr4-432571943-2	Chr4:432571493-432572415	Promoter (<=1kb)	-848	Gb_30685	MYC2_1_peakname|MYC2_2_peakname	2	432572076	868	175	251.786	50.4989	247.429	MYC2_1_peak_40698	Chr4:432571526-432572338	813	432572072	178	259.4	52.344	255.019	MYC2_2_peak_44091	Chr4:432571493-432572415	923	432572079	172	244.171	48.6538	239.838	gene_Gb_30685	ABK24814.1|unknown [Picea sitchensis]
Merged-Chr3-445766674-2	Chr3:445766336-445766982	Promoter (<=1kb)	-498	Gb_31367	MYC2_1_peakname|MYC2_2_peakname	2	445766724	597	122.5	186.935	50.4147	182.754	MYC2_1_peak_35266	Chr3:445766417-445766963	547	445766723	130	202.579	54.1261	198.346	MYC2_2_peak_38359	Chr3:445766336-445766982	647	445766724	115	171.291	46.7032	167.162	gene_Gb_31367	ADE75990.1|unknown [Picea sitchensis]
Merged-Chr3-459178732-2	Chr3:459178370-459179107	Promoter (<=1kb)	-392	Gb_25824	MYC2_1_peakname|MYC2_2_peakname	2	459178665	696	122	185.791	50.1499	181.611	MYC2_1_peak_35371	Chr3:459178399-459179107	709	459178759	118	179.226	49.168	175.063	MYC2_2_peak_38441	Chr3:459178370-459179052	683	459178571	126	192.355	51.1319	188.159	gene_Gb_25824	ABR16319.1|unknown [Picea sitchensis]
Merged-Chr8-98895267-2	Chr8:98895014-98895542	Promoter (1-2kb)	-1311	Gb_31091	MYC2_1_peakname|MYC2_2_peakname	2	98895252	499.5	137	203.28	49.663	199.051	MYC2_1_peak_60903	Chr8:98895022-98895542	521	98895253	148	225.352	54.3051	221.055	MYC2_2_peak_66359	Chr8:98895014-98895491	478	98895252	126	181.207	45.0208	177.047	gene_Gb_31091	|
Merged-Chr3-245617878-2	Chr3:245617640-245618114	Promoter (<=1kb)	-881	Gb_16808	MYC2_1_peakname|MYC2_2_peakname	2	245617920	446.5	117.5	177.203	48.2906	173.067	MYC2_1_peak_33764	Chr3:245617640-245618114	475	245617927	109	162.051	45.4494	157.975	MYC2_2_peak_36788	Chr3:245617672-245618089	418	245617914	126	192.355	51.1319	188.159	gene_Gb_16808	|
Merged-Chr4-14415515-2	Chr4:14415245-14415779	Promoter (<=1kb)	-220	Gb_38846	MYC2_1_peakname|MYC2_2_peakname	2	14415505	516	145.5	210.495	48.0774	206.244	MYC2_1_peak_37757	Chr4:14415245-14415779	535	14415500	151	221.692	50.3911	217.404	MYC2_2_peak_40955	Chr4:14415270-14415766	497	14415510	140	199.298	45.7636	195.085	gene_Gb_38846	|
Merged-Chr2-622854225-2	Chr2:622853917-622854543	Promoter (<=1kb)	-355	Gb_18853	MYC2_1_peakname|MYC2_2_peakname	2	622854216	613	132	193.642	47.7609	189.446	MYC2_1_peak_30362	Chr2:622853922-622854543	622	622854212	122	176.133	44.8291	171.99	MYC2_2_peak_33436	Chr2:622853917-622854520	604	622854219	142	211.15	50.6927	206.903	gene_Gb_18853	ERN00997.1|hypothetical protein AMTR_s00002p00118630 [Amborella trichopoda]
Merged-Chr2-315625553-2	Chr2:315625315-315625793	Promoter (1-2kb)	-1435	Gb_32907	MYC2_1_peakname|MYC2_2_peakname	2	315625544	470.5	119.5	177.948	47.4485	173.794	MYC2_1_peak_28049	Chr2:315625315-315625783	469	315625544	121	181.91	48.6617	177.738	MYC2_2_peak_30816	Chr2:315625322-315625793	472	315625544	118	173.987	46.2352	169.85	gene_Gb_32907	XP_009361021.1|PREDICTED: imidazole glycerol phosphate synthase hisHF, chloroplastic [Pyrus x bretschneideri]
Merged-Chr8-359577816-2	Chr8:359577333-359578305	Promoter (1-2kb)	-1221	Gb_19636	MYC2_1_peakname|MYC2_2_peakname	2	359577878	965.5	169.5	235.888	46.2109	231.571	MYC2_1_peak_63084	Chr8:359577336-359578293	958	359577880	176	243.989	46.2991	239.648	MYC2_2_peak_68573	Chr8:359577333-359578305	973	359577875	163	227.787	46.1227	223.493	gene_Gb_19636	|
Merged-Chr5-32479229-2	Chr5:32478995-32479471	Promoter (<=1kb)	-610	Gb_17848	MYC2_1_peakname|MYC2_2_peakname	2	32479224	465	116.5	171.439	45.7724	167.323	MYC2_1_peak_43730	Chr5:32478999-32479451	453	32479226	111	162.205	44.2336	158.129	MYC2_2_peak_47095	Chr5:32478995-32479471	477	32479222	122	180.673	47.3112	176.517	gene_Gb_17848	|
Merged-Chr3-516549609-2	Chr3:516549345-516549884	Promoter (<=1kb)	-352	Gb_14385	MYC2_1_peakname|MYC2_2_peakname	2	516549622	529	120	175.267	45.5795	171.13	MYC2_1_peak_35872	Chr3:516549345-516549863	519	516549617	128	191.603	49.3662	187.402	MYC2_2_peak_38942	Chr3:516549346-516549884	539	516549626	112	158.931	41.7927	154.857	gene_Gb_14385	XP_019256828.1|PREDICTED: uncharacterized protein LOC109235244 [Nicotiana attenuata]
Merged-Chr7-47111062-2	Chr7:47110732-47111349	Promoter (1-2kb)	-1707	Gb_14350	MYC2_1_peakname|MYC2_2_peakname	2	47111072	558.5	107.5	158.26	44.2751	154.193	MYC2_1_peak_55243	Chr7:47110835-47111349	515	47111071	111	165.841	46.2758	161.74	MYC2_2_peak_60123	Chr7:47110732-47111333	602	47111074	104	150.679	42.2744	146.646	gene_Gb_14350	OVA07891.1|Aldo/keto reductase [Macleaya cordata]
Merged-Chr6-354036334-2	Chr6:354036059-354036622	Promoter (<=1kb)	-438	Gb_07986	MYC2_1_peakname|MYC2_2_peakname	2	354036314	529.5	107.5	158.208	44.2592	154.143	MYC2_1_peak_52153	Chr6:354036059-354036622	564	354036310	108	160.162	45.0362	156.094	MYC2_2_peak_56631	Chr6:354036082-354036576	495	354036317	107	156.253	43.4822	152.193	gene_Gb_07986	ASU43993.1|UDP-glycosyltransferase UGT2 [Picea glauca]
Merged-Chr4-750155802-2	Chr4:750155503-750156116	Promoter (<=1kb)	-839	Gb_00557	MYC2_1_peakname|MYC2_2_peakname	2	750155859	593	104	151.679	42.7973	147.671	MYC2_1_peak_43400	Chr4:750155503-750156116	614	750155855	98	141.496	40.9045	137.57	MYC2_2_peak_46792	Chr4:750155509-750156080	572	750155863	110	161.863	44.6901	157.771	gene_Gb_00557	|
Merged-Chr1-907442590-2	Chr1:907442316-907442878	Promoter (1-2kb)	-1647	Gb_15042	MYC2_1_peakname|MYC2_2_peakname	2	907442646	549	105	151.211	41.937	147.198	MYC2_1_peak_6883	Chr1:907442316-907442851	536	907442656	104	150.35	42.0901	146.362	MYC2_2_peak_7655	Chr1:907442317-907442878	562	907442636	106	152.072	41.784	148.034	gene_Gb_15042	KAE8654790.1|putative acyl-activating enzyme 12, peroxisomal [Hibiscus syriacus]
Merged-Chr11-260177847-2	Chr11:260177564-260178111	Promoter (1-2kb)	-1701	Gb_01041	MYC2_1_peakname|MYC2_2_peakname	2	260177912	522.5	117.5	164.036	41.0795	159.968	MYC2_1_peak_16372	Chr11:260177564-260178105	542	260177909	109	149.146	38.3501	145.162	MYC2_2_peak_18060	Chr11:260177609-260178111	503	260177916	126	178.926	43.8088	174.774	gene_Gb_01041	KYP66656.1|hypothetical protein KK1_012959 [Cajanus cajan]
Merged-Chr4-236112273-2	Chr4:236111968-236112559	Promoter (<=1kb)	-585	Gb_08876	MYC2_1_peakname|MYC2_2_peakname	2	236112289	554	134	182.799	41.0093	178.631	MYC2_1_peak_39357	Chr4:236111968-236112559	592	236112289	131	178.732	40.716	174.575	MYC2_2_peak_42662	Chr4:236112025-236112540	516	236112289	137	186.867	41.3027	182.687	gene_Gb_08876	QID19987.1|acyl activating enzyme 9, partial [Taxus x media]
Merged-Chr6-499911847-2	Chr6:499911591-499912126	Promoter (1-2kb)	-1794	Gb_03334	MYC2_1_peakname|MYC2_2_peakname	2	499911838	511	127.5	174.517	40.6257	170.376	MYC2_1_peak_53258	Chr6:499911593-499912078	486	499911837	129	178.368	41.7012	174.212	MYC2_2_peak_57867	Chr6:499911591-499912126	536	499911839	126	170.666	39.5501	166.54	gene_Gb_03334	AJP06318.1|LRK1 [Pinus tabuliformis]
Merged-Chr7-286406047-2	Chr7:286405736-286406357	Promoter (1-2kb)	-1675	Gb_06641	MYC2_1_peakname|MYC2_2_peakname	2	286406048	554.5	98.5	141.548	40.6041	137.595	MYC2_1_peak_57006	Chr7:286405806-286406292	487	286406043	102	148.912	42.5572	144.93	MYC2_2_peak_62086	Chr7:286405736-286406357	622	286406054	95	134.183	38.6509	130.26	gene_Gb_06641	|
Merged-Chr10-313202376-2	Chr10:313202087-313202669	Promoter (<=1kb)	-632	Gb_23462	MYC2_1_peakname|MYC2_2_peakname	2	313202372	543	100	142.786	40.3444	138.832	MYC2_1_peak_11095	Chr10:313202087-313202626	540	313202382	95	134.573	38.8705	130.699	MYC2_2_peak_12304	Chr10:313202124-313202669	546	313202363	105	150.999	41.8183	146.965	gene_Gb_23462	XP_010265748.1|PREDICTED: xanthine dehydrogenase 1 isoform X1 [Nelumbo nucifera]
Merged-Chr6-552047549-2	Chr6:552047274-552047812	Promoter (<=1kb)	-162	Gb_08355	MYC2_1_peakname|MYC2_2_peakname	2	552047554	524	122.5	168.06	40.2343	163.947	MYC2_1_peak_53575	Chr6:552047302-552047810	509	552047554	128	179.275	42.7661	175.112	MYC2_2_peak_58342	Chr6:552047274-552047812	539	552047554	117	156.844	37.7024	152.783	gene_Gb_08355	ATG29972.1|CYP74A74 [Taxus chinensis]
Merged-Chr4-702401391-2	Chr4:702400967-702401715	Promoter (<=1kb)	-791	Gb_36829	MYC2_1_peakname|MYC2_2_peakname	2	702401444	643	122	167.034	40.0204	162.931	MYC2_1_peak_43075	Chr4:702400967-702401710	744	702401437	119	163.144	39.7825	159.066	MYC2_2_peak_46436	Chr4:702401174-702401715	542	702401450	125	170.923	40.2584	166.796	gene_Gb_36829	RWR96311.1|hypothetical protein CKAN_02569300 [Cinnamomum micranthum f. kanehirae]
Merged-Chr9-576263260-2	Chr9:576262872-576263639	Promoter (<=1kb)	-387	Gb_31407	MYC2_1_peakname|MYC2_2_peakname	2	576263362	703	97	138.026	39.5739	134.101	MYC2_1_peak_70653	Chr9:576262947-576263584	638	576263363	97	138.934	40.0846	135.028	MYC2_2_peak_77022	Chr9:576262872-576263639	768	576263360	97	137.118	39.0631	133.173	gene_Gb_31407	ABR17006.1|unknown [Picea sitchensis]
Merged-Chr8-72448904-2	Chr8:72448356-72449442	Promoter (<=1kb)	-992	Gb_39712	MYC2_1_peakname|MYC2_2_peakname	2	72448726	1054	102.5	143.212	38.9363	139.262	MYC2_1_peak_60748	Chr8:72448400-72449442	1043	72448724	92	125.294	35.507	121.482	MYC2_2_peak_66196	Chr8:72448356-72449420	1065	72448729	113	161.129	42.3657	157.043	gene_Gb_39712	AAQ72786.1|geranylgeranyl diphosphate synthase [Ginkgo biloba]
Merged-Chr2-60794089-2	Chr2:60793742-60794486	Promoter (<=1kb)	-294	Gb_19449	MYC2_1_peakname|MYC2_2_peakname	2	60793993	656	91.5	128.768	37.7435	124.919	MYC2_1_peak_25679	Chr2:60793742-60794348	607	60793974	94	134.149	39.2518	130.278	MYC2_2_peak_28090	Chr2:60793782-60794486	705	60794012	89	123.386	36.2352	119.561	gene_Gb_19449	OVA18455.1|Glycoside hydrolase [Macleaya cordata]
Merged-Chr4-738329031-2	Chr4:738328751-738329328	Promoter (1-2kb)	-1833	Gb_08048	MYC2_1_peakname|MYC2_2_peakname	2	738329024	525	92.5	130.226	37.7251	126.387	MYC2_1_peak_43287	Chr4:738328751-738329328	578	738329030	106	156.396	44.2099	152.356	MYC2_2_peak_46682	Chr4:738328788-738329259	472	738329019	79	104.057	31.2404	100.418	gene_Gb_08048	|
Merged-Chr10-598634195-2	Chr10:598633935-598634456	Promoter (<=1kb)	-737	Gb_13642	MYC2_1_peakname|MYC2_2_peakname	2	598634165	514	102.5	140.557	37.5925	136.618	MYC2_1_peak_13461	Chr10:598633935-598634447	513	598634170	107	150.13	40.0901	146.143	MYC2_2_peak_14890	Chr10:598633942-598634456	515	598634160	98	130.984	35.0949	127.092	gene_Gb_13642	XP_016175495.1|uncharacterized protein LOC107618081 [Arachis ipaensis]
Merged-Chr3-262307745-2	Chr3:262307388-262308053	Promoter (1-2kb)	-1322	Gb_35610	MYC2_1_peakname|MYC2_2_peakname	2	262307794	582	90	126.053	37.0868	122.21	MYC2_1_peak_33847	Chr3:262307522-262308019	498	262307801	84	116.108	35.12	112.361	MYC2_2_peak_36885	Chr3:262307388-262308053	666	262307787	96	135.998	39.0535	132.059	gene_Gb_35610	ABR16314.1|unknown [Picea sitchensis]
Merged-Chr10-186607543-2	Chr10:186607238-186607872	Promoter (<=1kb)	-960	Gb_29304	MYC2_1_peakname|MYC2_2_peakname	2	186607550	572	97.5	134.043	37.0461	130.145	MYC2_1_peak_10112	Chr10:186607238-186607872	635	186607550	95	130.754	36.7376	126.904	MYC2_2_peak_11253	Chr10:186607278-186607786	509	186607549	100	137.333	37.3545	133.387	gene_Gb_29304	|
Merged-Chr4-653698969-2	Chr4:653698648-653699268	Promoter (1-2kb)	-1582	Gb_10796	MYC2_1_peakname|MYC2_2_peakname	2	653698926	578.5	89.5	125.117	36.9066	121.29	MYC2_1_peak_42600	Chr4:653698713-653699268	556	653698927	88	123.267	36.7727	119.469	MYC2_2_peak_45918	Chr4:653698648-653699248	601	653698926	91	126.966	37.0404	123.11	gene_Gb_10796	XP_004290113.1|PREDICTED: uncharacterized protein LOC101290914 [Fragaria vesca subsp. vesca]
Merged-Chr7-284186381-2	Chr7:284186098-284186651	Promoter (<=1kb)	-184	Gb_06653	MYC2_1_peakname|MYC2_2_peakname	2	284186400	540	93	128.738	36.8232	124.888	MYC2_1_peak_56967	Chr7:284186098-284186650	553	284186405	93	129.608	37.3081	125.768	MYC2_2_peak_62033	Chr7:284186125-284186651	527	284186395	93	127.869	36.3383	124.007	gene_Gb_06653	ABK23441.1|unknown [Picea sitchensis]
Merged-Chr1-192978306-2	Chr1:192978043-192978580	Promoter (<=1kb)	-286	Gb_36116	MYC2_1_peakname|MYC2_2_peakname	2	192978326	516	96.5	132.606	36.7726	128.737	MYC2_1_peak_1613	Chr1:192978043-192978580	538	192978332	105	148.57	40.4703	144.596	MYC2_2_peak_2148	Chr1:192978054-192978547	494	192978321	88	116.642	33.075	112.877	gene_Gb_36116	XP_006843637.1|dnaJ protein ERDJ3A [Amborella trichopoda]
Merged-Chr10-509697804-2	Chr10:509697276-509698196	Promoter (<=1kb)	-308	Gb_39902	MYC2_1_peakname|MYC2_2_peakname	2	509697855	696	88.5	123.395	36.467	119.572	MYC2_1_peak_12528	Chr10:509697638-509698196	559	509697855	81	110.792	33.8805	107.085	MYC2_2_peak_13864	Chr10:509697276-509698108	833	509697855	96	135.998	39.0535	132.059	gene_Gb_39902	ABK23447.1|unknown [Picea sitchensis]
Merged-Chr3-621403162-2	Chr3:621402797-621403533	Promoter (1-2kb)	-1807	Gb_22845	MYC2_1_peakname|MYC2_2_peakname	2	621403262	687	89	123.246	36.1553	119.439	MYC2_1_peak_36706	Chr3:621402841-621403533	693	621403275	90	124.89	36.4781	121.084	MYC2_2_peak_39836	Chr3:621402797-621403477	681	621403248	88	121.603	35.8326	117.793	gene_Gb_22845	KAF5183245.1|Molybdate transporter [Thalictrum thalictroides]
Merged-Chr8-496967503-2	Chr8:496967265-496967750	Promoter (<=1kb)	-467	Gb_25184	MYC2_1_peakname|MYC2_2_peakname	2	496967495	444.5	87	121.049	35.9528	117.283	MYC2_1_peak_64089	Chr8:496967265-496967750	486	496967495	98	141.496	40.9045	137.57	MYC2_2_peak_69697	Chr8:496967299-496967701	403	496967495	76	100.603	31.0012	96.9963	gene_Gb_25184	ABK25811.1|unknown [Picea sitchensis]
Merged-Chr7-280843912-2	Chr7:280843492-280844324	Promoter (<=1kb)	-411	Gb_03070	MYC2_1_peakname|MYC2_2_peakname	2	280843742	804	86.5	119.794	35.704	116.016	MYC2_1_peak_56947	Chr7:280843492-280844303	812	280843742	89	125.068	37.1859	121.258	MYC2_2_peak_62014	Chr7:280843529-280844324	796	280843743	84	114.52	34.2221	110.775	gene_Gb_03070	|
Merged-Chr9-580789028-2	Chr9:580788761-580789293	Promoter (1-2kb)	-1467	Gb_25600	MYC2_1_peakname|MYC2_2_peakname	2	580789016	507.5	85	117.138	35.0948	113.382	MYC2_1_peak_70697	Chr9:580788761-580789270	510	580789016	88	123.267	36.7727	119.469	MYC2_2_peak_77068	Chr9:580788789-580789293	505	580789017	82	111.009	33.4169	107.296	gene_Gb_25600	|
Merged-Chr8-176650503-2	Chr8:176650296-176650732	Promoter (<=1kb)	-693	Gb_40637	MYC2_1_peakname|MYC2_2_peakname	2	176650482	416	84.5	116.245	34.8406	112.484	MYC2_1_peak_61520	Chr8:176650296-176650690	395	176650482	78	105.523	32.6409	101.857	MYC2_2_peak_66972	Chr8:176650296-176650732	437	176650482	91	126.966	37.0404	123.11	gene_Gb_40637	XP_015879972.1|putative glutamine amidotransferase GAT1_2.1 isoform X1 [Ziziphus jujuba]
Merged-Chr6-120034540-2	Chr6:120034270-120034809	Promoter (<=1kb)	-129	Gb_12738	MYC2_1_peakname|MYC2_2_peakname	2	120034552	526.5	84	115.305	34.6606	111.556	MYC2_1_peak_50698	Chr6:120034286-120034809	524	120034558	82	112.559	34.2937	108.838	MYC2_2_peak_54813	Chr6:120034270-120034798	529	120034546	86	118.052	35.0274	114.275	gene_Gb_12738	|
Merged-Chr7-529288515-2	Chr7:529288125-529288904	Promoter (1-2kb)	-1693	Gb_34090	MYC2_1_peakname|MYC2_2_peakname	2	529288600	759.5	94	124.991	34.1156	121.156	MYC2_1_peak_58975	Chr7:529288147-529288904	758	529288602	87	113.766	32.0728	110.037	MYC2_2_peak_64123	Chr7:529288125-529288885	761	529288599	101	136.216	36.1584	132.275	gene_Gb_34090	|
Merged-Chr2-464177040-2	Chr2:464176804-464177260	Promoter (1-2kb)	-1888	Gb_38718	MYC2_1_peakname|MYC2_2_peakname	2	464177031	427	98.5	129.282	33.7019	125.424	MYC2_1_peak_29348	Chr2:464176850-464177246	397	464177045	84	108.672	30.9794	104.983	MYC2_2_peak_32236	Chr2:464176804-464177260	457	464177017	113	149.892	36.4243	145.865	gene_Gb_38718	XP_012447060.1|PREDICTED: myosin-11 isoform X2 [Gossypium raimondii]
Merged-Chr8-362871320-2	Chr8:362871021-362871584	Promoter (1-2kb)	-1450	Gb_17584	MYC2_1_peakname|MYC2_2_peakname	2	362871305	517	80	108.314	33.0078	104.623	MYC2_1_peak_63106	Chr8:362871104-362871584	481	362871305	74	98.5753	30.9882	94.9705	MYC2_2_peak_68596	Chr8:362871021-362871573	553	362871305	86	118.052	35.0274	114.275	gene_Gb_17584	KAB2081295.1|hypothetical protein ES319_A05G121900v1 [Gossypium barbadense]
Merged-Chr6-217241672-2	Chr6:217241424-217241919	Promoter (<=1kb)	-591	Gb_05454	MYC2_1_peakname|MYC2_2_peakname	2	217241695	487.5	79.5	107.623	32.8751	103.956	MYC2_1_peak_51289	Chr6:217241424-217241912	489	217241695	87	121.469	36.3595	117.686	MYC2_2_peak_55567	Chr6:217241434-217241919	486	217241695	72	93.7761	29.3908	90.2269	gene_Gb_05454	XP_031488817.1|probable thiamine biosynthetic bifunctional enzyme, chloroplastic isoform X1 [Nymphaea colorata]
Merged-Chr6-623801422-2	Chr6:623801196-623801658	Promoter (1-2kb)	-1455	Gb_24198	MYC2_1_peakname|MYC2_2_peakname	2	623801380	446	92.5	120.681	32.6962	116.888	MYC2_1_peak_54073	Chr6:623801203-623801631	429	623801381	89	115.579	31.932	111.837	MYC2_2_peak_58969	Chr6:623801196-623801658	463	623801379	96	125.783	33.4603	121.939	gene_Gb_24198	|
Merged-Chr8-352603198-2	Chr8:352602945-352603479	Promoter (<=1kb)	-722	Gb_23360	MYC2_1_peakname|MYC2_2_peakname	2	352603202	506.5	83.5	109.632	31.7847	105.933	MYC2_1_peak_63044	Chr8:352602945-352603424	480	352603206	82	108.052	31.7627	104.367	MYC2_2_peak_68532	Chr8:352602947-352603479	533	352603199	85	111.213	31.8068	107.498	gene_Gb_23360	|
Merged-Chr7-55631595-2	Chr7:55631307-55631866	Promoter (1-2kb)	-1224	Gb_23570	MYC2_1_peakname|MYC2_2_peakname	2	55631602	541.5	135.5	164.024	31.6409	159.929	MYC2_1_peak_55299	Chr7:55631307-55631866	560	55631603	137	168.031	32.6531	163.922	MYC2_2_peak_60192	Chr7:55631344-55631866	523	55631601	134	160.017	30.6286	155.935	gene_Gb_23570	XP_010254326.1|PREDICTED: tRNA (cytosine(38)-C(5))-methyltransferase isoform X2 [Nelumbo nucifera]
Merged-Chr5-311448807-2	Chr5:311448530-311449104	Promoter (<=1kb)	-176	Gb_31672	MYC2_1_peakname|MYC2_2_peakname	2	311448819	522.5	76.5	102.252	31.6303	98.6234	MYC2_1_peak_46473	Chr5:311448530-311449033	504	311448819	80	109.03	33.4673	105.336	MYC2_2_peak_50021	Chr5:311448564-311449104	541	311448819	73	95.4741	29.7934	91.9107	gene_Gb_31672	XP_006852742.2|uncharacterized protein LOC18442464 [Amborella trichopoda]
Merged-Chr12-479768384-2	Chr12:479768147-479768639	Promoter (1-2kb)	-1035	Gb_34154	MYC2_1_peakname|MYC2_2_peakname	2	479768376	473.5	76	101.333	31.4132	97.7122	MYC2_1_peak_24114	Chr12:479768147-479768639	493	479768376	77	103.778	32.2278	100.129	MYC2_2_peak_26310	Chr12:479768150-479768603	454	479768375	75	98.8875	30.5986	95.2954	gene_Gb_34154	AIU49276.1|ARC6, partial [Ginkgo biloba]
Merged-Chr10-704951804-2	Chr10:704951595-704951998	Promoter (<=1kb)	-959	Gb_09450	MYC2_1_peakname|MYC2_2_peakname	2	704951782	383.5	76	101.317	31.3921	97.693	MYC2_1_peak_14220	Chr10:704951595-704951993	399	704951786	73	96.8525	30.5751	93.263	MYC2_2_peak_15671	Chr10:704951631-704951998	368	704951779	79	105.782	32.2091	102.123	gene_Gb_09450	AZA14795.1|LIM domain-containing protein WLIM2b [Pinus taeda]
Merged-Chr1-887881432-2	Chr1:887881156-887881719	Promoter (1-2kb)	-1439	Gb_35701	MYC2_1_peakname|MYC2_2_peakname	2	887881376	538	76	101.975	31.3181	98.3512	MYC2_1_peak_6780	Chr1:887881156-887881719	564	887881373	59	73.3845	24.7906	70.0265	MYC2_2_peak_7548	Chr1:887881171-887881682	512	887881378	93	130.565	37.8457	126.676	gene_Gb_35701	|
Merged-Chr10-22062037-2	Chr10:22061739-22062340	Promoter (<=1kb)	-525	Gb_23660	MYC2_1_peakname|MYC2_2_peakname	2	22062015	541	95	120.91	31.3156	117.146	MYC2_1_peak_8874	Chr10:22061796-22062340	545	22062014	106	140.366	35.4727	136.45	MYC2_2_peak_9922	Chr10:22061739-22062275	537	22062016	84	101.455	27.1585	97.8414	gene_Gb_23660	PIA44062.1|hypothetical protein AQUCO_01800245v1 [Aquilegia coerulea]
Merged-Chr8-71583057-2	Chr8:71582371-71583698	Promoter (<=1kb)	-581	Gb_21550	MYC2_1_peakname|MYC2_2_peakname	2	71583436	1267	75.5	100.515	31.1697	96.8918	MYC2_1_peak_60743	Chr8:71582478-71583698	1221	71583434	69	90.0204	28.9224	86.4876	MYC2_2_peak_66188	Chr8:71582371-71583683	1313	71583437	82	111.009	33.4169	107.296	gene_Gb_21550	AAQ72786.1|geranylgeranyl diphosphate synthase [Ginkgo biloba]
Merged-Chr11-9588998-2	Chr11:9588762-9589271	Promoter (1-2kb)	-1526	Gb_21846	MYC2_1_peakname|MYC2_2_peakname	2	9588980	469.5	79.5	104.5	30.947	100.846	MYC2_1_peak_14296	Chr11:9588766-9589194	429	9588971	66	83.9857	27.1284	80.5144	MYC2_2_peak_15754	Chr11:9588762-9589271	510	9588989	93	125.015	34.7656	121.178	gene_Gb_21846	ABR17334.1|unknown [Picea sitchensis]
Merged-Chr8-153566784-2	Chr8:153566510-153567043	Promoter (<=1kb)	-266	Gb_31536	MYC2_1_peakname|MYC2_2_peakname	2	153566813	499	81	105.697	30.9311	102.047	MYC2_1_peak_61320	Chr8:153566510-153567023	514	153566813	89	120.03	34.3616	116.256	MYC2_2_peak_66809	Chr8:153566560-153567043	484	153566813	73	91.3641	27.5006	87.8389	gene_Gb_31536	RWR85508.1|AB-hydrolase lipase domain-containing protein [Cinnamomum micranthum f. kanehirae]
Merged-Chr6-675966685-2	Chr6:675966382-675966979	Promoter (1-2kb)	-1373	Gb_35289	MYC2_1_peakname|MYC2_2_peakname	2	675966690	545	93	117.213	30.6105	113.456	MYC2_1_peak_54425	Chr6:675966444-675966979	536	675966690	95	121.623	31.826	117.838	MYC2_2_peak_59380	Chr6:675966382-675966935	554	675966689	91	112.803	29.3951	109.073	gene_Gb_35289	OMO66924.1|Histone deacetylase superfamily [Corchorus capsularis]
Merged-Chr3-419773518-2	Chr3:419773251-419773820	Promoter (1-2kb)	-1676	Gb_31830	MYC2_1_peakname|MYC2_2_peakname	2	419773492	527.5	118.5	144.008	30.5546	140.062	MYC2_1_peak_34839	Chr3:419773260-419773744	485	419773490	103	120.354	27.204	116.578	MYC2_2_peak_38018	Chr3:419773251-419773820	570	419773494	134	167.663	33.9052	163.546	gene_Gb_31830	|
Merged-Chr1-424563025-2	Chr1:424562691-424563395	Promoter (1-2kb)	-1477	Gb_29717	MYC2_1_peakname|MYC2_2_peakname	2	424563006	608	76.5	100.055	30.4053	96.4463	MYC2_1_peak_3349	Chr1:424562753-424563263	511	424563023	79	102.933	30.6147	99.2927	MYC2_2_peak_3953	Chr1:424562691-424563395	705	424562988	74	97.1779	30.196	93.5998	gene_Gb_29717	|
Merged-Chr10-86923065-2	Chr10:86922808-86923330	Promoter (1-2kb)	-1119	Gb_26763	MYC2_1_peakname|MYC2_2_peakname	2	86923054	514	73	96.2115	30.1526	92.6315	MYC2_1_peak_9269	Chr10:86922809-86923330	522	86923053	67	86.641	28.096	83.14	MYC2_2_peak_10367	Chr10:86922808-86923313	506	86923055	79	105.782	32.2091	102.123	gene_Gb_26763	|
Merged-Chr3-354270188-2	Chr3:354269940-354270437	Promoter (1-2kb)	-1493	Gb_09367	MYC2_1_peakname|MYC2_2_peakname	2	354270210	486.5	78.5	101.255	29.8585	97.6266	MYC2_1_peak_34453	Chr3:354269940-354270426	487	354270232	70	87.876	27.1705	84.3662	MYC2_2_peak_37566	Chr3:354269952-354270437	486	354270189	87	114.635	32.5465	110.887	gene_Gb_09367	|
Merged-Chr8-660673358-2	Chr8:660673118-660673606	Promoter (<=1kb)	-748	Gb_32963	MYC2_1_peakname|MYC2_2_peakname	2	660673346	467	90	112.239	29.6279	108.52	MYC2_1_peak_65649	Chr8:660673118-660673577	460	660673347	91	114.94	30.4999	111.202	MYC2_2_peak_71481	Chr8:660673133-660673606	474	660673346	89	109.537	28.756	105.838	gene_Gb_32963	|
Merged-Chr3-244585836-2	Chr3:244585591-244586118	Promoter (<=1kb)	-714	Gb_17021	MYC2_1_peakname|MYC2_2_peakname	2	244585820	488.5	99	121.454	29.6066	117.651	MYC2_1_peak_33755	Chr3:244585594-244586042	449	244585825	93	111.003	27.4879	107.294	MYC2_2_peak_36774	Chr3:244585591-244586118	528	244585814	105	131.906	31.7253	128.009	gene_Gb_17021	XP_015062610.1|BRASSINOSTEROID INSENSITIVE 1-associated receptor kinase 1 [Solanum pennellii]
Merged-Chr1-154690799-2	Chr1:154690557-154691060	Promoter (<=1kb)	-811	Gb_15243	MYC2_1_peakname|MYC2_2_peakname	2	154690789	477.5	75	97.176	29.5985	93.591	MYC2_1_peak_1337	Chr1:154690566-154691016	451	154690790	70	89.432	28.0409	85.9079	MYC2_2_peak_1670	Chr1:154690557-154691060	504	154690788	80	104.92	31.1561	101.274	gene_Gb_15243	ERN05330.1|hypothetical protein AMTR_s00007p00179040 [Amborella trichopoda]
Merged-Chr3-695909537-2	Chr3:695909312-695909769	Promoter (1-2kb)	-1256	Gb_23538	MYC2_1_peakname|MYC2_2_peakname	2	695909518	445.5	77.5	99.7225	29.5849	96.1195	MYC2_1_peak_37297	Chr3:695909318-695909769	452	695909520	85	113.217	32.9108	109.491	MYC2_2_peak_40448	Chr3:695909312-695909750	439	695909515	70	86.2281	26.2591	82.7479	gene_Gb_23538	|
Merged-Chr3-693051421-2	Chr3:693051166-693051685	Promoter (<=1kb)	-184	Gb_15301	MYC2_1_peakname|MYC2_2_peakname	2	693051401	492	71.5	93.8898	29.5116	90.3371	MYC2_1_peak_37280	Chr3:693051185-693051648	464	693051401	60	75.0176	25.2038	71.6412	MYC2_2_peak_40434	Chr3:693051166-693051685	520	693051401	83	112.762	33.8195	109.033	gene_Gb_15301	ADE76215.1|unknown [Picea sitchensis]
Merged-Chr12-402520608-2	Chr12:402520299-402520914	Promoter (1-2kb)	-1889	Gb_34019	MYC2_1_peakname|MYC2_2_peakname	2	402520542	597.5	77.5	99.4968	29.5015	95.887	MYC2_1_peak_23391	Chr12:402520321-402520899	579	402520546	72	91.1816	27.9359	87.64	MYC2_2_peak_25523	Chr12:402520299-402520914	616	402520538	83	107.812	31.0671	104.134	gene_Gb_34019	XP_006848030.1|phosphatidylinositol:ceramide inositolphosphotransferase 1 isoform X1 [Amborella trichopoda]
Merged-Chr11-346150266-2	Chr11:346149969-346150572	Promoter (<=1kb)	-676	Gb_26354	MYC2_1_peakname|MYC2_2_peakname	2	346150271	560	79.5	101.368	29.4598	97.744	MYC2_1_peak_17072	Chr11:346149969-346150572	604	346150275	76	96.263	28.5827	92.679	MYC2_2_peak_18956	Chr11:346150005-346150520	516	346150267	83	106.473	30.337	102.809	gene_Gb_26354	|
Merged-Chr11-74187639-2	Chr11:74187367-74187893	Promoter (<=1kb)	-460	Gb_41714	MYC2_1_peakname|MYC2_2_peakname	2	74187658	480	72	93.6353	29.3004	90.0797	MYC2_1_peak_14688	Chr11:74187367-74187865	499	74187667	69	90.0204	28.9224	86.4876	MYC2_2_peak_16181	Chr11:74187433-74187893	461	74187650	75	97.2502	29.6784	93.6718	gene_Gb_41714	AEW08309.1|hypothetical protein 2_6136_01, partial [Pinus lambertiana]
Merged-Chr12-392454706-2	Chr12:392454443-392454977	Promoter (<=1kb)	-514	Gb_20557	MYC2_1_peakname|MYC2_2_peakname	2	392454718	514.5	73	94.7605	29.2286	91.1988	MYC2_1_peak_23328	Chr12:392454456-392454977	522	392454717	63	78.5719	25.6549	75.1567	MYC2_2_peak_25450	Chr12:392454443-392454949	507	392454718	83	110.949	32.8024	107.241	gene_Gb_20557	|
Merged-Chr9-166828196-2	Chr9:166827946-166828432	Promoter (<=1kb)	-199	Gb_23941	MYC2_1_peakname|MYC2_2_peakname	2	166828198	440	70.5	92.5769	29.0773	89.0516	MYC2_1_peak_67232	Chr9:166828007-166828399	393	166828200	54	65.3289	22.7247	62.0723	MYC2_2_peak_73208	Chr9:166827946-166828432	487	166828195	87	119.825	35.43	116.031	gene_Gb_23941	|
Merged-Chr9-467540089-2	Chr9:467539832-467540340	Promoter (<=1kb)	-968	Gb_08619	MYC2_1_peakname|MYC2_2_peakname	2	467540110	484.5	72.5	93.265	28.7591	89.719	MYC2_1_peak_69614	Chr9:467539863-467540322	460	467540110	66	83.037	26.592	79.5764	MYC2_2_peak_75948	Chr9:467539832-467540340	509	467540110	79	103.493	30.9262	99.8617	gene_Gb_08619	ABR17838.1|unknown [Picea sitchensis]
Merged-Chr11-600743642-2	Chr11:600743386-600743893	Promoter (<=1kb)	-283	Gb_00439	MYC2_1_peakname|MYC2_2_peakname	2	600743674	494	80	100.649	28.6741	97.0284	MYC2_1_peak_19514	Chr11:600743386-600743893	508	600743675	70	84.8931	25.5293	81.4148	MYC2_2_peak_21463	Chr11:600743406-600743885	480	600743672	90	116.405	31.8189	112.642	gene_Gb_00439	XP_012085448.1|alpha-glucan water dikinase, chloroplastic isoform X2 [Jatropha curcas]
Merged-Chr11-593245545-2	Chr11:593245327-593245764	Promoter (<=1kb)	-636	Gb_08277	MYC2_1_peakname|MYC2_2_peakname	2	593245512	428	71.5	91.4108	28.2162	87.8862	MYC2_1_peak_19477	Chr11:593245336-593245753	418	593245513	63	77.9016	25.2763	74.4983	MYC2_2_peak_21416	Chr11:593245327-593245764	438	593245512	80	104.92	31.1561	101.274	gene_Gb_08277	XP_010909268.1|sm-like protein LSM2 isoform X1 [Elaeis guineensis]
Merged-Chr3-155199731-2	Chr3:155199488-155199956	Promoter (1-2kb)	-1690	Gb_38959	MYC2_1_peakname|MYC2_2_peakname	2	155199714	446	68	87.6859	28.1447	84.1834	MYC2_1_peak_32899	Chr3:155199529-155199951	423	155199715	68	88.3276	28.5092	84.8111	MYC2_2_peak_35892	Chr3:155199488-155199956	469	155199714	68	87.0441	27.7803	83.5556	gene_Gb_38959	|
Merged-Chr1-1055577085-2	Chr1:1055576901-1055577260	Promoter (<=1kb)	-254	Gb_38629	MYC2_1_peakname|MYC2_2_peakname	2	1055577106	343.5	71	90.3783	28.0145	86.8554	MYC2_1_peak_8159	Chr1:1055576901-1055577260	360	1055577099	74	96.1564	29.6207	92.5733	MYC2_2_peak_9062	Chr1:1055576928-1055577254	327	1055577112	68	84.6003	26.4083	81.1374	gene_Gb_38629	|
Merged-Chr7-454683973-2	Chr7:454683731-454684218	Promoter (<=1kb)	-171	Gb_21875	MYC2_1_peakname|MYC2_2_peakname	2	454683970	475	96.5	115.516	27.9799	111.775	MYC2_1_peak_58372	Chr7:454683731-454684203	473	454683970	99	120.634	29.2425	116.856	MYC2_2_peak_63467	Chr7:454683742-454684218	477	454683971	94	110.398	26.7174	106.694	gene_Gb_21875	|
Merged-Chr1-723365911-2	Chr1:723365605-723366238	Promoter (<=1kb)	-64	Gb_13334	MYC2_1_peakname|MYC2_2_peakname	2	723365904	532	67.5	86.9183	27.9593	83.4273	MYC2_1_peak_5497	Chr1:723365687-723366238	552	723365911	71	93.4245	29.7487	89.8629	MYC2_2_peak_6210	Chr1:723365605-723366116	512	723365897	64	80.412	26.1699	76.9916	gene_Gb_13334	KAA8532487.1|hypothetical protein F0562_032513 [Nyssa sinensis]
Merged-Chr2-629344172-2	Chr2:629343805-629344464	Promoter (<=1kb)	-258	Gb_14352	MYC2_1_peakname|MYC2_2_peakname	2	629344233	557	67.5	86.8898	27.954	83.3976	MYC2_1_peak_30401	Chr2:629343984-629344464	481	629344233	70	91.7194	29.3355	88.172	MYC2_2_peak_33484	Chr2:629343805-629344437	633	629344233	65	82.0603	26.5725	78.6233	gene_Gb_14352	XP_020526323.1|pentatricopeptide repeat-containing protein At1g71210 [Amborella trichopoda]
Merged-Chr7-543590263-2	Chr7:543590019-543590498	Promoter (<=1kb)	-810	Gb_24634	MYC2_1_peakname|MYC2_2_peakname	2	543590276	458	88.5	106.531	27.4586	102.855	MYC2_1_peak_59075	Chr7:543590019-543590485	467	543590272	83	95.323	24.5637	91.7447	MYC2_2_peak_64226	Chr7:543590050-543590498	449	543590281	94	117.738	30.3536	113.965	gene_Gb_24634	|
Merged-Chr9-628229973-2	Chr9:628229739-628230234	Promoter (1-2kb)	-1741	Gb_24773	MYC2_1_peakname|MYC2_2_peakname	2	628229982	467.5	71	89.3873	27.4165	85.878	MYC2_1_peak_71119	Chr9:628229741-628230234	494	628229981	77	99.9373	30.066	96.3236	MYC2_2_peak_77532	Chr9:628229739-628230179	441	628229982	65	78.8374	24.767	75.4324	gene_Gb_24773	|
Merged-Chr2-687993982-2	Chr2:687993691-687994319	Promoter (<=1kb)	-686	Gb_39703	MYC2_1_peakname|MYC2_2_peakname	2	687993940	541.5	66	84.4274	27.35	80.9591	MYC2_1_peak_30796	Chr2:687993734-687994319	586	687993939	70	91.7194	29.3355	88.172	MYC2_2_peak_33904	Chr2:687993691-687994187	497	687993942	62	77.1353	25.3646	73.7462	gene_Gb_39703	|
Merged-hic_scaffold_11550-14317-2	hic_scaffold_11550:14071-14574	Promoter (1-2kb)	-1698	Gb_07041	MYC2_1_peakname|MYC2_2_peakname	2	14294	467.5	83	101.299	27.2473	97.681	MYC2_1_peak_71715	hic_scaffold_11550:14098-14574	477	14294	67	76.546	22.5434	73.157	MYC2_2_peak_78272	hic_scaffold_11550:14071-14528	458	14293	99	126.052	31.9511	122.205	gene_Gb_07041	RVW94747.1|Retrovirus-related Pol polyprotein from transposon TNT 1-94 [Vitis vinifera]
Merged-Chr4-450605555-2	Chr4:450605303-450605824	Promoter (<=1kb)	-305	Gb_24400	MYC2_1_peakname|MYC2_2_peakname	2	450605539	504.5	66.5	84.4198	27.0732	80.9528	MYC2_1_peak_40822	Chr4:450605303-450605790	488	450605542	62	78.3049	26.0301	74.8913	MYC2_2_peak_44216	Chr4:450605304-450605824	521	450605536	71	90.5347	28.1163	87.0144	gene_Gb_24400	|
Merged-Chr3-250319574-2	Chr3:250319330-250319815	Promoter (1-2kb)	-1400	Gb_15227	MYC2_1_peakname|MYC2_2_peakname	2	250319588	477	80.5	97.4481	26.8154	93.8614	MYC2_1_peak_33794	Chr3:250319343-250319815	473	250319593	75	89.3692	25.3937	85.8458	MYC2_2_peak_36822	Chr3:250319330-250319810	481	250319584	86	105.527	28.2371	101.877	gene_Gb_15227	ACN40773.1|unknown [Picea sitchensis]
Merged-Chr6-192257008-2	Chr6:192256790-192257246	Promoter (1-2kb)	-1565	Gb_01468	MYC2_1_peakname|MYC2_2_peakname	2	192257018	433.5	86	102.473	26.3638	98.8445	MYC2_1_peak_51162	Chr6:192256795-192257204	410	192257021	70	77.9949	21.9003	74.591	MYC2_2_peak_55427	Chr6:192256790-192257246	457	192257015	102	126.951	30.8274	123.098	gene_Gb_01468	KAF5189369.1|Long-chain-fatty-acid--coa ligase [Thalictrum thalictroides]
Merged-Chr1-841296621-2	Chr1:841296397-841296855	Promoter (1-2kb)	-1660	Gb_01973	MYC2_1_peakname|MYC2_2_peakname	2	841296615	435.5	63	79.3774	26.1105	75.9581	MYC2_1_peak_6281	Chr1:841296412-841296823	412	841296611	64	81.6195	26.8565	78.17	MYC2_2_peak_7080	Chr1:841296397-841296855	459	841296619	62	77.1353	25.3646	73.7462	gene_Gb_01973	ACN39876.1|unknown [Picea sitchensis]
Merged-Chr1-52010211-2	Chr1:52009969-52010461	Promoter (1-2kb)	-1218	Gb_33347	MYC2_1_peakname|MYC2_2_peakname	2	52010228	478.5	79	94.5179	26.0653	90.9579	MYC2_1_peak_614	Chr1:52009977-52010440	464	52010229	83	101.801	27.8477	98.1711	MYC2_2_peak_813	Chr1:52009969-52010461	493	52010228	75	87.2348	24.2829	83.7448	gene_Gb_33347	ABR16526.1|unknown [Picea sitchensis]
Merged-Chr8-432446664-2	Chr8:432446416-432446914	Promoter (1-2kb)	-1167	Gb_37738	MYC2_1_peakname|MYC2_2_peakname	2	432446645	475	78	93.2833	25.8763	89.7375	MYC2_1_peak_63589	Chr8:432446416-432446914	499	432446645	71	82.8886	23.9575	79.4291	MYC2_2_peak_69119	Chr8:432446438-432446888	451	432446645	85	103.678	27.7952	100.046	gene_Gb_37738	XP_006837216.1|uncharacterized protein LOC18428114 [Amborella trichopoda]
Merged-Chr7-357832055-2	Chr7:357831725-357832406	Promoter (<=1kb)	-428	Gb_26738	MYC2_1_peakname|MYC2_2_peakname	2	357832015	637.5	62	77.7141	25.6921	74.3145	MYC2_1_peak_57664	Chr7:357831725-357832406	682	357831986	61	76.6578	25.6169	73.2635	MYC2_2_peak_62704	Chr7:357831749-357832341	593	357832044	63	78.7703	25.7673	75.3656	gene_Gb_26738	XP_010530195.1|PREDICTED: ethylene-responsive transcription factor ERF014 [Tarenaya hassleriana]
Merged-Chr10-45552362-2	Chr10:45551884-45552782	Promoter (<=1kb)	-98	Gb_40840	MYC2_1_peakname|MYC2_2_peakname	2	45552596	820.5	88.5	102.838	25.6573	99.2054	MYC2_1_peak_9022	Chr10:45551884-45552782	899	45552616	86	99.9755	25.4409	96.3608	MYC2_2_peak_10073	Chr10:45552022-45552763	742	45552577	91	105.701	25.8737	102.05	gene_Gb_40840	ABK24238.1|unknown [Picea sitchensis]
Merged-Chr1-645324407-2	Chr1:645324157-645324699	Promoter (<=1kb)	-411	Gb_37726	MYC2_1_peakname|MYC2_2_peakname	2	645324362	490.5	86.5	100.815	25.6104	97.2007	MYC2_1_peak_4943	Chr1:645324168-645324699	532	645324364	89	105.518	26.7338	101.857	MYC2_2_peak_5621	Chr1:645324157-645324605	449	645324359	84	96.1125	24.4869	92.5444	gene_Gb_37726	|
Merged-Chr6-513539487-2	Chr6:513539235-513539751	Promoter (1-2kb)	-1927	Gb_22618	MYC2_1_peakname|MYC2_2_peakname	2	513539534	500.5	70	84.966	25.543	81.4944	MYC2_1_peak_53332	Chr6:513539235-513539751	517	513539534	74	92.0304	27.3348	88.4813	MYC2_2_peak_57957	Chr6:513539241-513539724	484	513539533	66	77.9015	23.7511	74.5075	gene_Gb_22618	XP_020410450.1|uncharacterized protein LOC109946578 [Prunus persica]
Merged-Chr5-418029954-2	Chr5:418029692-418030228	Promoter (1-2kb)	-1751	Gb_03556	MYC2_1_peakname|MYC2_2_peakname	2	418029950	484	65	80.2271	25.4957	76.8016	MYC2_1_peak_47196	Chr5:418029692-418030228	537	418029952	70	87.876	27.1705	84.3662	MYC2_2_peak_50792	Chr5:418029734-418030164	431	418029948	60	72.5783	23.8208	69.2369	gene_Gb_03556	XP_031474600.1|uncharacterized protein LOC116246848 [Nymphaea colorata]
Merged-Chr5-700863680-2	Chr5:700863352-700863996	Promoter (<=1kb)	-347	Gb_40870	MYC2_1_peakname|MYC2_2_peakname	2	700863702	594.5	61.5	76.8966	25.4907	73.5049	MYC2_1_peak_49031	Chr5:700863416-700863959	544	700863763	61	76.6578	25.6169	73.2635	MYC2_2_peak_52894	Chr5:700863352-700863996	645	700863640	62	77.1353	25.3646	73.7462	gene_Gb_40870	XP_020591295.1|polyphenol oxidase, chloroplastic-like [Phalaenopsis equestris]
Merged-Chr4-316297905-2	Chr4:316297633-316298165	Promoter (<=1kb)	-925	Gb_32847	MYC2_1_peakname|MYC2_2_peakname	2	316297894	486.5	67.5	82.4873	25.4789	79.0409	MYC2_1_peak_39906	Chr4:316297693-316298165	473	316297882	64	77.5838	24.5829	74.1825	MYC2_2_peak_43236	Chr4:316297633-316298132	500	316297905	71	87.3908	26.3748	83.8993	gene_Gb_32847	|
Merged-Chr1-268281777-2	Chr1:268281547-268281992	Promoter (<=1kb)	-825	Gb_39572	MYC2_1_peakname|MYC2_2_peakname	2	268281789	424.5	76.5	90.62	25.2605	87.0993	MYC2_1_peak_2157	Chr1:268281585-268281992	408	268281788	82	100.181	27.5162	96.5651	MYC2_2_peak_2758	Chr1:268281547-268281987	441	268281790	71	81.059	23.0048	77.6335	gene_Gb_39572	XP_020424483.1|uncharacterized protein LOC109950332 [Prunus persica]
Merged-Chr1-813096406-2	Chr1:813096160-813096684	Promoter (1-2kb)	-1258	Gb_26067	MYC2_1_peakname|MYC2_2_peakname	2	813096384	474	61	76.3362	25.2367	72.975	MYC2_1_peak_6126	Chr1:813096180-813096602	423	813096383	51	60.5883	21.4852	57.3993	MYC2_2_peak_6906	Chr1:813096160-813096684	525	813096386	71	92.084	28.9882	88.5508	gene_Gb_26067	XP_031481761.1|ethylene-responsive transcription factor 3-like [Nymphaea colorata]
Merged-Chr9-284097423-2	Chr9:284096671-284098017	Promoter (<=1kb)	-908	Gb_20731	MYC2_1_peakname|MYC2_2_peakname	2	284097497	973	60.5	75.2599	25.0776	71.8863	MYC2_1_peak_68177	Chr9:284096671-284098017	1347	284097496	59	73.3845	24.7906	70.0265	MYC2_2_peak_74307	Chr9:284097204-284097802	599	284097498	62	77.1353	25.3646	73.7462	gene_Gb_20731	|
Merged-Chr12-476332027-2	Chr12:476331755-476332293	Promoter (<=1kb)	-469	Gb_01409	MYC2_1_peakname|MYC2_2_peakname	2	476332029	488.5	75.5	89.0005	24.851	85.4992	MYC2_1_peak_24101	Chr12:476331755-476332249	495	476332028	67	76.546	22.5434	73.157	MYC2_2_peak_26298	Chr12:476331812-476332293	482	476332030	84	101.455	27.1585	97.8414	gene_Gb_01409	|
Merged-Chr1-1054553671-2	Chr1:1054553387-1054554003	Promoter (1-2kb)	-1596	Gb_38631	MYC2_1_peakname|MYC2_2_peakname	2	1054553587	566.5	60	74.5585	24.8446	71.205	MYC2_1_peak_8158	Chr1:1054553391-1054553906	516	1054553600	53	63.7407	22.3115	60.5067	MYC2_2_peak_9059	Chr1:1054553387-1054554003	617	1054553574	67	85.3764	27.3777	81.9033	gene_Gb_38631	XP_019077781.1|PREDICTED: uncharacterized protein LOC100251482 isoform X2 [Vitis vinifera]
Merged-Chr7-342177320-2	Chr7:342177029-342177640	Promoter (<=1kb)	-333	Gb_39914	MYC2_1_peakname|MYC2_2_peakname	2	342177259	568.5	60.5	74.821	24.832	71.4543	MYC2_1_peak_57573	Chr7:342177029-342177640	612	342177259	60	74.574	24.9506	71.2061	MYC2_2_peak_62603	Chr7:342177045-342177569	525	342177259	61	75.0681	24.7134	71.7025	gene_Gb_39914	ACN39861.1|unknown [Picea sitchensis]
Merged-Chr7-471039091-2	Chr7:471038855-471039322	Promoter (<=1kb)	-487	Gb_36171	MYC2_1_peakname|MYC2_2_peakname	2	471039079	458	106	117.799	24.7775	114.029	MYC2_1_peak_58487	Chr7:471038871-471039322	452	471039080	102	112.987	24.3715	109.263	MYC2_2_peak_63654	Chr7:471038855-471039318	464	471039078	110	122.61	25.1835	118.795	gene_Gb_36171	ADE77240.1|unknown [Picea sitchensis]
Merged-Chr12-453887326-2	Chr12:453887057-453887554	Promoter (1-2kb)	-1204	Gb_35593	MYC2_1_peakname|MYC2_2_peakname	2	453887360	452	62	76.041	24.7468	72.6619	MYC2_1_peak_23960	Chr12:453887145-453887554	410	453887359	61	73.3118	23.7264	69.9581	MYC2_2_peak_26093	Chr12:453887057-453887550	494	453887362	63	78.7703	25.7673	75.3656	gene_Gb_35593	|
Merged-Chr10-553368724-2	Chr10:553368503-553368938	Promoter (1-2kb)	-1639	Gb_38127	MYC2_1_peakname|MYC2_2_peakname	2	553368746	418	60.5	74.054	24.3138	70.6993	MYC2_1_peak_13177	Chr10:553368503-553368938	436	553368752	67	85.1654	27.2584	81.6822	MYC2_2_peak_14554	Chr10:553368528-553368927	400	553368741	54	62.9426	21.3692	59.7164	gene_Gb_38127	XP_006842996.3|xanthine dehydrogenase/oxidase [Amborella trichopoda]
Merged-Chr7-552527019-2	Chr7:552526763-552527296	Promoter (1-2kb)	-1586	Gb_35051	MYC2_1_peakname|MYC2_2_peakname	2	552527014	504	59	72.3933	24.2185	69.0545	MYC2_1_peak_59169	Chr7:552526773-552527246	474	552527013	57	69.7186	23.7236	66.4064	MYC2_2_peak_64276	Chr7:552526763-552527296	534	552527016	61	75.0681	24.7134	71.7025	gene_Gb_35051	ABK25400.1|unknown [Picea sitchensis]
Merged-Chr5-71226580-2	Chr5:71226320-71226833	Promoter (<=1kb)	-757	Gb_07098	MYC2_1_peakname|MYC2_2_peakname	2	71226580	481	60	73.1791	24.1107	69.837	MYC2_1_peak_44006	Chr5:71226361-71226808	448	71226580	55	65.7153	22.4481	62.4534	MYC2_2_peak_47429	Chr5:71226320-71226833	514	71226579	65	80.6428	25.7733	77.2205	gene_Gb_07098	|
Merged-Chr12-459942186-2	Chr12:459941961-459942427	Promoter (1-2kb)	-1199	Gb_36393	MYC2_1_peakname|MYC2_2_peakname	2	459942198	443.5	58	71.2862	24.0342	67.9701	MYC2_1_peak_23988	Chr12:459941970-459942389	420	459942203	52	62.1605	21.8984	58.9486	MYC2_2_peak_26130	Chr12:459941961-459942427	467	459942193	64	80.412	26.1699	76.9916	gene_Gb_36393	ABR17377.1|unknown [Picea sitchensis]
Merged-Chr9-21225163-2	Chr9:21224803-21225516	Promoter (<=1kb)	-927	Gb_30585	MYC2_1_peakname|MYC2_2_peakname	2	21225289	665.5	62.5	75.2039	23.9859	71.8361	MYC2_1_peak_66199	Chr9:21224803-21225476	674	21225287	58	68.5784	22.5783	65.2738	MYC2_2_peak_72094	Chr9:21224860-21225516	657	21225291	67	81.8293	25.3935	78.3984	gene_Gb_30585	ABR16841.1|unknown [Picea sitchensis]
Merged-Chr3-164734398-2	Chr3:164734064-164734723	Promoter (1-2kb)	-1341	Gb_37175	MYC2_1_peakname|MYC2_2_peakname	2	164734324	606	102.5	112.985	23.9006	109.252	MYC2_1_peak_32947	Chr3:164734127-164734678	552	164734323	85	88.021	20.349	84.51	MYC2_2_peak_35943	Chr3:164734064-164734723	660	164734324	120	137.949	27.4523	133.995	gene_Gb_37175	|
Merged-Chr1-618504159-2	Chr1:618503894-618504423	Promoter (1-2kb)	-1894	Gb_08261	MYC2_1_peakname|MYC2_2_peakname	2	618504154	515.5	57.5	70.4119	23.8645	67.0886	MYC2_1_peak_4799	Chr1:618503910-618504423	514	618504155	58	71.7585	24.3774	68.418	MYC2_2_peak_5458	Chr1:618503894-618504410	517	618504154	57	69.0652	23.3516	65.7592	gene_Gb_08261	ABR16355.1|unknown [Picea sitchensis]
Merged-Chr10-549095018-2	Chr10:549094802-549095244	Promoter (<=1kb)	-789	Gb_00140	MYC2_1_peakname|MYC2_2_peakname	2	549095018	431.5	85	95.6962	23.8324	92.1237	MYC2_1_peak_13150	Chr10:549094802-549095244	443	549095014	86	97.1175	24.0622	93.525	MYC2_2_peak_14528	Chr10:549094804-549095223	420	549095023	84	94.2748	23.6025	90.7224	gene_Gb_00140	|
Merged-Chr12-455332687-2	Chr12:455332481-455332898	Promoter (<=1kb)	-851	Gb_35595	MYC2_1_peakname|MYC2_2_peakname	2	455332692	405	79	90.1078	23.7901	86.5919	MYC2_1_peak_23967	Chr12:455332481-455332881	401	455332689	72	81.0146	22.5172	77.5768	MYC2_2_peak_26103	Chr12:455332490-455332898	409	455332694	86	99.201	25.063	95.607	gene_Gb_35595	ABK22784.1|unknown [Picea sitchensis]
Merged-Chr5-187361443-2	Chr5:187361193-187361694	Promoter (<=1kb)	-240	Gb_13037	MYC2_1_peakname|MYC2_2_peakname	2	187361418	484	58.5	71.04	23.4886	67.7464	MYC2_1_peak_45071	Chr5:187361211-187361676	466	187361428	48	54.8676	19.642	51.7694	MYC2_2_peak_48574	Chr5:187361193-187361694	502	187361407	69	87.2125	27.3353	83.7234	gene_Gb_13037	XP_031472523.1|LOW QUALITY PROTEIN: dynein heavy chain 7, axonemal-like [Nymphaea colorata]
Merged-Chr10-230141619-2	Chr10:230141368-230141880	Promoter (1-2kb)	-1198	Gb_36035	MYC2_1_peakname|MYC2_2_peakname	2	230141617	490	71	81.9048	23.4431	78.4626	MYC2_1_peak_10484	Chr10:230141381-230141880	500	230141612	72	84.2799	24.201	80.8058	MYC2_2_peak_11795	Chr10:230141368-230141847	480	230141622	70	79.5298	22.6853	76.1194	gene_Gb_36035	ADE77053.1|unknown [Picea sitchensis]
Merged-Chr7-94554832-2	Chr7:94554583-94555078	Promoter (1-2kb)	-1739	Gb_36078	MYC2_1_peakname|MYC2_2_peakname	2	94554866	443.5	69	80.1765	23.4416	76.7519	MYC2_1_peak_55553	Chr7:94554640-94555078	439	94554861	75	88.9917	25.1956	85.4707	MYC2_2_peak_60490	Chr7:94554583-94555030	448	94554870	63	71.3612	21.6877	68.033	gene_Gb_36078	OAY75721.1|Branched-chain-amino-acid aminotransferase 3, chloroplastic [Ananas comosus]
Merged-Chr4-318944857-7	Chr4:318936819-318953359	Promoter (1-2kb)	-1447	Gb_40199	MYC2_1_peakname|MYC2_2_peakname	7	318942329	16541	57	69.0652	23.3516	65.7592	MYC2_1_peak_39924,MYC2_1_peak_39923,MYC2_1_peak_39922,MYC2_1_peak_39921,MYC2_1_peak_39920,MYC2_1_peak_39919	NA	NA	NA	NA	NA	NA	NA	MYC2_2_peak_43250	Chr4:318936819-318953359	16541	318942329	57	69.0652	23.3516	65.7592	gene_Gb_40199	ADM77344.1|histone H1-like protein, partial [Picea sitchensis]
Merged-Chr9-671441913-2	Chr9:671441692-671442161	Promoter (1-2kb)	-1606	Gb_07928	MYC2_1_peakname|MYC2_2_peakname	2	671441890	441.5	59.5	71.0923	23.2392	67.764	MYC2_1_peak_71420	Chr9:671441695-671442107	413	671441889	60	72.4365	23.7411	69.0905	MYC2_2_peak_77882	Chr9:671441692-671442161	470	671441890	59	69.7481	22.7374	66.4375	gene_Gb_07928	XP_015889709.1|histidine kinase 1 isoform X1 [Ziziphus jujuba]
Merged-Chr1-290801866-2	Chr1:290801617-290802133	Promoter (<=1kb)	-162	Gb_03443	MYC2_1_peakname|MYC2_2_peakname	2	290801854	497	70.5	81.169	23.2354	77.7397	MYC2_1_peak_2270	Chr1:290801620-290802096	477	290801854	64	71.981	21.5488	68.6383	MYC2_2_peak_2902	Chr1:290801617-290802133	517	290801854	77	90.357	24.9219	86.8411	gene_Gb_03443	|
Merged-Chr10-518103610-2	Chr10:518103382-518103837	Promoter (1-2kb)	-1207	Gb_19497	MYC2_1_peakname|MYC2_2_peakname	2	518103594	426	59.5	70.6827	23.0132	67.3603	MYC2_1_peak_12634	Chr10:518103382-518103809	428	518103596	59	71.049	23.4657	67.7198	MYC2_2_peak_14059	Chr10:518103414-518103837	424	518103593	60	70.3165	22.5607	67.0009	gene_Gb_19497	AEW22944.1|leucine-rich repeat receptor-like protein kinase, partial [Cenchrus ciliaris]
Merged-Chr8-45587724-2	Chr8:45587463-45587973	Promoter (1-2kb)	-1807	Gb_01387	MYC2_1_peakname|MYC2_2_peakname	2	45587738	449.5	54.5	65.6086	22.6355	62.3465	MYC2_1_peak_60527	Chr8:45587463-45587925	463	45587740	54	65.3289	22.7247	62.0723	MYC2_2_peak_65752	Chr8:45587538-45587973	436	45587737	55	65.8883	22.5464	62.6207	gene_Gb_01387	|
Merged-Chr3-147556947-2	Chr3:147556722-147557164	Promoter (1-2kb)	-1460	Gb_37313	MYC2_1_peakname|MYC2_2_peakname	2	147556927	433.5	56	66.7712	22.5435	63.4982	MYC2_1_peak_32779	Chr3:147556741-147557164	424	147556927	54	64.1414	22.0472	60.9034	MYC2_2_peak_35773	Chr3:147556722-147557164	443	147556927	58	69.4011	23.0398	66.0931	gene_Gb_37313	BAN10306.1|class III plant secreteperoxidase [Chamaecyparis obtusa]
Merged-Chr7-77268162-2	Chr7:77267826-77268470	Promoter (<=1kb)	-817	Gb_23149	MYC2_1_peakname|MYC2_2_peakname	2	77268130	611	54	64.8268	22.4184	61.5793	MYC2_1_peak_55443	Chr7:77267888-77268470	583	77268127	51	60.5883	21.4852	57.3993	MYC2_2_peak_60366	Chr7:77267826-77268464	639	77268133	57	69.0652	23.3516	65.7592	gene_Gb_23149	XP_006848626.1|uncharacterized protein LOC18438379 [Amborella trichopoda]
Merged-Chr12-141460706-2	Chr12:141460509-141460924	Promoter (<=1kb)	-708	Gb_38061	MYC2_1_peakname|MYC2_2_peakname	2	141460706	381.5	61	70.8383	22.3127	67.5233	MYC2_1_peak_21036	Chr12:141460523-141460924	402	141460705	66	79.1284	24.4191	75.7096	MYC2_2_peak_23174	Chr12:141460509-141460869	361	141460706	56	62.5481	20.2062	59.3371	gene_Gb_38061	TYJ33105.1|hypothetical protein E1A91_A05G080000v1 [Gossypium mustelinum]
Merged-Chr11-161351433-2	Chr11:161351186-161351677	Promoter (<=1kb)	-337	Gb_12225	MYC2_1_peakname|MYC2_2_peakname	2	161351446	442.5	53.5	64.0448	22.2118	60.8087	MYC2_1_peak_15339	Chr11:161351239-161351631	393	161351452	50	59.0245	21.072	55.8582	MYC2_2_peak_16887	Chr11:161351186-161351677	492	161351439	57	69.0652	23.3516	65.7592	gene_Gb_12225	|
Merged-Chr6-411681345-2	Chr6:411681079-411681607	Promoter (<=1kb)	-610	Gb_07788	MYC2_1_peakname|MYC2_2_peakname	2	411681432	508.5	53	63.3056	22.0422	60.0847	MYC2_1_peak_52601	Chr6:411681105-411681607	503	411681434	56	68.5286	23.5511	65.2257	MYC2_2_peak_57095	Chr6:411681079-411681592	514	411681430	50	58.0827	20.5333	54.9437	gene_Gb_07788	ADE76692.1|unknown [Picea sitchensis]
Merged-Chr12-625301396-2	Chr12:625301170-625301618	Promoter (1-2kb)	-1243	Gb_29222	MYC2_1_peakname|MYC2_2_peakname	2	625301384	442.5	57.5	67.1622	22.0301	63.8843	MYC2_1_peak_25143	Chr12:625301182-625301618	437	625301384	56	65.3685	21.7624	62.1111	MYC2_2_peak_27393	Chr12:625301170-625301617	448	625301384	59	68.9559	22.2978	65.6574	gene_Gb_29222	|
Merged-Chr4-244913250-2	Chr4:244913004-244913501	Promoter (1-2kb)	-1674	Gb_11265	MYC2_1_peakname|MYC2_2_peakname	2	244913231	458	53	63.2383	22.0158	60.01	MYC2_1_peak_39402	Chr4:244913039-244913456	418	244913230	51	60.5883	21.4852	57.3993	MYC2_2_peak_42715	Chr4:244913004-244913501	498	244913232	55	65.8883	22.5464	62.6207	gene_Gb_11265	|
Merged-Chr11-233319300-2	Chr11:233319049-233319571	Promoter (<=1kb)	-31	Gb_35895	MYC2_1_peakname|MYC2_2_peakname	2	233319244	478	55	64.818	21.9217	61.574	MYC2_1_peak_16122	Chr11:233319049-233319506	458	233319246	52	60.6474	21.0354	57.458	MYC2_2_peak_17829	Chr11:233319074-233319571	498	233319243	58	68.9887	22.8081	65.69	gene_Gb_35895	XP_021309787.1|cyclin-C1-1 isoform X1 [Sorghum bicolor]
Merged-Chr2-290037152-2	Chr2:290036851-290037422	Promoter (<=1kb)	-975	Gb_41604	MYC2_1_peakname|MYC2_2_peakname	2	290037197	535.5	60	69.1816	21.9082	65.8878	MYC2_1_peak_27917	Chr2:290036919-290037417	499	290037197	56	63.5871	20.7744	60.3611	MYC2_2_peak_30683	Chr2:290036851-290037422	572	290037197	64	74.7761	23.0421	71.4145	gene_Gb_41604	|
Merged-Chr10-392215355-2	Chr10:392215127-392215558	Promoter (<=1kb)	-588	Gb_41722	MYC2_1_peakname|MYC2_2_peakname	2	392215350	395.5	52.5	62.6658	21.7775	59.4788	MYC2_1_peak_11649	Chr10:392215127-392215547	421	392215350	44	49.8243	18.5929	46.8228	MYC2_2_peak_12942	Chr10:392215189-392215558	370	392215350	61	75.5072	24.962	72.1348	gene_Gb_41722	ABY48758.1|glycosylhydrolase 1 [Leucaena leucocephala]
Merged-Chr10-507279596-2	Chr10:507279375-507279822	Promoter (1-2kb)	-1549	Gb_41292	MYC2_1_peakname|MYC2_2_peakname	2	507279590	424.5	56	65.0298	21.5659	61.7784	MYC2_1_peak_12518	Chr10:507279394-507279822	429	507279591	54	62.4617	21.0991	59.2464	MYC2_2_peak_13846	Chr10:507279375-507279794	420	507279589	58	67.598	22.0326	64.3105	gene_Gb_41292	XP_011073259.1|chaperone protein ClpD, chloroplastic [Sesamum indicum]
Merged-Chr2-633295786-2	Chr2:633295590-633295982	Promoter (<=1kb)	-461	Gb_26720	MYC2_1_peakname|MYC2_2_peakname	2	633295770	365	65	72.7258	21.472	69.3813	MYC2_1_peak_30423	Chr2:633295590-633295955	366	633295768	63	70.4725	21.2173	67.1474	MYC2_2_peak_33504	Chr2:633295619-633295982	364	633295773	67	74.9791	21.7268	71.6153	gene_Gb_26720	XP_010241858.1|PREDICTED: probable receptor-like protein kinase At5g47070 [Nelumbo nucifera]
Merged-Chr8-690699008-2	Chr8:690698783-690699234	Promoter (1-2kb)	-1937	Gb_06612	MYC2_1_peakname|MYC2_2_peakname	2	690698975	443.5	51.5	60.8901	21.4013	57.6955	MYC2_1_peak_65893	Chr8:690698792-690699226	435	690698975	49	57.469	20.6588	54.3272	MYC2_2_peak_71765	Chr8:690698783-690699234	452	690698975	54	64.3112	22.1437	61.0639	gene_Gb_06612	|
Merged-Chr2-16690074-2	Chr2:16689713-16690447	Promoter (<=1kb)	-393	Gb_09067	MYC2_1_peakname|MYC2_2_peakname	2	16690179	721.5	51.5	60.9601	21.3854	57.7764	MYC2_1_peak_25373	Chr2:16689713-16690447	735	16690171	46	52.855	19.4193	49.7937	MYC2_2_peak_27736	Chr2:16689715-16690422	708	16690187	57	69.0652	23.3516	65.7592	gene_Gb_09067	ABR16407.1|unknown [Picea sitchensis]
Merged-Chr6-417462696-2	Chr6:417462418-417462950	Promoter (<=1kb)	-933	Gb_15457	MYC2_1_peakname|MYC2_2_peakname	2	417462743	485	64.5	72.0658	21.3423	68.7283	MYC2_1_peak_52658	Chr6:417462490-417462950	461	417462744	68	78.0805	22.8749	74.6746	MYC2_2_peak_57158	Chr6:417462418-417462926	509	417462742	61	66.0512	19.8097	62.782	gene_Gb_15457	OVA18317.1|ACT domain [Macleaya cordata]
Merged-Chr10-145408267-2	Chr10:145407971-145408513	Promoter (<=1kb)	-378	Gb_15777	MYC2_1_peakname|MYC2_2_peakname	2	145408288	454	51	60.1737	21.2264	57.0061	MYC2_1_peak_9643	Chr10:145407971-145408475	505	145408270	54	65.3289	22.7247	62.0723	MYC2_2_peak_10770	Chr10:145408111-145408513	403	145408305	48	55.0184	19.7281	51.94	gene_Gb_15777	XP_024463800.1|probable protein phosphatase 2C 24 [Populus trichocarpa]
Merged-Chr8-400273283-2	Chr8:400273032-400273517	Promoter (<=1kb)	-799	Gb_13046	MYC2_1_peakname|MYC2_2_peakname	2	400273324	448	53	61.7709	21.1731	58.572	MYC2_1_peak_63327	Chr8:400273088-400273497	410	400273331	56	65.459	21.813	62.2003	MYC2_2_peak_68853	Chr8:400273032-400273517	486	400273317	50	58.0827	20.5333	54.9437	gene_Gb_13046	ABK23955.1|unknown [Picea sitchensis]
Merged-Chr4-124674600-2	Chr4:124674363-124674842	Promoter (<=1kb)	-540	Gb_00706	MYC2_1_peakname|MYC2_2_peakname	2	124674548	473	51	60.4288	21.1577	57.2854	MYC2_1_peak_38538	Chr4:124674365-124674830	466	124674548	41	45.3503	17.3534	42.4361	MYC2_2_peak_41760	Chr4:124674363-124674842	480	124674547	61	75.5072	24.962	72.1348	gene_Gb_00706	ABK21568.1|unknown [Picea sitchensis]
Merged-Chr8-428111138-2	Chr8:428110845-428111421	Promoter (<=1kb)	-448	Gb_00384	MYC2_1_peakname|MYC2_2_peakname	2	428111194	555.5	52.5	61.3446	21.1439	58.1624	MYC2_1_peak_63566	Chr8:428110845-428111421	577	428111184	57	68.8859	23.2498	65.5798	MYC2_2_peak_69093	Chr8:428110877-428111410	534	428111205	48	53.8033	19.038	50.7451	gene_Gb_00384	ABK22566.1|unknown [Picea sitchensis]
Merged-Chr3-620074431-2	Chr3:620074226-620074657	Promoter (<=1kb)	-651	Gb_22848	MYC2_1_peakname|MYC2_2_peakname	2	620074446	395	67.5	73.8478	20.9249	70.4903	MYC2_1_peak_36693	Chr3:620074242-620074599	358	620074445	70	75.7188	20.7621	72.337	MYC2_2_peak_39825	Chr3:620074226-620074657	432	620074447	65	71.9767	21.0878	68.6436	gene_Gb_22848	XP_006851152.1|organic cation/carnitine transporter 4 [Amborella trichopoda]
Merged-Chr10-443555703-2	Chr10:443555477-443555929	Promoter (<=1kb)	-592	Gb_37500	MYC2_1_peakname|MYC2_2_peakname	2	443555713	442	50	58.563	20.7868	55.4064	MYC2_1_peak_12007	Chr10:443555488-443555918	431	443555713	47	54.3841	19.8325	51.2954	MYC2_2_peak_13312	Chr10:443555477-443555929	453	443555713	53	62.742	21.7411	59.5173	gene_Gb_37500	AAY54294.1|GST [Ginkgo biloba]
Merged-Chr1-660340956-2	Chr1:660340726-660341175	Promoter (1-2kb)	-1185	Gb_15289	MYC2_1_peakname|MYC2_2_peakname	2	660340901	432	78	82.8312	20.7735	79.3824	MYC2_1_peak_5068	Chr1:660340726-660341175	450	660340901	74	77.7352	20.0525	74.3333	MYC2_2_peak_5759	Chr1:660340755-660341168	414	660340901	82	87.9272	21.4945	84.4315	gene_Gb_15289	RWR74212.1|Vacuolar protein sorting-associated protein 13 domain-containing protein [Cinnamomum micranthum f. kanehirae]
Merged-Chr5-668566889-2	Chr5:668566663-668567096	Promoter (<=1kb)	-261	Gb_28304	MYC2_1_peakname|MYC2_2_peakname	2	668566888	408	50	58.6487	20.7709	55.5049	MYC2_1_peak_48821	Chr5:668566709-668567096	388	668566887	44	49.8243	18.5929	46.8228	MYC2_2_peak_52665	Chr5:668566663-668567090	428	668566889	56	67.473	22.949	64.187	gene_Gb_28304	XP_012453894.1|PREDICTED: ethylene receptor isoform X2 [Gossypium raimondii]
Merged-Chr6-472338643-2	Chr6:472338364-472338932	Promoter (1-2kb)	-1768	Gb_09304	MYC2_1_peakname|MYC2_2_peakname	2	472338604	558	49.5	57.8299	20.6119	54.6982	MYC2_1_peak_53082	Chr6:472338364-472338911	548	472338606	52	62.1605	21.8984	58.9486	MYC2_2_peak_57613	Chr6:472338365-472338932	568	472338603	47	53.4993	19.3254	50.4478	gene_Gb_09304	ABK23803.1|unknown [Picea sitchensis]
Merged-Chr8-212975929-2	Chr8:212975674-212976185	Promoter (<=1kb)	-169	Gb_21961	MYC2_1_peakname|MYC2_2_peakname	2	212975928	485	49.5	57.7854	20.6014	54.6489	MYC2_1_peak_61897	Chr8:212975674-212976157	484	212975928	50	59.0245	21.072	55.8582	MYC2_2_peak_67397	Chr8:212975700-212976185	486	212975928	49	56.5463	20.1307	53.4395	gene_Gb_21961	|
Merged-Chr1-65256655-2	Chr1:65256354-65256944	Promoter (1-2kb)	-1880	Gb_25949	MYC2_1_peakname|MYC2_2_peakname	2	65256630	518.5	49.5	57.7824	20.5855	54.6388	MYC2_1_peak_701	Chr1:65256354-65256944	591	65256638	47	54.3841	19.8325	51.2954	MYC2_2_peak_907	Chr1:65256440-65256885	446	65256622	52	61.1808	21.3385	57.9821	gene_Gb_25949	|
Merged-Chr8-100895651-2	Chr8:100895421-100895894	Promoter (1-2kb)	-1787	Gb_31096	MYC2_1_peakname|MYC2_2_peakname	2	100895657	434	49.5	57.7985	20.5802	54.6555	MYC2_1_peak_60925	Chr8:100895421-100895841	421	100895672	46	52.855	19.4193	49.7937	MYC2_2_peak_66386	Chr8:100895448-100895894	447	100895642	53	62.742	21.7411	59.5173	gene_Gb_31096	|
Merged-Chr12-577841397-2	Chr12:577841130-577841691	Promoter (1-2kb)	-1706	Gb_17985	MYC2_1_peakname|MYC2_2_peakname	2	577841416	498	64	70.0471	20.5417	66.73	MYC2_1_peak_24813	Chr12:577841130-577841691	562	577841416	63	69.157	20.5298	65.8479	MYC2_2_peak_27075	Chr12:577841167-577841600	434	577841416	65	70.9372	20.5536	67.6121	gene_Gb_17985	|
Merged-Chr5-729811997-2	Chr5:729811735-729812259	Promoter (1-2kb)	-1798	Gb_16688	MYC2_1_peakname|MYC2_2_peakname	2	729812006	496.5	53.5	61.001	20.5161	57.8117	MYC2_1_peak_49330	Chr5:729811735-729812259	525	729812011	55	63.9106	21.4303	60.6741	MYC2_2_peak_53200	Chr5:729811765-729812232	468	729812001	52	58.0915	19.6019	54.9492	gene_Gb_16688	XP_011627437.2|uncharacterized protein LOC18445287 isoform X2 [Amborella trichopoda]
Merged-Chr4-84818874-2	Chr4:84818635-84819132	Promoter (<=1kb)	-922	Gb_38820	MYC2_1_peakname|MYC2_2_peakname	2	84818871	450.5	50	58.1003	20.4581	54.9678	MYC2_1_peak_38324	Chr4:84818664-84819066	403	84818864	44	49.3373	18.3129	46.3478	MYC2_2_peak_41508	Chr4:84818635-84819132	498	84818878	56	66.8632	22.6032	63.5879	gene_Gb_38820	|
Merged-Chr4-692792140-2	Chr4:692791843-692792429	Promoter (<=1kb)	-455	Gb_16542	MYC2_1_peakname|MYC2_2_peakname	2	692792202	544.5	49	57.0215	20.4001	53.8991	MYC2_1_peak_42982	Chr4:692791843-692792429	587	692792195	50	59.0245	21.072	55.8582	MYC2_2_peak_46332	Chr4:692791894-692792395	502	692792209	48	55.0184	19.7281	51.94	gene_Gb_16542	XP_020530262.1|NEDD8-conjugating enzyme Ubc12 isoform X1 [Amborella trichopoda]
Merged-Chr4-719984355-2	Chr4:719984089-719984564	Promoter (<=1kb)	-298	Gb_04516	MYC2_1_peakname|MYC2_2_peakname	2	719984437	410.5	49	57.1523	20.3578	54.0369	MYC2_1_peak_43172	Chr4:719984089-719984556	468	719984437	42	46.8317	17.7666	43.8869	MYC2_2_peak_46541	Chr4:719984212-719984564	353	719984437	56	67.473	22.949	64.187	gene_Gb_04516	ADE76203.1|unknown [Picea sitchensis]
Merged-Chr4-672477155-2	Chr4:672476907-672477411	Promoter (<=1kb)	-147	Gb_15717	MYC2_1_peakname|MYC2_2_peakname	2	672477202	498.5	53.5	60.7361	20.308	57.5577	MYC2_1_peak_42853	Chr4:672476907-672477398	492	672477202	48	52.903	18.5317	49.8414	MYC2_2_peak_46201	Chr4:672476907-672477411	505	672477202	59	68.5692	22.0843	65.274	gene_Gb_15717	|
Merged-Chr4-109179131-2	Chr4:109178910-109179340	Promoter (1-2kb)	-1548	Gb_05002	MYC2_1_peakname|MYC2_2_peakname	2	109179122	400.5	48.5	56.9258	20.2516	53.8552	MYC2_1_peak_38449	Chr4:109178910-109179323	414	109179122	60	75.0176	25.2038	71.6412	MYC2_2_peak_41642	Chr4:109178954-109179340	387	109179123	37	38.8341	15.2993	36.0691	gene_Gb_05002	QGP72867.1|DIV transcription factor 1, partial [Pinus pumila]
Merged-Chr9-280360598-2	Chr9:280360374-280360828	Promoter (<=1kb)	-543	Gb_20723	MYC2_1_peakname|MYC2_2_peakname	2	280360586	449.5	50	57.4601	20.1797	54.3284	MYC2_1_peak_68140	Chr9:280360375-280360818	444	280360584	50	57.9256	20.4438	54.777	MYC2_2_peak_74268	Chr9:280360374-280360828	455	280360587	50	56.9947	19.9157	53.8797	gene_Gb_20723	BAJ04354.1|pollen allergen CPA63 [Cryptomeria japonica]
Merged-Chr4-696853841-2	Chr4:696853619-696854064	Promoter (1-2kb)	-1965	Gb_35780	MYC2_1_peakname|MYC2_2_peakname	2	696853854	397	57.5	63.6352	20.1023	60.4059	MYC2_1_peak_43011	Chr4:696853619-696854015	397	696853854	56	61.9323	19.8723	58.729	MYC2_2_peak_46359	Chr4:696853668-696854064	397	696853855	59	65.3381	20.3322	62.0827	gene_Gb_35780	ADE75772.1|unknown [Picea sitchensis]
Merged-Chr3-274956481-2	Chr3:274956279-274956693	Promoter (<=1kb)	-328	Gb_29649	MYC2_1_peakname|MYC2_2_peakname	2	274956488	400.5	62.5	67.9211	20.0419	64.6507	MYC2_1_peak_33947	Chr3:274956285-274956693	409	274956488	56	58.9402	18.2844	55.7827	MYC2_2_peak_36964	Chr3:274956279-274956670	392	274956488	69	76.9021	21.7993	73.5187	gene_Gb_29649	|
Merged-Chr8-362350834-2	Chr8:362350446-362351190	Promoter (<=1kb)	-525	Gb_02107	MYC2_1_peakname|MYC2_2_peakname	2	362350871	629.5	48	55.4689	19.9763	52.3687	MYC2_1_peak_63102	Chr8:362350595-362351190	596	362350875	46	52.855	19.4193	49.7937	MYC2_2_peak_68591	Chr8:362350446-362351108	663	362350867	50	58.0827	20.5333	54.9437	gene_Gb_02107	KAA8518069.1|hypothetical protein F0562_015543 [Nyssa sinensis]
Merged-Chr9-559828658-2	Chr9:559828430-559828871	Promoter (<=1kb)	-433	Gb_26654	MYC2_1_peakname|MYC2_2_peakname	2	559828633	417.5	57	63.1754	19.8889	59.9887	MYC2_1_peak_70516	Chr9:559828430-559828863	434	559828624	47	48.8589	16.7346	45.8767	MYC2_2_peak_76850	Chr9:559828471-559828871	401	559828642	67	77.492	23.0431	74.1007	gene_Gb_26654	OVA02326.1|Protein of unknown function DUF3527 [Macleaya cordata]
Merged-Chr5-488766170-2	Chr5:488765915-488766399	Promoter (1-2kb)	-1044	Gb_03580	MYC2_1_peakname|MYC2_2_peakname	2	488766173	437	60	65.3912	19.8805	62.1446	MYC2_1_peak_47645	Chr5:488765915-488766399	485	488766172	64	71.981	21.5488	68.6383	MYC2_2_peak_51349	Chr5:488765990-488766378	389	488766174	56	58.8014	18.2122	55.651	gene_Gb_03580	XP_031490314.1|inactive leucine-rich repeat receptor-like protein kinase CORYNE [Nymphaea colorata]
Merged-Chr6-437575276-2	Chr6:437571786-437578788	Promoter (1-2kb)	-1319	Gb_26588	MYC2_1_peakname|MYC2_2_peakname	2	437578524	6974	51.5	57.9433	19.7508	54.7985	MYC2_1_peak_52780	Chr6:437571794-437578738	6945	437578518	51	57.7951	19.8996	54.6479	MYC2_2_peak_57319	Chr6:437571786-437578788	7003	437578531	52	58.0915	19.6019	54.9492	gene_Gb_26588	ERN16147.1|hypothetical protein AMTR_s00030p00215650 [Amborella trichopoda]
Merged-Chr8-366025423-2	Chr8:366025197-366025664	Promoter (<=1kb)	-328	Gb_14326	MYC2_1_peakname|MYC2_2_peakname	2	366025408	427.5	54	60.191	19.7365	57.0303	MYC2_1_peak_63124	Chr8:366025224-366025610	387	366025408	47	50.2442	17.4943	47.2367	MYC2_2_peak_68625	Chr8:366025197-366025664	468	366025409	61	70.1379	21.9786	66.824	gene_Gb_14326	ADE76991.1|unknown [Picea sitchensis]
Merged-Chr8-373747362-2	Chr8:373747146-373747588	Promoter (<=1kb)	-600	Gb_01320	MYC2_1_peakname|MYC2_2_peakname	2	373747360	421	48.5	55.1812	19.5733	52.0865	MYC2_1_peak_63158	Chr8:373747146-373747588	443	373747358	46	51.8447	18.8403	48.8019	MYC2_2_peak_68671	Chr8:373747159-373747557	399	373747362	51	58.5176	20.3062	55.3711	gene_Gb_01320	XP_006842308.1|uncharacterized protein LOC18432133 [Amborella trichopoda]
Merged-Chr3-116514227-2	Chr3:116514007-116514470	Promoter (1-2kb)	-1374	Gb_31599	MYC2_1_peakname|MYC2_2_peakname	2	116514230	440	47	53.9406	19.5684	50.8713	MYC2_1_peak_32416	Chr3:116514009-116514424	416	116514219	45	51.335	19.0061	48.3032	MYC2_2_peak_35495	Chr3:116514007-116514470	464	116514241	49	56.5463	20.1307	53.4395	gene_Gb_31599	ABR17838.1|unknown [Picea sitchensis]
Merged-Chr7-58484007-2	Chr7:58483724-58484262	Promoter (<=1kb)	-209	Gb_11720	MYC2_1_peakname|MYC2_2_peakname	2	58484047	491	54.5	59.9153	19.4725	56.7431	MYC2_1_peak_55323	Chr7:58483724-58484262	539	58484033	54	57.2117	18.2336	54.0806	MYC2_2_peak_60216	Chr7:58483801-58484243	443	58484061	55	62.6189	20.7114	59.4056	gene_Gb_11720	KAE9611040.1|putative glucan 1,4-alpha-glucosidase [Lupinus albus]
Merged-Chr10-545857111-2	Chr10:545856899-545857327	Promoter (<=1kb)	-254	Gb_35022	MYC2_1_peakname|MYC2_2_peakname	2	545857098	401.5	49.5	55.8402	19.4241	52.7568	MYC2_1_peak_13134	Chr10:545856899-545857327	429	545857098	55	64.5605	21.7951	61.3178	MYC2_2_peak_14511	Chr10:545856923-545857296	374	545857097	44	47.1198	17.053	44.1958	gene_Gb_35022	XP_020252431.1|probable proline transporter 2 [Asparagus officinalis]
Merged-Chr7-250873244-2	Chr7:250872978-250873494	Promoter (<=1kb)	-723	Gb_15048	MYC2_1_peakname|MYC2_2_peakname	2	250873260	498.5	46.5	53.3151	19.3988	50.267	MYC2_1_peak_56662	Chr7:250873014-250873493	480	250873252	51	60.5883	21.4852	57.3993	MYC2_2_peak_61703	Chr7:250872978-250873494	517	250873269	42	46.0419	17.3124	43.1347	gene_Gb_15048	ACN40297.1|unknown [Picea sitchensis]
Merged-Chr8-361247214-2	Chr8:361247006-361247414	Promoter (<=1kb)	-80	Gb_15087	MYC2_1_peakname|MYC2_2_peakname	2	361247188	392.5	46.5	53.2052	19.383	50.1501	MYC2_1_peak_63097	Chr8:361247006-361247414	409	361247206	48	55.9222	20.2457	52.8061	MYC2_2_peak_68587	Chr8:361247031-361247406	376	361247170	45	50.4882	18.5202	47.4942	gene_Gb_15087	|
Merged-Chr11-199246189-2	Chr11:199245944-199246429	Promoter (1-2kb)	-1489	Gb_12652	MYC2_1_peakname|MYC2_2_peakname	2	199246168	471.5	56	61.0717	19.3809	57.8773	MYC2_1_peak_15898	Chr11:199245965-199246421	457	199246185	51	56.0922	18.9521	52.9726	MYC2_2_peak_17580	Chr11:199245944-199246429	486	199246150	61	66.0512	19.8097	62.782	gene_Gb_12652	|
Merged-Chr5-82493124-2	Chr5:82492873-82493346	Promoter (<=1kb)	-808	Gb_24404	MYC2_1_peakname|MYC2_2_peakname	2	82493126	444.5	58.5	63.1305	19.3351	59.9183	MYC2_1_peak_44105	Chr5:82492932-82493346	415	82493124	53	55.7756	17.9021	52.6688	MYC2_2_peak_47561	Chr5:82492873-82493346	474	82493127	64	70.4853	20.7682	67.1678	gene_Gb_24404	KAE8677786.1|hypothetical protein F3Y22_tig00111498pilonHSYRG00026 [Hibiscus syriacus]
Merged-Chr8-542825686-2	Chr8:542825450-542825916	Promoter (<=1kb)	-766	Gb_25123	MYC2_1_peakname|MYC2_2_peakname	2	542825680	422.5	61.5	65.5079	19.2869	62.2811	MYC2_1_peak_64643	Chr8:542825450-542825916	467	542825653	67	76.546	22.5434	73.157	MYC2_2_peak_70369	Chr8:542825502-542825879	378	542825706	56	54.4697	16.0304	51.4053	gene_Gb_25123	ADE76442.1|unknown [Picea sitchensis]
Merged-Chr3-55155006-2	Chr3:55154814-55155209	Promoter (1-2kb)	-1712	Gb_19265	MYC2_1_peakname|MYC2_2_peakname	2	55155011	380.5	82	82.9357	19.2594	79.4841	MYC2_1_peak_31863	Chr3:55154814-55155209	396	55155012	87	90.888	20.8223	87.3489	MYC2_2_peak_35025	Chr3:55154819-55155183	365	55155010	77	74.9834	17.6965	71.6193	gene_Gb_19265	XP_006840407.1|DEAD-box ATP-dependent RNA helicase 50 [Amborella trichopoda]
Merged-Chr6-585585591-2	Chr6:585585344-585585828	Promoter (1-2kb)	-1508	Gb_13016	MYC2_1_peakname|MYC2_2_peakname	2	585585585	455.5	62	65.7541	19.2515	62.493	MYC2_1_peak_53800	Chr6:585585344-585585809	466	585585570	60	65.9876	20.2227	62.723	MYC2_2_peak_58581	Chr6:585585384-585585828	445	585585600	64	65.5206	18.2803	62.263	gene_Gb_13016	|
Merged-Chr10-411607547-2	Chr10:411607346-411607757	Promoter (<=1kb)	-236	Gb_05515	MYC2_1_peakname|MYC2_2_peakname	2	411607522	392.5	46	52.4213	19.1605	49.3814	MYC2_1_peak_11798	Chr10:411607357-411607729	373	411607523	44	49.8243	18.5929	46.8228	MYC2_2_peak_13099	Chr10:411607346-411607757	412	411607521	48	55.0184	19.7281	51.94	gene_Gb_05515	|
Merged-Chr4-678553244-2	Chr4:678553014-678553490	Promoter (1-2kb)	-1519	Gb_23481	MYC2_1_peakname|MYC2_2_peakname	2	678553262	444.5	50	55.8756	19.1382	52.7901	MYC2_1_peak_42897	Chr4:678553031-678553442	412	678553261	42	44.5358	16.4554	41.644	MYC2_2_peak_46241	Chr4:678553014-678553490	477	678553262	58	67.2154	21.821	63.9362	gene_Gb_23481	Q5DWG1.1|RecName: Full=Pathogenesis-related thaumatin-like protein 3.5; AltName: Allergen=Cry j 3.5; Flags: Precursor [Cryptomeria japonica]
Merged-Chr2-23469848-2	Chr2:23469614-23470070	Promoter (1-2kb)	-1763	Gb_01618	MYC2_1_peakname|MYC2_2_peakname	2	23469867	422	76	77.3319	19.0201	73.9402	MYC2_1_peak_25408	Chr2:23469662-23470070	409	23469867	83	87.8553	21.0563	84.3464	MYC2_2_peak_27782	Chr2:23469614-23470048	435	23469867	69	66.8084	16.9838	63.5339	gene_Gb_01618	|
Merged-Chr8-207598240-2	Chr8:207597955-207598544	Promoter (1-2kb)	-1853	Gb_15715	MYC2_1_peakname|MYC2_2_peakname	2	207598148	531.5	45.5	51.6618	18.9592	48.6353	MYC2_1_peak_61859	Chr8:207597996-207598468	473	207598152	44	49.8243	18.5929	46.8228	MYC2_2_peak_67332	Chr8:207597955-207598544	590	207598144	47	53.4993	19.3254	50.4478	gene_Gb_15715	|
Merged-Chr7-141343570-2	Chr7:141343289-141343870	Promoter (<=1kb)	-717	Gb_37667	MYC2_1_peakname|MYC2_2_peakname	2	141343620	560.5	46	51.7486	18.7758	48.7231	MYC2_1_peak_55848	Chr7:141343289-141343831	543	141343619	44	49.1762	18.2206	46.1882	MYC2_2_peak_60828	Chr7:141343293-141343870	578	141343620	48	54.3209	19.3311	51.2581	gene_Gb_37667	XP_006475473.1|putative transcription factor bHLH041 isoform X3 [Citrus sinensis]
Merged-Chr7-261859500-2	Chr7:261859190-261859837	Promoter (1-2kb)	-1160	Gb_02477	MYC2_1_peakname|MYC2_2_peakname	2	261859422	610	60	63.2516	18.7453	60.0448	MYC2_1_peak_56848	Chr7:261859201-261859772	572	261859415	54	53.0286	16.0833	49.9641	MYC2_2_peak_61840	Chr7:261859190-261859837	648	261859430	66	73.4747	21.4073	70.1256	gene_Gb_02477	ABK24539.1|unknown [Picea sitchensis]
Merged-Chr1-592914252-2	Chr1:592913954-592914562	Promoter (1-2kb)	-1123	Gb_33729	MYC2_1_peakname|MYC2_2_peakname	2	592914170	585.5	45	51.023	18.7315	48.0118	MYC2_1_peak_4659	Chr1:592913967-592914528	562	592914170	39	42.4183	16.5271	39.5675	MYC2_2_peak_5290	Chr1:592913954-592914562	609	592914171	51	59.6276	20.9359	56.4561	gene_Gb_33729	XP_010249931.1|PREDICTED: uncharacterized protein LOC104592322 [Nelumbo nucifera]
Merged-Chr1-238947744-2	Chr1:238947503-238948043	Promoter (<=1kb)	-56	Gb_23797	MYC2_1_peakname|MYC2_2_peakname	2	238947712	478	45	51.023	18.7315	48.0118	MYC2_1_peak_1956	Chr1:238947503-238947922	420	238947713	39	42.4183	16.5271	39.5675	MYC2_2_peak_2506	Chr1:238947508-238948043	536	238947712	51	59.6276	20.9359	56.4561	gene_Gb_23797	ERN09017.1|hypothetical protein AMTR_s00153p00084410 [Amborella trichopoda]
Merged-Chr12-313436451-2	Chr12:313436138-313436725	Promoter (<=1kb)	-895	Gb_38385	MYC2_1_peakname|MYC2_2_peakname	2	313436537	540	49.5	54.5941	18.6988	51.5369	MYC2_1_peak_22646	Chr12:313436138-313436717	580	313436544	56	64.6396	21.3561	61.3964	MYC2_2_peak_24758	Chr12:313436226-313436725	500	313436530	43	44.5486	16.0415	41.6774	gene_Gb_38385	|
Merged-Chr4-306452036-2	Chr4:306451724-306452379	Promoter (<=1kb)	-571	Gb_17737	MYC2_1_peakname|MYC2_2_peakname	2	306452008	592	46	51.4168	18.597	48.3939	MYC2_1_peak_39842	Chr4:306451757-306452284	528	306452011	46	51.8447	18.8403	48.8019	MYC2_2_peak_43166	Chr4:306451724-306452379	656	306452006	46	50.989	18.3537	47.9858	gene_Gb_17737	AHL44338.1|bHLH transcription factor [Taxus mairei]
Merged-Chr7-217502596-2	Chr7:217502342-217502880	Promoter (1-2kb)	-1014	Gb_32894	MYC2_1_peakname|MYC2_2_peakname	2	217502588	478.5	44.5	50.1655	18.546	47.1673	MYC2_1_peak_56366	Chr7:217502373-217502880	508	217502598	42	46.8317	17.7666	43.8869	MYC2_2_peak_61410	Chr7:217502342-217502790	449	217502578	47	53.4993	19.3254	50.4478	gene_Gb_32894	PIA28574.1|hypothetical protein AQUCO_06800021v1 [Aquilegia coerulea]
Merged-Chr2-623591500-2	Chr2:623591252-623591746	Promoter (<=1kb)	-473	Gb_18856	MYC2_1_peakname|MYC2_2_peakname	2	623591499	471	78.5	77.9456	18.4263	74.546	MYC2_1_peak_30367	Chr2:623591252-623591724	473	623591500	79	79.5424	18.9293	76.1206	MYC2_2_peak_33439	Chr2:623591278-623591746	469	623591498	78	76.3488	17.9234	72.9713	gene_Gb_18856	XP_010935031.1|lon protease homolog 2, peroxisomal [Elaeis guineensis]
Merged-Chr9-18655758-2	Chr9:18655530-18655985	Promoter (1-2kb)	-1551	Gb_03898	MYC2_1_peakname|MYC2_2_peakname	2	18655748	441	52.5	56.3076	18.3982	53.2011	MYC2_1_peak_66181	Chr9:18655530-18655972	443	18655748	54	58.9707	19.1751	55.8126	MYC2_2_peak_72078	Chr9:18655547-18655985	439	18655748	51	53.6445	17.6212	50.5896	gene_Gb_03898	ABK26821.1|unknown [Picea sitchensis]
Merged-Chr3-513685270-2	Chr3:513684922-513685808	Promoter (1-2kb)	-1119	Gb_40442	MYC2_1_peakname|MYC2_2_peakname	2	513685176	638	46	51.0398	18.3409	48.0333	MYC2_1_peak_35858	Chr3:513684922-513685808	887	513685176	50	57.3946	20.1421	54.2622	MYC2_2_peak_38925	Chr3:513684981-513685369	389	513685177	42	44.685	16.5397	41.8044	gene_Gb_40442	ABK25058.1|unknown [Picea sitchensis]
Merged-Chr11-56035294-2	Chr11:56035020-56035634	Promoter (<=1kb)	-543	Gb_38099	MYC2_1_peakname|MYC2_2_peakname	2	56035266	499.5	44	49.4823	18.3289	46.5035	MYC2_1_peak_14608	Chr11:56035071-56035634	564	56035266	39	42.4183	16.5271	39.5675	MYC2_2_peak_16070	Chr11:56035020-56035454	435	56035267	49	56.5463	20.1307	53.4395	gene_Gb_38099	ABR16381.1|unknown [Picea sitchensis]
Merged-Chr6-323237040-2	Chr6:323236821-323237257	Promoter (<=1kb)	-174	Gb_02927	MYC2_1_peakname|MYC2_2_peakname	2	323237054	419.5	47.5	52.0406	18.2731	49.0059	MYC2_1_peak_51973	Chr6:323236821-323237257	437	323237058	48	53.2173	18.708	50.1494	MYC2_2_peak_56430	Chr6:323236842-323237243	402	323237051	47	50.8639	17.8382	47.8625	gene_Gb_02927	|
Merged-Chr1-712829118-2	Chr1:712828865-712829386	Promoter (1-2kb)	-1672	Gb_01885	MYC2_1_peakname|MYC2_2_peakname	2	712829126	500.5	45	50.0921	18.2273	47.1016	MYC2_1_peak_5437	Chr1:712828865-712829351	487	712829125	50	57.9256	20.4438	54.777	MYC2_2_peak_6113	Chr1:712828873-712829386	514	712829126	40	42.2587	16.0107	39.4261	gene_Gb_01885	|
Merged-Chr5-554784161-2	Chr5:554783753-554784556	Promoter (<=1kb)	-827	Gb_32328	MYC2_1_peakname|MYC2_2_peakname	2	554784303	730.5	43.5	48.6885	18.1593	45.7189	MYC2_1_peak_48124	Chr5:554783753-554784496	744	554784303	45	51.335	19.0061	48.3032	MYC2_2_peak_51941	Chr5:554783840-554784556	717	554784303	42	46.0419	17.3124	43.1347	gene_Gb_32328	XP_010253753.1|PREDICTED: protein SRG1-like [Nelumbo nucifera]
Merged-Chr6-132249570-2	Chr6:132249320-132249793	Promoter (1-2kb)	-1207	Gb_21715	MYC2_1_peakname|MYC2_2_peakname	2	132249545	427	43.5	48.6698	18.1381	45.7015	MYC2_1_peak_50777	Chr6:132249394-132249773	380	132249545	41	45.3503	17.3534	42.4361	MYC2_2_peak_54903	Chr6:132249320-132249793	474	132249545	46	51.9892	18.9228	48.9669	gene_Gb_21715	|
Merged-Chr6-93234237-2	Chr6:93234019-93234460	Promoter (1-2kb)	-1915	Gb_16086	MYC2_1_peakname|MYC2_2_peakname	2	93234230	423	43.5	49.0113	18.1012	46.0562	MYC2_1_peak_50357	Chr6:93234019-93234460	442	93234230	34	35.2806	14.4612	32.595	MYC2_2_peak_54515	Chr6:93234034-93234437	404	93234231	53	62.742	21.7411	59.5173	gene_Gb_16086	|
Merged-Chr2-326214983-2	Chr2:326214794-326215182	Promoter (<=1kb)	-467	Gb_33595	MYC2_1_peakname|MYC2_2_peakname	2	326214957	379	54.5	57.3866	18.0872	54.2707	MYC2_1_peak_28117	Chr2:326214794-326215182	389	326214956	58	63.0328	19.5597	59.8118	MYC2_2_peak_30885	Chr2:326214795-326215163	369	326214958	51	51.7404	16.6146	48.7297	gene_Gb_33595	ABK24776.1|unknown [Picea sitchensis]
Merged-Chr9-608253543-2	Chr9:608253306-608253832	Promoter (<=1kb)	-328	Gb_11336	MYC2_1_peakname|MYC2_2_peakname	2	608253500	453.5	54.5	57.3515	18.0812	54.2322	MYC2_1_peak_70934	Chr9:608253306-608253708	403	608253488	57	61.5663	19.2282	58.3666	MYC2_2_peak_77338	Chr9:608253329-608253832	504	608253512	52	53.1367	16.9341	50.0978	gene_Gb_11336	ABK24715.1|unknown [Picea sitchensis]
Merged-hic_scaffold_3028-13482-2	hic_scaffold_3028:13220-13790	Promoter (<=1kb)	-101	Gb_25751	MYC2_1_peakname|MYC2_2_peakname	2	13508	524.5	207.5	185.643	18.0338	181.465	MYC2_1_peak_73033	hic_scaffold_3028:13222-13790	569	13509	208	188.153	18.4336	183.962	MYC2_2_peak_79760	hic_scaffold_3028:13220-13699	480	13507	207	183.133	17.6339	178.969	gene_Gb_25751	QHN82244.1|uncharacterized protein DS421_20g694090 [Arachis hypogaea]
Merged-Chr6-437706396-2	Chr6:437706193-437706600	Promoter (<=1kb)	-802	Gb_26591	MYC2_1_peakname|MYC2_2_peakname	2	437706407	405	51.5	54.8539	18.0299	51.7717	MYC2_1_peak_52781	Chr6:437706196-437706597	402	437706396	48	50.278	17.0832	47.2687	MYC2_2_peak_57320	Chr6:437706193-437706600	408	437706418	55	59.4298	18.9767	56.2746	gene_Gb_26591	XP_006854681.1|NDR1/HIN1-like protein 3 [Amborella trichopoda]
Merged-Chr10-568163908-2	Chr10:568163696-568164133	Promoter (<=1kb)	-97	Gb_08851	MYC2_1_peakname|MYC2_2_peakname	2	568163944	419.5	47	51.3511	18.0222	48.3417	MYC2_1_peak_13276	Chr10:568163703-568164133	431	568163952	41	43.1096	16.0727	40.2499	MYC2_2_peak_14664	Chr10:568163696-568164103	408	568163935	53	59.5927	19.9717	56.4334	gene_Gb_08851	OVA14098.1|Malic oxidoreductase [Macleaya cordata]
Merged-Chr6-581787228-2	Chr6:581786989-581787486	Promoter (<=1kb)	-214	Gb_39491	MYC2_1_peakname|MYC2_2_peakname	2	581787222	456	52.5	55.6576	17.9897	52.5735	MYC2_1_peak_53783	Chr6:581786989-581787486	498	581787216	58	63.3237	19.7136	60.1001	MYC2_2_peak_58563	Chr6:581787013-581787426	414	581787228	47	47.9914	16.2658	45.0468	gene_Gb_39491	ABR17595.1|unknown [Picea sitchensis]
Merged-Chr1-1102626950-2	Chr1:1102626684-1102627167	Promoter (1-2kb)	-1161	Gb_01548	MYC2_1_peakname|MYC2_2_peakname	2	-1044856694	422.5	51	54.3344	17.9892	51.2691	MYC2_1_peak_8535	Chr1:1102626795-1102627167	373	-1044856661	54	61.067	20.3223	57.8728	MYC2_2_peak_9503	Chr1:1102626684-1102627155	472	-1044856727	48	47.6018	15.6561	44.6653	gene_Gb_01548	XP_010907163.1|protein PAT1 homolog 1 [Elaeis guineensis]
Merged-Chr10-126825343-2	Chr10:126825050-126825608	Promoter (1-2kb)	-1741	Gb_32172	MYC2_1_peakname|MYC2_2_peakname	2	126825336	494	43	48.0377	17.9157	45.0909	MYC2_1_peak_9511	Chr10:126825144-126825572	429	126825334	37	39.5291	15.7007	36.7424	MYC2_2_peak_10638	Chr10:126825050-126825608	559	126825338	49	56.5463	20.1307	53.4395	gene_Gb_32172	ADE77799.1|unknown [Picea sitchensis]
Merged-Chr6-360071884-2	Chr6:360071672-360072104	Promoter (1-2kb)	-1506	Gb_20463	MYC2_1_peakname|MYC2_2_peakname	2	360071918	409	47.5	51.3154	17.8192	48.298	MYC2_1_peak_52208	Chr6:360071688-360072072	385	360071912	43	44.5394	16.0364	41.6468	MYC2_2_peak_56679	Chr6:360071672-360072104	433	360071923	52	58.0915	19.6019	54.9492	gene_Gb_20463	|
Merged-Chr12-584675669-2	Chr12:584675433-584675908	Promoter (<=1kb)	-603	Gb_21645	MYC2_1_peakname|MYC2_2_peakname	2	584675693	458.5	54	56.3578	17.7827	53.2503	MYC2_1_peak_24844	Chr12:584675448-584675908	461	584675689	55	58.2093	18.3298	55.0593	MYC2_2_peak_27113	Chr12:584675433-584675888	456	584675697	53	54.5062	17.2355	51.4414	gene_Gb_21645	ERN07259.1|hypothetical protein AMTR_s00019p00198230 [Amborella trichopoda]
Merged-Chr3-321594747-2	Chr3:321594272-321595261	Promoter (<=1kb)	-914	Gb_07741	MYC2_1_peakname|MYC2_2_peakname	2	321594780	783.5	53.5	55.8606	17.7316	52.7606	MYC2_1_peak_34283	Chr3:321594440-321595016	577	321594781	52	54.3475	17.5706	51.2673	MYC2_2_peak_37359	Chr3:321594272-321595261	990	321594780	55	57.3736	17.8926	54.2539	gene_Gb_07741	XP_016539495.1|PREDICTED: uncharacterized protein LOC107840218 [Capsicum annuum]
Merged-Chr5-292215769-2	Chr5:292215577-292215979	Promoter (1-2kb)	-1793	Gb_35596	MYC2_1_peakname|MYC2_2_peakname	2	292215772	382	47.5	50.9738	17.6798	47.962	MYC2_1_peak_46356	Chr5:292215581-292215979	399	292215774	48	52.1383	18.1053	49.0924	MYC2_2_peak_49884	Chr5:292215577-292215941	365	292215770	47	49.8093	17.2544	46.8315	gene_Gb_35596	|
Merged-Chr7-711484369-2	Chr7:711484120-711484640	Promoter (1-2kb)	-1507	Gb_25579	MYC2_1_peakname|MYC2_2_peakname	2	711484412	486.5	47	50.4887	17.5898	47.4915	MYC2_1_peak_60129	Chr7:711484134-711484640	507	711484454	51	56.5654	19.2138	53.4406	MYC2_2_peak_65360	Chr7:711484120-711484585	466	711484369	43	44.412	15.9658	41.5425	gene_Gb_25579	ABR16424.1|unknown [Picea sitchensis]
Merged-Chr11-5001767-2	Chr11:5001549-5001976	Promoter (<=1kb)	-305	Gb_09665	MYC2_1_peakname|MYC2_2_peakname	2	5001772	406.5	55	56.5885	17.4857	53.4768	MYC2_1_peak_14266	Chr11:5001549-5001965	417	5001767	54	55.6852	17.4338	52.5818	MYC2_2_peak_15720	Chr11:5001581-5001976	396	5001776	56	57.4919	17.5377	54.3717	gene_Gb_09665	ADE77454.1|unknown [Picea sitchensis]
Merged-Chr5-46598348-2	Chr5:46598066-46598592	Promoter (<=1kb)	-453	Gb_18949	MYC2_1_peakname|MYC2_2_peakname	2	46598328	467.5	41.5	45.8445	17.3593	42.9314	MYC2_1_peak_43842	Chr5:46598066-46598592	527	46598322	46	52.855	19.4193	49.7937	MYC2_2_peak_47204	Chr5:46598164-46598571	408	46598333	37	38.8341	15.2993	36.0691	gene_Gb_18949	ABK22246.1|unknown [Picea sitchensis]
Merged-Chr7-45988066-2	Chr7:45987822-45988389	Promoter (1-2kb)	-1885	Gb_20052	MYC2_1_peakname|MYC2_2_peakname	2	45988008	471.5	41.5	45.6961	17.3329	42.7854	MYC2_1_peak_55234	Chr7:45987822-45988215	394	45987985	41	45.3503	17.3534	42.4361	MYC2_2_peak_60116	Chr7:45987841-45988389	549	45988031	42	46.0419	17.3124	43.1347	gene_Gb_20052	XP_020154563.1|UPF0481 protein At3g47200-like [Aegilops tauschii subsp. tauschii]
Merged-Chr2-207624376-2	Chr2:207624058-207624626	Promoter (1-2kb)	-1306	Gb_15165	MYC2_1_peakname|MYC2_2_peakname	2	207624414	486.5	41.5	45.7073	17.3224	42.7996	MYC2_1_peak_27152	Chr2:207624058-207624626	569	207624414	39	42.4183	16.5271	39.5675	MYC2_2_peak_29695	Chr2:207624209-207624612	404	207624414	44	48.9964	18.1176	46.0317	gene_Gb_15165	XP_020530818.1|pentatricopeptide repeat-containing protein At2g30780 isoform X2 [Amborella trichopoda]
Merged-Chr8-534542495-2	Chr8:534542273-534542712	Promoter (<=1kb)	-561	Gb_26119	MYC2_1_peakname|MYC2_2_peakname	2	534542462	410.5	41.5	45.7282	17.317	42.8216	MYC2_1_peak_64554	Chr8:534542273-534542689	417	534542467	38	40.9682	16.1139	38.149	MYC2_2_peak_70216	Chr8:534542309-534542712	404	534542456	45	50.4882	18.5202	47.4942	gene_Gb_26119	RYR11505.1|hypothetical protein Ahy_B04g069023 isoform A [Arachis hypogaea]
Merged-Chr1-1070612673-2	Chr1:1070612372-1070612975	Promoter (1-2kb)	-1803	Gb_03357	MYC2_1_peakname|MYC2_2_peakname	2	1070612604	590.5	41.5	45.9134	17.296	43.0172	MYC2_1_peak_8310	Chr1:1070612372-1070612962	591	1070612619	34	35.2806	14.4612	32.595	MYC2_2_peak_9254	Chr1:1070612386-1070612975	590	1070612589	49	56.5463	20.1307	53.4395	gene_Gb_03357	ABK26200.1|unknown [Picea sitchensis]
Merged-Chr1-1118646120-2	Chr1:1118645809-1118646409	Promoter (<=1kb)	-772	Gb_17360	MYC2_1_peakname|MYC2_2_peakname	2	-1028837612	552	41.5	46.0682	17.2854	43.1689	MYC2_1_peak_8636	Chr1:1118645881-1118646383	503	-1028837612	32	32.5087	13.6348	29.8817	MYC2_2_peak_9654	Chr1:1118645809-1118646409	601	-1028837613	51	59.6276	20.9359	56.4561	gene_Gb_17360	|
Merged-Chr8-502024414-2	Chr8:502024180-502024656	Promoter (<=1kb)	-430	Gb_25536	MYC2_1_peakname|MYC2_2_peakname	2	502024426	465	48	50.5303	17.1677	47.5348	MYC2_1_peak_64152	Chr8:502024185-502024637	453	502024421	43	44.5394	16.0364	41.6468	MYC2_2_peak_69795	Chr8:502024180-502024656	477	502024432	53	56.5212	18.299	53.4229	gene_Gb_25536	|
Merged-Chr10-292164575-2	Chr10:292164378-292164779	Promoter (<=1kb)	-851	Gb_32651	MYC2_1_peakname|MYC2_2_peakname	2	292164571	391	41	45.0846	17.1527	42.1861	MYC2_1_peak_10901	Chr10:292164378-292164761	384	292164571	45	51.335	19.0061	48.3032	MYC2_2_peak_12169	Chr10:292164382-292164779	398	292164571	37	38.8341	15.2993	36.0691	gene_Gb_32651	AAQ63936.1|cellulose synthase, partial [Pinus radiata]
Merged-Chr11-177796256-2	Chr11:177795953-177796501	Promoter (<=1kb)	-749	Gb_13183	MYC2_1_peakname|MYC2_2_peakname	2	177796280	477.5	41	44.9648	17.1316	42.0678	MYC2_1_peak_15443	Chr11:177796084-177796489	406	177796279	41	45.3503	17.3534	42.4361	MYC2_2_peak_16997	Chr11:177795953-177796501	549	177796280	41	44.5794	16.9098	41.6996	gene_Gb_13183	XP_028548010.1|methyl-CpG-binding domain-containing protein 11-like [Dendrobium catenatum]
Merged-Chr12-369462192-2	Chr12:369461675-369462519	Promoter (1-2kb)	-1618	Gb_04540	MYC2_1_peakname|MYC2_2_peakname	2	369462313	618	41	45.0453	17.1051	42.1583	MYC2_1_peak_23069	Chr12:369462092-369462482	391	369462314	36	38.1013	15.2875	35.3497	MYC2_2_peak_25255	Chr12:369461675-369462519	845	369462312	46	51.9892	18.9228	48.9669	gene_Gb_04540	ADE77062.1|unknown [Picea sitchensis]
Merged-Chr10-650212962-2	Chr10:650212757-650213176	Promoter (<=1kb)	-198	Gb_21452	MYC2_1_peakname|MYC2_2_peakname	2	650212934	408	51.5	53.0665	17.0626	50.0159	MYC2_1_peak_13797	Chr10:650212757-650213176	420	650212934	47	47.3317	15.913	44.3808	MYC2_2_peak_15248	Chr10:650212761-650213156	396	650212934	56	58.8014	18.2122	55.651	gene_Gb_21452	ABK26606.1|unknown [Picea sitchensis]
Merged-Chr11-498303588-2	Chr11:498303394-498303810	Promoter (1-2kb)	-1520	Gb_22362	MYC2_1_peakname|MYC2_2_peakname	2	498303560	383.5	42	45.5621	16.9936	42.6637	MYC2_1_peak_18703	Chr11:498303401-498303750	350	498303559	38	40.1352	15.6335	37.3416	MYC2_2_peak_20719	Chr11:498303394-498303810	417	498303560	46	50.989	18.3537	47.9858	gene_Gb_22362	ADE77954.1|unknown [Picea sitchensis]
Merged-Chr3-201937377-2	Chr3:201937119-201937635	Promoter (1-2kb)	-1307	Gb_28617	MYC2_1_peakname|MYC2_2_peakname	2	201937387	471	44	47.048	16.9886	44.1104	MYC2_1_peak_33188	Chr3:201937119-201937590	472	201937314	47	51.8119	18.3688	48.7702	MYC2_2_peak_36167	Chr3:201937166-201937635	470	201937460	41	42.2841	15.6084	39.4506	gene_Gb_28617	XP_010276093.1|PREDICTED: uncharacterized protein LOC104610929 [Nelumbo nucifera]
Merged-Chr10-214551565-2	Chr10:214551295-214551824	Promoter (<=1kb)	-565	Gb_28808	MYC2_1_peakname|MYC2_2_peakname	2	214551599	472	42.5	45.8391	16.955	42.9288	MYC2_1_peak_10396	Chr10:214551295-214551777	483	214551613	39	42.4183	16.5271	39.5675	MYC2_2_peak_11607	Chr10:214551364-214551824	461	214551585	46	49.26	17.3828	46.2901	gene_Gb_28808	ABR16916.1|unknown [Picea sitchensis]
Merged-Chr10-446104873-2	Chr10:446104657-446105103	Promoter (1-2kb)	-1887	Gb_06929	MYC2_1_peakname|MYC2_2_peakname	2	446104910	424.5	42.5	45.7952	16.9483	42.8862	MYC2_1_peak_12018	Chr10:446104657-446105068	412	446104914	41	44.0162	16.5876	41.1327	MYC2_2_peak_13326	Chr10:446104667-446105103	437	446104906	44	47.5742	17.309	44.6398	gene_Gb_06929	ABK24777.1|unknown [Picea sitchensis]
Merged-Chr9-544383501-2	Chr9:544383180-544383744	Promoter (<=1kb)	-182	Gb_19069	MYC2_1_peakname|MYC2_2_peakname	2	544383562	474.5	72	69.0687	16.8981	65.7724	MYC2_1_peak_70390	Chr9:544383350-544383733	384	544383562	68	64.5138	16.3265	61.2714	MYC2_2_peak_76722	Chr9:544383180-544383744	565	544383563	76	73.6235	17.4696	70.2734	gene_Gb_19069	AVA18020.1|jasmonate ZIM domain-containing protein 12 [Euphorbia lathyris]
Merged-Chr12-136937694-2	Chr12:136937494-136937898	Promoter (1-2kb)	-1458	Gb_23747	MYC2_1_peakname|MYC2_2_peakname	2	136937706	381	43	45.9348	16.807	43.0264	MYC2_1_peak_20995	Chr12:136937494-136937870	377	136937708	41	43.4536	16.2675	40.5867	MYC2_2_peak_23129	Chr12:136937514-136937898	385	136937704	45	48.416	17.3465	45.4662	gene_Gb_23747	OEL35834.1|Calcium-transporting ATPase 1, plasma membrane-type, partial [Dichanthelium oligosanthes]
Merged-Chr3-191976328-2	Chr3:191976119-191976549	Promoter (1-2kb)	-1364	Gb_31198	MYC2_1_peakname|MYC2_2_peakname	2	191976325	402.5	50.5	51.7256	16.785	48.7048	MYC2_1_peak_33127	Chr3:191976119-191976549	431	191976336	54	57.2117	18.2336	54.0806	MYC2_2_peak_36112	Chr3:191976137-191976510	374	191976314	47	46.2395	15.3365	43.329	gene_Gb_31198	|
Merged-Chr10-333945469-2	Chr10:333945227-333945701	Promoter (<=1kb)	-174	Gb_35635	MYC2_1_peakname|MYC2_2_peakname	2	333945445	450	57.5	57.1632	16.7712	54.0369	MYC2_1_peak_11219	Chr10:333945263-333945687	425	333945445	56	55.7658	16.6682	52.6606	MYC2_2_peak_12440	Chr10:333945227-333945701	475	333945445	59	58.5606	16.8742	55.4133	gene_Gb_35635	XP_010257350.1|PREDICTED: uncharacterized protein LOC104597480 isoform X2 [Nelumbo nucifera]
Merged-Chr4-646948466-2	Chr4:646948242-646948692	Promoter (1-2kb)	-1252	Gb_04476	MYC2_1_peakname|MYC2_2_peakname	2	646948435	432	52	52.7953	16.7391	49.7527	MYC2_1_peak_42522	Chr4:646948260-646948672	413	646948431	49	49.0939	16.0389	46.1064	MYC2_2_peak_45853	Chr4:646948242-646948692	451	646948439	55	56.4967	17.4394	53.399	gene_Gb_04476	|
Merged-Chr7-154042564-2	Chr7:154042348-154042796	Promoter (<=1kb)	-112	Gb_17657	MYC2_1_peakname|MYC2_2_peakname	2	154042536	411.5	40	43.5217	16.7079	40.6615	MYC2_1_peak_55914	Chr7:154042348-154042743	396	154042536	37	39.5291	15.7007	36.7424	MYC2_2_peak_60901	Chr7:154042370-154042796	427	154042537	43	47.5143	17.715	44.5805	gene_Gb_17657	|
Merged-Chr2-189399705-2	Chr2:189399421-189399947	Promoter (1-2kb)	-1448	Gb_26253	MYC2_1_peakname|MYC2_2_peakname	2	189399674	475.5	40	43.6938	16.6867	40.8398	MYC2_1_peak_26987	Chr2:189399515-189399938	424	189399675	33	33.8884	14.048	31.2319	MYC2_2_peak_29495	Chr2:189399421-189399947	527	189399674	47	53.4993	19.3254	50.4478	gene_Gb_26253	|
Merged-Chr1-582252756-2	Chr1:582252453-582253046	Promoter (<=1kb)	-447	Gb_02399	MYC2_1_peakname|MYC2_2_peakname	2	582252788	498	40	44.0383	16.6656	41.1827	MYC2_1_peak_4463	Chr1:582252453-582252964	512	582252773	29	28.449	12.3953	25.9092	MYC2_2_peak_5117	Chr1:582252563-582253046	484	582252804	51	59.6276	20.9359	56.4561	gene_Gb_02399	ACN40007.1|unknown [Picea sitchensis]
Merged-Chr3-147683899-2	Chr3:147683263-147684291	Promoter (1-2kb)	-1534	Gb_37312	MYC2_1_peakname|MYC2_2_peakname	2	147684066	778	39.5	42.9888	16.5488	40.1338	MYC2_1_peak_32780	Chr3:147683758-147684284	527	147684041	45	51.335	19.0061	48.3032	MYC2_2_peak_35819	Chr3:147683263-147684291	1029	147684091	34	34.6425	14.0915	31.9644	gene_Gb_37312	BAN10306.1|class III plant secreteperoxidase [Chamaecyparis obtusa]
Merged-Chr4-624014796-6	Chr4:624005537-624025947	Promoter (<=1kb)	-55	Gb_32574	MYC2_1_peakname|MYC2_2_peakname	6	624016439	20411	40	43.1272	16.5071	40.2749	MYC2_1_peak_42391,MYC2_1_peak_42390,MYC2_1_peak_42389,MYC2_1_peak_42388,MYC2_1_peak_42387	NA	NA	NA	NA	NA	NA	NA	MYC2_2_peak_45714	Chr4:624005537-624025947	20411	624016439	40	43.1272	16.5071	40.2749	gene_Gb_32574	|
Merged-Chr7-684409297-2	Chr7:684409065-684409547	Promoter (1-2kb)	-1938	Gb_12527	MYC2_1_peakname|MYC2_2_peakname	2	684409276	441	49	49.9044	16.4578	46.9119	MYC2_1_peak_59992	Chr7:684409090-684409547	458	684409270	47	47.5664	16.0381	44.6089	MYC2_2_peak_65204	Chr7:684409065-684409488	424	684409282	51	52.2424	16.8774	49.215	gene_Gb_12527	ASK39406.1|UDP-glycosyltransferase [Ginkgo biloba]
Merged-Chr12-569718696-2	Chr12:569718321-569719015	Promoter (1-2kb)	-1407	Gb_21626	MYC2_1_peakname|MYC2_2_peakname	2	569718768	591	56.5	56.0271	16.4396	52.9449	MYC2_1_peak_24764	Chr12:569718321-569718967	647	569718767	47	43.7024	14.0364	40.8321	MYC2_2_peak_27020	Chr12:569718481-569719015	535	569718768	66	68.3517	18.8428	65.0577	gene_Gb_21626	AYM55629.1|cytochrome p450 [Croton stellatopilosus]
Merged-Chr9-530665545-2	Chr9:530665331-530665768	Promoter (<=1kb)	-900	Gb_39852	MYC2_1_peakname|MYC2_2_peakname	2	530665556	416	56	55.4548	16.3941	52.3814	MYC2_1_peak_70314	Chr9:530665331-530665738	408	530665559	64	67.0066	19.0076	63.7251	MYC2_2_peak_76633	Chr9:530665345-530665768	424	530665554	48	43.903	13.7806	41.0377	gene_Gb_39852	ASR18110.1|R2R3MYB25 [Ginkgo biloba]
Merged-Chr5-80700146-2	Chr5:80699948-80700360	Promoter (<=1kb)	-415	Gb_14232	MYC2_1_peakname|MYC2_2_peakname	2	80700132	388	42.5	44.7166	16.3453	41.8288	MYC2_1_peak_44084	Chr5:80699948-80700320	373	80700131	42	44.4681	16.4172	41.5785	MYC2_2_peak_47532	Chr5:80699958-80700360	403	80700132	43	44.9651	16.2733	42.0791	gene_Gb_14232	ADR30399.1|chloroplast phenylalanine hydroxylase [Pinus taeda]
Merged-Chr12-291521767-2	Chr12:291521537-291521981	Promoter (1-2kb)	-1109	Gb_39151	MYC2_1_peakname|MYC2_2_peakname	2	291521756	425	39	42.1883	16.2841	39.3631	MYC2_1_peak_22515	Chr12:291521537-291521977	441	291521709	33	33.8884	14.048	31.2319	MYC2_2_peak_24609	Chr12:291521573-291521981	409	291521802	45	50.4882	18.5202	47.4942	gene_Gb_39151	XP_006826817.1|aspartyl protease APCB1 [Amborella trichopoda]
Merged-Chr10-545384399-2	Chr10:545384150-545384617	Promoter (<=1kb)	-537	Gb_25332	MYC2_1_peakname|MYC2_2_peakname	2	545384398	407.5	42	44.1178	16.2088	41.239	MYC2_1_peak_13131	Chr10:545384242-545384617	376	545384400	44	47.3469	17.1808	44.3949	MYC2_2_peak_14507	Chr10:545384150-545384588	439	545384395	40	40.8886	15.2368	38.0831	gene_Gb_25332	AIZ74332.1|beta-tubulin [Pinus massoniana]
Merged-Chr10-474913287-2	Chr10:474913053-474913548	Promoter (1-2kb)	-1629	Gb_05279	MYC2_1_peakname|MYC2_2_peakname	2	474913308	442	38.5	41.6439	16.0669	38.8342	MYC2_1_peak_12332	Chr10:474913080-474913467	388	474913308	30	29.7886	12.8085	27.2205	MYC2_2_peak_13647	Chr10:474913053-474913548	496	474913308	47	53.4993	19.3254	50.4478	gene_Gb_05279	ABK22111.1|unknown [Picea sitchensis]
Merged-Chr2-238949878-2	Chr2:238949688-238950089	Promoter (<=1kb)	-750	Gb_11832	MYC2_1_peakname|MYC2_2_peakname	2	238949885	381.5	38.5	41.1981	15.9729	38.3974	MYC2_1_peak_27594	Chr2:238949688-238950089	402	238949878	34	35.0304	14.3159	32.355	MYC2_2_peak_30261	Chr2:238949688-238950048	361	238949892	43	47.3657	17.6299	44.4399	gene_Gb_11832	ABR16705.1|unknown [Picea sitchensis]
Merged-Chr7-636368561-2	Chr7:636368355-636368760	Promoter (<=1kb)	-355	Gb_40156	MYC2_1_peakname|MYC2_2_peakname	2	636368550	385	40.5	42.7794	15.933	39.948	MYC2_1_peak_59725	Chr7:636368384-636368747	364	636368600	33	32.5895	13.2972	29.9614	MYC2_2_peak_64909	Chr7:636368355-636368760	406	636368501	48	52.9692	18.5689	49.9346	gene_Gb_40156	XP_020537442.1|serine/threonine-protein kinase ATM isoform X2 [Jatropha curcas]
Merged-Chr1-962478275-2	Chr1:962478078-962478464	Promoter (<=1kb)	-218	Gb_09018	MYC2_1_peakname|MYC2_2_peakname	2	962478228	361.5	45.5	46.2312	15.9211	43.3109	MYC2_1_peak_7207	Chr1:962478078-962478464	387	962478227	48	48.7177	16.2445	45.7394	MYC2_2_peak_8008	Chr1:962478113-962478448	336	962478229	43	43.7447	15.5977	40.8824	gene_Gb_09018	TEY20741.1|hypothetical protein Saspl_044826 [Salvia splendens]
Merged-Chr8-695461070-2	Chr8:695460843-695461303	Promoter (<=1kb)	-632	Gb_14091	MYC2_1_peakname|MYC2_2_peakname	2	695461083	434	37.5	39.9218	15.7119	37.1284	MYC2_1_peak_65945	Chr8:695460843-695461271	429	695461081	39	42.4183	16.5271	39.5675	MYC2_2_peak_71840	Chr8:695460865-695461303	439	695461085	36	37.4253	14.8967	34.6893	gene_Gb_14091	RWW55156.1|hypothetical protein BHE74_00038221 [Ensete ventricosum]
Merged-Chr6-212994983-2	Chr6:212994785-212995199	Promoter (1-2kb)	-1082	Gb_33831	MYC2_1_peakname|MYC2_2_peakname	2	212994988	392.5	37.5	39.8933	15.696	37.1056	MYC2_1_peak_51267	Chr6:212994785-212995160	376	212994985	36	38.1013	15.2875	35.3497	MYC2_2_peak_55546	Chr6:212994791-212995199	409	212994991	39	41.6854	16.1045	38.8615	gene_Gb_33831	XP_018856775.1|PREDICTED: probable receptor-like protein kinase At1g11050 [Juglans regia]
Merged-Chr6-277077709-2	Chr6:277077463-277077935	Promoter (<=1kb)	-909	Gb_26055	MYC2_1_peakname|MYC2_2_peakname	2	277077720	421	37.5	40.5318	15.6433	37.7525	MYC2_1_peak_51663	Chr6:277077536-277077904	369	277077722	26	24.5172	11.1558	22.0656	MYC2_2_peak_56037	Chr6:277077463-277077935	473	277077718	49	56.5463	20.1307	53.4395	gene_Gb_26055	XP_010270152.1|PREDICTED: DNA polymerase alpha catalytic subunit [Nelumbo nucifera]
Merged-Chr5-68389906-2	Chr5:68389707-68390101	Promoter (1-2kb)	-1750	Gb_31038	MYC2_1_peakname|MYC2_2_peakname	2	68389873	388.5	49	48.117	15.4697	45.1707	MYC2_1_peak_43983	Chr5:68389707-68390101	395	68389864	55	58.6556	18.5651	55.5007	MYC2_2_peak_47401	Chr5:68389719-68390100	382	68389882	43	37.5785	12.3744	34.8406	gene_Gb_31038	OVA07692.1|WASH complex subunit 7 [Macleaya cordata]
Merged-hic_scaffold_17317-13593-2	hic_scaffold_17317:13306-13900	Promoter (<=1kb)	-112	Gb_03363	MYC2_1_peakname|MYC2_2_peakname	2	13612	506.5	185.5	153.298	15.3094	149.273	MYC2_1_peak_72181	hic_scaffold_17317:13376-13900	525	13611	185	151.947	15.132	147.948	MYC2_2_peak_78787	hic_scaffold_17317:13306-13793	488	13612	186	154.649	15.4867	150.597	gene_Gb_03363	QHN82244.1|uncharacterized protein DS421_20g694090 [Arachis hypogaea]
Merged-Chr7-1334578-2	Chr7:1334336-1334813	Promoter (1-2kb)	-1603	Gb_29526	MYC2_1_peakname|MYC2_2_peakname	2	1334593	444	39.5	40.6429	15.212	37.84	MYC2_1_peak_54846	Chr7:1334377-1334813	437	1334593	45	48.6529	17.4795	45.6772	MYC2_2_peak_59749	Chr7:1334336-1334786	451	1334593	34	32.633	12.9445	30.0028	gene_Gb_29526	ADE76081.1|unknown [Picea sitchensis]
Merged-Chr4-380126112-2	Chr4:380125919-380126317	Promoter (<=1kb)	-710	Gb_00965	MYC2_1_peakname|MYC2_2_peakname	2	380126116	379.5	41.5	41.9267	15.1885	39.0955	MYC2_1_peak_40311	Chr4:380125919-380126317	399	380126123	44	45.8177	16.3268	42.8996	MYC2_2_peak_43657	Chr4:380125927-380126286	360	380126109	39	38.0357	14.0502	35.2914	gene_Gb_00965	|
Merged-Chr11-24799031-2	Chr11:24798810-24799250	Promoter (1-2kb)	-1266	Gb_41214	MYC2_1_peakname|MYC2_2_peakname	2	24799044	438	37.5	38.8066	15.084	36.0386	MYC2_1_peak_14364	Chr11:24798810-24799250	441	24799037	38	40.9682	16.1139	38.149	MYC2_2_peak_15833	Chr11:24798815-24799249	435	24799051	37	36.645	14.0542	33.9281	gene_Gb_41214	|
Merged-Chr8-521547019-2	Chr8:521546779-521547280	Promoter (1-2kb)	-1227	Gb_01211	MYC2_1_peakname|MYC2_2_peakname	2	521546972	467	44.5	43.7251	14.9733	40.8619	MYC2_1_peak_64422	Chr8:521546793-521547224	432	521546982	42	40.749	14.3675	37.9425	MYC2_2_peak_70054	Chr8:521546779-521547280	502	521546963	47	46.7013	15.5791	43.7813	gene_Gb_01211	ABR16945.1|unknown [Picea sitchensis]
Merged-Chr6-551842226-2	Chr6:551842015-551842437	Promoter (<=1kb)	-197	Gb_33858	MYC2_1_peakname|MYC2_2_peakname	2	551842244	414.5	41.5	41.4281	14.9328	38.6155	MYC2_1_peak_53574	Chr6:551842024-551842429	406	551842247	40	37.8911	13.5923	35.152	MYC2_2_peak_58339	Chr6:551842015-551842437	423	551842240	43	44.9651	16.2733	42.0791	gene_Gb_33858	ATG29948.1|CYP74A75 [Taxus chinensis]
Merged-Chr8-175244288-2	Chr8:175244083-175244484	Promoter (1-2kb)	-1742	Gb_02023	MYC2_1_peakname|MYC2_2_peakname	2	175244283	370	35.5	37.4612	14.9278	34.7274	MYC2_1_peak_61506	Chr8:175244125-175244484	360	175244288	43	48.3231	18.1798	45.35	MYC2_2_peak_66957	Chr8:175244083-175244462	380	175244278	28	26.5993	11.6758	24.1047	gene_Gb_02023	|
Merged-Chr2-677897342-2	Chr2:677897126-677897557	Promoter (1-2kb)	-1203	Gb_30012	MYC2_1_peakname|MYC2_2_peakname	2	677897336	402	57.5	53.4325	14.9231	50.3901	MYC2_1_peak_30692	Chr2:677897126-677897529	404	677897335	64	62.4306	16.8187	59.2156	MYC2_2_peak_33823	Chr2:677897158-677897557	400	677897336	51	44.4343	13.0276	41.5646	gene_Gb_30012	ABK21472.1|unknown [Picea sitchensis]
Merged-Chr10-690072635-2	Chr10:690072308-690072924	Promoter (<=1kb)	-577	Gb_37256	MYC2_1_peakname|MYC2_2_peakname	2	690072704	518.5	47	45.4518	14.8696	42.5467	MYC2_1_peak_14123	Chr10:690072308-690072924	617	690072711	52	52.0028	16.3481	48.9585	MYC2_2_peak_15592	Chr10:690072445-690072864	420	690072697	42	38.9008	13.391	36.1349	gene_Gb_37256	|
Merged-Chr9-318817279-2	Chr9:318817019-318817529	Promoter (<=1kb)	-715	Gb_18084	MYC2_1_peakname|MYC2_2_peakname	2	318817344	479.5	53.5	50.1247	14.8461	47.1317	MYC2_1_peak_68427	Chr9:318817019-318817509	491	318817342	55	52.5831	15.4883	49.5337	MYC2_2_peak_74626	Chr9:318817062-318817529	468	318817345	52	47.6664	14.2039	44.7297	gene_Gb_18084	XP_008785355.1|myosin-11-like isoform X1 [Phoenix dactylifera]
Merged-Chr12-255175347-2	Chr12:255175144-255175568	Promoter (<=1kb)	-395	Gb_11131	MYC2_1_peakname|MYC2_2_peakname	2	255175300	388.5	35	36.5528	14.7106	33.8325	MYC2_1_peak_22282	Chr12:255175144-255175515	372	255175320	40	43.8791	16.9402	40.9967	MYC2_2_peak_24360	Chr12:255175164-255175568	405	255175279	30	29.2264	12.481	26.6683	gene_Gb_11131	|
Merged-Chr9-89594262-2	Chr9:89594064-89594475	Promoter (1-2kb)	-1976	Gb_06505	MYC2_1_peakname|MYC2_2_peakname	2	89594254	385.5	38	38.5309	14.6715	35.7812	MYC2_1_peak_66662	Chr9:89594077-89594435	359	89594250	34	33.3719	13.3628	30.7339	MYC2_2_peak_72607	Chr9:89594064-89594475	412	89594258	42	43.6899	15.9801	40.8285	gene_Gb_06505	XP_028549687.1|nardilysin-like [Dendrobium catenatum]
Merged-Chr2-195766228-2	Chr2:195766025-195766446	Promoter (<=1kb)	-275	Gb_19084	MYC2_1_peakname|MYC2_2_peakname	2	195766181	385	35	36.3815	14.6684	33.6707	MYC2_1_peak_27020	Chr2:195766048-195766395	348	195766172	32	32.5087	13.6348	29.8817	MYC2_2_peak_29535	Chr2:195766025-195766446	422	195766190	38	40.2543	15.7019	37.4597	gene_Gb_19084	RWW13534.1|hypothetical protein GW17_00022734 [Ensete ventricosum]
Merged-Chr7-674406925-2	Chr7:674406766-674407086	Promoter (<=1kb)	-989	Gb_20435	MYC2_1_peakname|MYC2_2_peakname	2	674406914	320.5	35	36.4579	14.6578	33.7477	MYC2_1_peak_59919	Chr7:674406766-674407085	320	674406916	30	29.7886	12.8085	27.2205	MYC2_2_peak_65128	Chr7:674406766-674407086	321	674406911	40	43.1272	16.5071	40.2749	gene_Gb_20435	XP_031493173.1|pentatricopeptide repeat-containing protein At3g29290-like isoform X2 [Nymphaea colorata]
Merged-Chr7-307279050-2	Chr7:307278806-307279312	Promoter (<=1kb)	-452	Gb_36618	MYC2_1_peakname|MYC2_2_peakname	2	307279014	485	35	36.5142	14.6525	33.8044	MYC2_1_peak_57141	Chr7:307278810-307279312	503	307279033	29	28.449	12.3953	25.9092	MYC2_2_peak_62224	Chr7:307278806-307279272	467	307278995	41	44.5794	16.9098	41.6996	gene_Gb_36618	XP_008797298.1|ethylene-responsive transcription factor ERF014-like [Phoenix dactylifera]
Merged-Chr2-254694743-2	Chr2:254694476-254695019	Promoter (1-2kb)	-1481	Gb_41745	MYC2_1_peakname|MYC2_2_peakname	2	254694698	509.5	38.5	38.7064	14.5825	35.9492	MYC2_1_peak_27751	Chr2:254694503-254695019	517	254694692	35	34.2667	13.4881	31.6049	MYC2_2_peak_30399	Chr2:254694476-254694977	502	254694705	42	43.146	15.677	40.2936	gene_Gb_41745	ABR17677.1|unknown [Picea sitchensis]
Merged-Chr10-366662216-2	Chr10:366662007-366662402	Promoter (<=1kb)	-594	Gb_00958	MYC2_1_peakname|MYC2_2_peakname	2	366662228	369	38	38.2289	14.5472	35.4817	MYC2_1_peak_11451	Chr10:366662007-366662399	393	366662226	37	37.2085	14.3716	34.4827	MYC2_2_peak_12661	Chr10:366662058-366662402	345	366662230	39	39.2492	14.7228	36.4807	gene_Gb_00958	AJP06228.1|AGO10 [Pinus tabuliformis]
Merged-Chr1-604598295-2	Chr1:604598057-604598487	Promoter (1-2kb)	-1036	Gb_30092	MYC2_1_peakname|MYC2_2_peakname	2	604598296	381	34.5	35.8924	14.5093	33.1884	MYC2_1_peak_4729	Chr1:604598057-604598487	431	604598307	40	43.8791	16.9402	40.9967	MYC2_2_peak_5372	Chr1:604598153-604598483	331	604598285	29	27.9058	12.0784	25.3801	gene_Gb_30092	KAF5191006.1|Pleiotropic drug resistance abc transporter [Thalictrum thalictroides]
Merged-Chr4-390356845-2	Chr4:390356583-390357147	Promoter (<=1kb)	-751	Gb_09419	MYC2_1_peakname|MYC2_2_peakname	2	390356788	487.5	34.5	35.6853	14.4882	32.9845	MYC2_1_peak_40379	Chr4:390356621-390357030	410	390356782	36	38.1013	15.2875	35.3497	MYC2_2_peak_43741	Chr4:390356583-390357147	565	390356795	33	33.2693	13.6889	30.6194	gene_Gb_09419	ADE76070.1|unknown [Picea sitchensis]
Merged-Chr9-42317900-2	Chr9:42317715-42318080	Promoter (<=1kb)	-408	Gb_26709	MYC2_1_peakname|MYC2_2_peakname	2	42317904	357.5	34.5	35.7881	14.4512	33.0921	MYC2_1_peak_66323	Chr9:42317730-42318078	349	42317905	29	28.449	12.3953	25.9092	MYC2_2_peak_72218	Chr9:42317715-42318080	366	42317903	40	43.1272	16.5071	40.2749	gene_Gb_26709	XP_011624791.1|ATP-dependent helicase BRM isoform X2 [Amborella trichopoda]
Merged-Chr5-333412892-2	Chr5:333412686-333413091	Promoter (<=1kb)	-532	Gb_16362	MYC2_1_peakname|MYC2_2_peakname	2	333412894	397	34.5	35.9273	14.4406	33.2327	MYC2_1_peak_46603	Chr5:333412686-333413091	406	333412889	27	25.8128	11.5689	23.3307	MYC2_2_peak_50175	Chr5:333412703-333413090	388	333412899	42	46.0419	17.3124	43.1347	gene_Gb_16362	KAF3971195.1|hypothetical protein CMV_005193 [Castanea mollissima]
Merged-Chr1-923586606-2	Chr1:923586364-923586858	Promoter (1-2kb)	-1644	Gb_27254	MYC2_1_peakname|MYC2_2_peakname	2	923586571	462	39	38.7073	14.3941	35.9444	MYC2_1_peak_6976	Chr1:923586364-923586816	453	923586565	42	43.137	15.6719	40.2762	MYC2_2_peak_7760	Chr1:923586388-923586858	471	923586577	36	34.2775	13.1163	31.6126	gene_Gb_27254	PIA31644.1|hypothetical protein AQUCO_04900147v1 [Aquilegia coerulea]
Merged-Chr11-222633623-2	Chr11:222633420-222633812	Promoter (<=1kb)	-496	Gb_36886	MYC2_1_peakname|MYC2_2_peakname	2	222633598	373.5	35.5	36.1647	14.3726	33.4594	MYC2_1_peak_16071	Chr11:222633454-222633807	354	222633589	36	37.1844	14.7581	34.4589	MYC2_2_peak_17768	Chr11:222633420-222633812	393	222633608	35	35.145	13.9871	32.46	gene_Gb_36886	ACN39861.1|unknown [Picea sitchensis]
Merged-Chr1-988784058-2	Chr1:988783822-988784285	Promoter (1-2kb)	-1626	Gb_02506	MYC2_1_peakname|MYC2_2_peakname	2	988784052	412.5	37.5	37.5836	14.348	34.8529	MYC2_1_peak_7447	Chr1:988783883-988784243	361	988784052	34	33.1504	13.237	30.5156	MYC2_2_peak_8333	Chr1:988783822-988784285	464	988784052	41	42.0167	15.459	39.1902	gene_Gb_02506	XP_010266441.1|PREDICTED: protein SPA1-RELATED 2-like isoform X1 [Nelumbo nucifera]
Merged-hic_scaffold_19783-231-2	hic_scaffold_19783:40-412	Promoter (<=1kb)	-298	Gb_11027	MYC2_1_peakname|MYC2_2_peakname	2	196	348	52	48.2256	14.2862	45.2803	MYC2_1_peak_72412	hic_scaffold_19783:40-398	359	186	62	60.1092	16.4793	56.9306	MYC2_2_peak_79038	hic_scaffold_19783:76-412	337	206	42	36.342	12.0931	33.6301	gene_Gb_11027	|
Merged-Chr10-366196995-2	Chr10:366196719-366197280	Promoter (1-2kb)	-1171	Gb_00956	MYC2_1_peakname|MYC2_2_peakname	2	366197070	532	34	34.967	14.2658	32.2855	MYC2_1_peak_11445	Chr10:366196741-366197280	540	366197065	32	32.5087	13.6348	29.8817	MYC2_2_peak_12652	Chr10:366196719-366197242	524	366197074	36	37.4253	14.8967	34.6893	gene_Gb_00956	|
Merged-Chr5-265501297-2	Chr5:265501073-265501541	Promoter (1-2kb)	-1783	Gb_25558	MYC2_1_peakname|MYC2_2_peakname	2	265501246	371	36.5	36.4027	14.1131	33.6919	MYC2_1_peak_46083	Chr5:265501151-265501541	391	265501247	37	37.5094	14.542	34.7765	MYC2_2_peak_49573	Chr5:265501073-265501423	351	265501245	36	35.2961	13.6843	32.6072	gene_Gb_25558	|
Merged-Chr8-30605296-2	Chr8:30605099-30605487	Promoter (1-2kb)	-1587	Gb_08799	MYC2_1_peakname|MYC2_2_peakname	2	30605280	366	35.5	35.6212	14.0002	32.9295	MYC2_1_peak_60435	Chr8:30605128-30605470	343	30605281	31	30.3538	12.7637	27.776	MYC2_2_peak_65656	Chr8:30605099-30605487	389	30605280	40	40.8886	15.2368	38.0831	gene_Gb_08799	|
Merged-Chr7-357879248-2	Chr7:357879032-357879445	Promoter (<=1kb)	-211	Gb_26739	MYC2_1_peakname|MYC2_2_peakname	2	357879256	389.5	36	35.8487	13.9928	33.1504	MYC2_1_peak_57666	Chr7:357879032-357879441	410	357879285	37	37.5094	14.542	34.7765	MYC2_2_peak_62706	Chr7:357879077-357879445	369	357879228	35	34.188	13.4436	31.5244	gene_Gb_26739	XP_010530195.1|PREDICTED: ethylene-responsive transcription factor ERF014 [Tarenaya hassleriana]
Merged-Chr4-670074210-2	Chr4:670073788-670074656	Promoter (1-2kb)	-1658	Gb_21519	MYC2_1_peakname|MYC2_2_peakname	2	670074236	660	42	40.0491	13.9852	37.2638	MYC2_1_peak_42841	Chr4:670073974-670074656	683	670074237	40	37.8911	13.5923	35.152	MYC2_2_peak_46190	Chr4:670073788-670074424	637	670074234	44	42.2071	14.378	39.3755	gene_Gb_21519	|
Merged-Chr5-454494818-2	Chr5:454494518-454495119	Promoter (<=1kb)	-488	Gb_17883	MYC2_1_peakname|MYC2_2_peakname	2	454494732	517	34.5	34.9205	13.9839	32.2448	MYC2_1_peak_47420	Chr5:454494518-454495119	602	454494727	30	28.1555	11.8632	25.628	MYC2_2_peak_51085	Chr5:454494603-454495034	432	454494738	39	41.6854	16.1045	38.8615	gene_Gb_17883	AYP00097.1|NAC2 [Picea wilsonii]
Merged-Chr2-560446853-2	Chr2:560446659-560447060	Promoter (<=1kb)	-376	Gb_03579	MYC2_1_peakname|MYC2_2_peakname	2	560446822	352	40.5	38.8376	13.9124	36.0781	MYC2_1_peak_29921	Chr2:560446659-560446998	340	560446824	40	37.8911	13.5923	35.152	MYC2_2_peak_32893	Chr2:560446697-560447060	364	560446819	41	39.7842	14.2325	37.0042	gene_Gb_03579	XP_010905005.1|pentatricopeptide repeat-containing protein At4g13650 [Elaeis guineensis]
Merged-Chr2-683767463-2	Chr2:683767243-683767684	Promoter (<=1kb)	-811	Gb_22584	MYC2_1_peakname|MYC2_2_peakname	2	683767443	408.5	33	33.585	13.8578	30.9324	MYC2_1_peak_30769	Chr2:683767243-683767650	408	683767424	31	31.142	13.2216	28.5449	MYC2_2_peak_33878	Chr2:683767276-683767684	409	683767462	35	36.028	14.4941	33.32	gene_Gb_22584	|
Merged-Chr4-450084218-2	Chr4:450084011-450084426	Promoter (<=1kb)	-969	Gb_24398	MYC2_1_peakname|MYC2_2_peakname	2	450084208	395.5	33	33.8222	13.8315	31.1702	MYC2_1_peak_40819	Chr4:450084011-450084426	416	450084216	26	24.5172	11.1558	22.0656	MYC2_2_peak_44213	Chr4:450084031-450084405	375	450084200	40	43.1272	16.5071	40.2749	gene_Gb_24398	XP_002272844.1|PREDICTED: actin cytoskeleton-regulatory complex protein PAN1 [Vitis vinifera]
Merged-Chr3-148441574-2	Chr3:148441339-148441813	Promoter (<=1kb)	-451	Gb_37295	MYC2_1_peakname|MYC2_2_peakname	2	148441576	446.5	50	45.4241	13.8123	42.5226	MYC2_1_peak_32783	Chr3:148441339-148441813	475	148441571	53	48.2283	14.1252	45.2633	MYC2_2_peak_35826	Chr3:148441364-148441781	418	148441582	47	42.6199	13.4993	39.782	gene_Gb_37295	ABK24192.1|unknown [Picea sitchensis]
Merged-Chr3-626921849-2	Chr3:626921641-626922061	Promoter (<=1kb)	-231	Gb_04734	MYC2_1_peakname|MYC2_2_peakname	2	626921898	380	38	37.0299	13.7814	34.3045	MYC2_1_peak_36728	Chr3:626921679-626922061	383	626921908	44	47.0591	17.0189	44.1122	MYC2_2_peak_39859	Chr3:626921641-626922017	377	626921889	32	27.0006	10.5439	24.4967	gene_Gb_04734	XP_010247010.1|PREDICTED: oxygen-evolving enhancer protein 3-2, chloroplastic-like [Nelumbo nucifera]
Merged-Chr8-352019974-2	Chr8:352019791-352020189	Promoter (1-2kb)	-1919	Gb_23359	MYC2_1_peakname|MYC2_2_peakname	2	352019952	367	42.5	39.9443	13.7526	37.1514	MYC2_1_peak_63038	Chr8:352019791-352020125	335	352019953	43	40.9878	14.1142	38.1678	MYC2_2_peak_68527	Chr8:352019791-352020189	399	352019952	42	38.9008	13.391	36.1349	gene_Gb_23359	ADE77588.1|unknown [Picea sitchensis]
Merged-Chr4-663790224-2	Chr4:663790018-663790433	Promoter (<=1kb)	-409	Gb_27426	MYC2_1_peakname|MYC2_2_peakname	2	663790144	402	35.5	35.0707	13.7112	32.3927	MYC2_1_peak_42780	Chr4:663790018-663790416	399	663790144	32	30.7651	12.6286	28.181	MYC2_2_peak_46120	Chr4:663790029-663790433	405	663790144	39	39.3762	14.7939	36.6043	gene_Gb_27426	ABK23992.1|unknown [Picea sitchensis]
Merged-Chr1-746278367-2	Chr1:746278134-746278603	Promoter (1-2kb)	-1318	Gb_06358	MYC2_1_peakname|MYC2_2_peakname	2	746278430	446	41	38.7457	13.6537	35.986	MYC2_1_peak_5627	Chr1:746278156-746278603	448	746278446	38	35.2843	12.9293	32.5964	MYC2_2_peak_6369	Chr1:746278134-746278577	444	746278415	44	42.2071	14.378	39.3755	gene_Gb_06358	|
Merged-Chr4-101258278-2	Chr4:101258093-101258489	Promoter (1-2kb)	-1523	Gb_17228	MYC2_1_peakname|MYC2_2_peakname	2	101258264	367.5	32.5	32.9372	13.646	30.2993	MYC2_1_peak_38414	Chr4:101258093-101258435	343	101258250	29	28.449	12.3953	25.9092	MYC2_2_peak_41602	Chr4:101258098-101258489	392	101258278	36	37.4253	14.8967	34.6893	gene_Gb_17228	XP_024989591.1|protein NEDD1 [Cynara cardunculus var. scolymus]
Merged-Chr10-415972494-2	Chr10:415972316-415972686	Promoter (<=1kb)	-380	Gb_27961	MYC2_1_peakname|MYC2_2_peakname	2	415972501	335	43	40.2112	13.6446	37.4291	MYC2_1_peak_11824	Chr10:415972316-415972636	321	415972493	38	33.5837	12.0297	30.9407	MYC2_2_peak_13127	Chr10:415972338-415972686	349	415972509	48	46.8388	15.2595	43.9176	gene_Gb_27961	ABR17480.1|unknown [Picea sitchensis]
Merged-hic_scaffold_22224-24954-2	hic_scaffold_22224:24700-25214	Promoter (<=1kb)	-342	Gb_32805	MYC2_1_peakname|MYC2_2_peakname	2	25012	496.5	43	40.0754	13.6416	37.2816	MYC2_1_peak_72622	hic_scaffold_22224:24700-25214	515	25037	43	40.9878	14.1142	38.1678	MYC2_2_peak_79305	hic_scaffold_22224:24714-25191	478	24988	43	39.163	13.169	36.3953	gene_Gb_32805	ATG29982.1|CYP701A59 [Taxus chinensis]
Merged-Chr7-423076651-2	Chr7:423076444-423076857	Promoter (1-2kb)	-1780	Gb_25999	MYC2_1_peakname|MYC2_2_peakname	2	423076652	370.5	32.5	33.0335	13.6354	30.3952	MYC2_1_peak_58155	Chr7:423076489-423076857	369	423076652	27	25.8128	11.5689	23.3307	MYC2_2_peak_63226	Chr7:423076444-423076815	372	423076651	38	40.2543	15.7019	37.4597	gene_Gb_25999	XP_031486706.1|putative serine/threonine-protein kinase-like protein CCR3 [Nymphaea colorata]
Merged-Chr6-416303256-2	Chr6:416303048-416303453	Promoter (1-2kb)	-1798	Gb_15458	MYC2_1_peakname|MYC2_2_peakname	2	416303273	383.5	42	39.324	13.6015	36.5486	MYC2_1_peak_52648	Chr6:416303083-416303453	371	416303272	44	42.3157	14.435	39.4758	MYC2_2_peak_57149	Chr6:416303048-416303443	396	416303274	40	36.3322	12.7681	33.6214	gene_Gb_15458	TYI40589.1|hypothetical protein ES332_A02G173400v1 [Gossypium tomentosum]
Merged-Chr10-613698812-2	Chr10:613698582-613699041	Promoter (1-2kb)	-1182	Gb_26984	MYC2_1_peakname|MYC2_2_peakname	2	613698788	458.5	46.5	42.5551	13.5993	39.7216	MYC2_1_peak_13578	Chr10:613698585-613699041	457	613698788	42	37.3058	12.5743	34.5782	MYC2_2_peak_15006	Chr10:613698582-613699041	460	613698789	51	47.8043	14.6243	44.8651	gene_Gb_26984	|
Merged-Chr5-311436729-2	Chr5:311436557-311436915	Promoter (<=1kb)	-189	Gb_31673	MYC2_1_peakname|MYC2_2_peakname	2	311436716	346.5	35	34.3614	13.5391	31.6962	MYC2_1_peak_46472	Chr5:311436557-311436915	359	311436715	34	33.4266	13.3939	30.7852	MYC2_2_peak_50020	Chr5:311436557-311436890	334	311436717	36	35.2961	13.6843	32.6072	gene_Gb_31673	XP_018808620.1|PREDICTED: receptor-like protein kinase HSL1 [Juglans regia]
Merged-Chr2-576700686-2	Chr2:576700450-576700910	Promoter (<=1kb)	-797	Gb_20807	MYC2_1_peakname|MYC2_2_peakname	2	576700672	422.5	32	32.2385	13.4447	29.6146	MYC2_1_peak_30030	Chr2:576700502-576700885	384	576700672	29	28.449	12.3953	25.9092	MYC2_2_peak_33029	Chr2:576700450-576700910	461	576700673	35	36.028	14.4941	33.32	gene_Gb_20807	KAF5206344.1|Ring-h2 finger protein atl32 [Thalictrum thalictroides]
Merged-Chr4-10214188-2	Chr4:10213981-10214404	Promoter (<=1kb)	-343	Gb_21810	MYC2_1_peakname|MYC2_2_peakname	2	10214208	405.5	33	32.8887	13.4376	30.2551	MYC2_1_peak_37727	Chr4:10213981-10214378	398	10214207	30	29.1327	12.4266	26.582	MYC2_2_peak_40922	Chr4:10213992-10214404	413	10214210	36	36.6447	14.4487	33.9281	gene_Gb_21810	XP_010243411.1|PREDICTED: DDT domain-containing protein PTM [Nelumbo nucifera]
Merged-Chr10-568437395-2	Chr10:568437182-568437616	Promoter (<=1kb)	-114	Gb_08849	MYC2_1_peakname|MYC2_2_peakname	2	568437406	397.5	40	37.8591	13.3942	35.118	MYC2_1_peak_13277	Chr10:568437182-568437571	390	568437404	48	48.7177	16.2445	45.7394	MYC2_2_peak_14669	Chr10:568437212-568437616	405	568437408	32	27.0006	10.5439	24.4967	gene_Gb_08849	PIN10429.1|Polyvinyl alcohol dehydrogenase (cytochrome) [Handroanthus impetiginosus]
Merged-Chr4-475900405-2	Chr4:475900165-475900687	Promoter (<=1kb)	-936	Gb_04937	MYC2_1_peakname|MYC2_2_peakname	2	475900370	447.5	34.5	33.7644	13.3735	31.1127	MYC2_1_peak_41024	Chr4:475900200-475900687	488	475900374	37	37.5094	14.542	34.7765	MYC2_2_peak_44386	Chr4:475900165-475900571	407	475900366	32	30.0194	12.2049	27.449	gene_Gb_04937	ABK21938.1|unknown [Picea sitchensis]
Merged-Chr1-568205957-2	Chr1:568205765-568206166	Promoter (<=1kb)	-326	Gb_38483	MYC2_1_peakname|MYC2_2_peakname	2	568205939	370	45.5	41.2939	13.3516	38.4746	MYC2_1_peak_4368	Chr1:568205765-568206166	402	568205989	48	45.0093	14.3288	42.1086	MYC2_2_peak_5025	Chr1:568205781-568206118	338	568205889	43	37.5785	12.3744	34.8406	gene_Gb_38483	ABR17838.1|unknown [Picea sitchensis]
Merged-Chr7-251373871-2	Chr7:251373646-251374134	Promoter (1-2kb)	-1380	Gb_09489	MYC2_1_peakname|MYC2_2_peakname	2	251373830	421	36.5	35.5303	13.3327	32.8561	MYC2_1_peak_56671	Chr7:251373677-251374029	353	251373813	27	21.8005	9.28257	19.4221	MYC2_2_peak_61711	Chr7:251373646-251374134	489	251373847	46	49.26	17.3828	46.2901	gene_Gb_09489	XP_010486338.1|PREDICTED: uncharacterized protein LOC104764496 [Camelina sativa]
Merged-Chr1-212031823-2	Chr1:212031611-212032048	Promoter (<=1kb)	-288	Gb_14715	MYC2_1_peakname|MYC2_2_peakname	2	212031838	412.5	32.5	32.248	13.2683	29.6315	MYC2_1_peak_1762	Chr1:212031611-212032010	400	212031842	35	35.9184	14.4309	33.2228	MYC2_2_peak_2288	Chr1:212031624-212032048	425	212031834	30	28.5775	12.1056	26.0401	gene_Gb_14715	XP_029120156.1|uncharacterized protein LOC114914116 [Elaeis guineensis]
Merged-hic_scaffold_35666-1621-2	hic_scaffold_35666:1374-1869	Promoter (1-2kb)	-1451	Gb_24187	MYC2_1_peakname|MYC2_2_peakname	2	1630	490.5	281.5	211.029	13.2659	206.779	MYC2_1_peak_73116	hic_scaffold_35666:1374-1863	490	1624	299	231.84	14.175	227.528	MYC2_2_peak_79854	hic_scaffold_35666:1379-1869	491	1635	264	190.217	12.3567	186.029	gene_Gb_24187	|
Merged-Chr6-178719936-2	Chr6:178719685-178720218	Promoter (<=1kb)	-319	Gb_04160	MYC2_1_peakname|MYC2_2_peakname	2	178719943	501.5	31.5	31.5289	13.2487	28.92	MYC2_1_peak_51083	Chr6:178719688-178720156	469	178719937	30	29.7886	12.8085	27.2205	MYC2_2_peak_55332	Chr6:178719685-178720218	534	178719949	33	33.2693	13.6889	30.6194	gene_Gb_04160	|
Merged-Chr5-210798986-2	Chr5:210798768-210799236	Promoter (1-2kb)	-1271	Gb_31693	MYC2_1_peakname|MYC2_2_peakname	2	210799019	431	39.5	36.8016	13.1624	34.0834	MYC2_1_peak_45554	Chr5:210798774-210799166	393	210799026	36	32.7214	12.2663	30.0899	MYC2_2_peak_49047	Chr5:210798768-210799236	469	210799012	43	40.8818	14.0585	38.077	gene_Gb_31693	EEE67477.1|hypothetical protein OsJ_24889 [Oryza sativa Japonica Group]
Merged-hic_scaffold_19506-21917-2	hic_scaffold_19506:21702-22133	Promoter (<=1kb)	-768	Gb_08489	MYC2_1_peakname|MYC2_2_peakname	2	21920	407	31	31.358	13.0949	28.7627	MYC2_1_peak_72365	hic_scaffold_19506:21726-22133	408	21920	39	42.4183	16.5271	39.5675	MYC2_2_peak_78987	hic_scaffold_19506:21702-22107	406	21920	23	20.2978	9.66272	17.9578	gene_Gb_08489	XP_021836501.1|60S ribosomal protein L11-1 isoform X1 [Spinacia oleracea]
Merged-Chr7-694421198-2	Chr7:694420972-694421415	Promoter (<=1kb)	-474	Gb_00733	MYC2_1_peakname|MYC2_2_peakname	2	694421193	412	55.5	47.7261	13.0913	44.7769	MYC2_1_peak_60040	Chr7:694420972-694421393	422	694421169	55	47.7407	13.2505	44.7799	MYC2_2_peak_65256	Chr7:694421014-694421415	402	694421217	56	47.7115	12.9321	44.774	gene_Gb_00733	ABK24335.1|unknown [Picea sitchensis]
Merged-Chr1-319747256-2	Chr1:319747025-319747451	Promoter (1-2kb)	-1138	Gb_23922	MYC2_1_peakname|MYC2_2_peakname	2	319747300	379	44.5	39.9915	13.0592	37.2015	MYC2_1_peak_2518	Chr1:319747025-319747440	416	319747322	46	42.4044	13.744	39.5625	MYC2_2_peak_3143	Chr1:319747110-319747451	342	319747277	43	37.5785	12.3744	34.8406	gene_Gb_23922	|
Merged-Chr10-373550762-2	Chr10:373550580-373550946	Promoter (<=1kb)	-760	Gb_05465	MYC2_1_peakname|MYC2_2_peakname	2	373550744	351.5	43.5	39.2163	13.0213	36.4454	MYC2_1_peak_11503	Chr10:373550580-373550946	367	373550742	44	40.2477	13.3669	37.4524	MYC2_2_peak_12720	Chr10:373550594-373550929	336	373550745	43	38.185	12.6756	35.4384	gene_Gb_05465	AZA14803.1|Myb-related protein S3 [Pinus taeda]
Merged-Chr6-197738459-2	Chr6:197738186-197738748	Promoter (1-2kb)	-1343	Gb_14040	MYC2_1_peakname|MYC2_2_peakname	2	197738489	505.5	31	31.3128	13.0051	28.7215	MYC2_1_peak_51196	Chr6:197738186-197738676	491	197738491	22	19.4983	9.50306	17.168	MYC2_2_peak_55466	Chr6:197738229-197738748	520	197738487	40	43.1272	16.5071	40.2749	gene_Gb_14040	PSS00469.1|Alpha-mannosidase, partial [Actinidia chinensis var. chinensis]
Merged-Chr4-468484580-2	Chr4:468484356-468484772	Promoter (<=1kb)	-294	Gb_33523	MYC2_1_peakname|MYC2_2_peakname	2	468484608	370.5	31	31.4336	12.9998	28.8448	MYC2_1_peak_40978	Chr4:468484435-468484772	338	468484622	21	18.2878	9.08988	15.99	MYC2_2_peak_44333	Chr4:468484356-468484758	403	468484595	41	44.5794	16.9098	41.6996	gene_Gb_33523	XP_022137225.1|presenilin-like protein At2g29900 [Momordica charantia]
Merged-Chr3-535807006-2	Chr3:535806776-535807245	Promoter (<=1kb)	-943	Gb_06025	MYC2_1_peakname|MYC2_2_peakname	2	535806953	428.5	33.5	32.3218	12.9123	29.7035	MYC2_1_peak_36032	Chr3:535806776-535807196	421	535806961	37	37.0892	14.3042	34.3644	MYC2_2_peak_39166	Chr3:535806810-535807245	436	535806945	30	27.5545	11.5205	25.0425	gene_Gb_06025	|
Merged-hic_scaffold_16311-12559-2	hic_scaffold_16311:12300-12810	Promoter (<=1kb)	-98	Gb_05986	MYC2_1_peakname|MYC2_2_peakname	2	12562	487	245	181.644	12.9085	177.478	MYC2_1_peak_72094	hic_scaffold_16311:12300-12810	511	12562	253	192.867	13.5926	188.661	MYC2_2_peak_78690	hic_scaffold_16311:12332-12794	463	12562	237	170.422	12.2244	166.296	gene_Gb_05986	QHN82244.1|uncharacterized protein DS421_20g694090 [Arachis hypogaea]
Merged-Chr4-546068286-2	Chr4:546067940-546068570	Promoter (1-2kb)	-1642	Gb_39548	MYC2_1_peakname|MYC2_2_peakname	2	546068353	535	31.5	31.0939	12.8881	28.5083	MYC2_1_peak_41698	Chr4:546068099-546068537	439	546068348	37	38.7182	15.2326	35.9586	MYC2_2_peak_44947	Chr4:546067940-546068570	631	546068358	26	23.4697	10.5436	21.0579	gene_Gb_39548	ABK22527.1|unknown [Picea sitchensis]
Merged-Chr6-182863683-2	Chr6:182863499-182863898	Promoter (<=1kb)	-959	Gb_32540	MYC2_1_peakname|MYC2_2_peakname	2	182863687	366.5	44	39.3592	12.885	36.5902	MYC2_1_peak_51097	Chr6:182863499-182863834	336	182863681	40	34.8154	11.9894	32.1426	MYC2_2_peak_55352	Chr6:182863502-182863898	397	182863693	48	43.903	13.7806	41.0377	gene_Gb_32540	|
Merged-Chr2-397415391-2	Chr2:397415162-397415653	Promoter (1-2kb)	-1915	Gb_29185	MYC2_1_peakname|MYC2_2_peakname	2	397415403	455	54.5	46.5881	12.879	43.6643	MYC2_1_peak_28760	Chr2:397415167-397415584	418	397415404	58	51.506	13.9604	48.473	MYC2_2_peak_31654	Chr2:397415162-397415653	492	397415402	51	41.6701	11.7977	38.8556	gene_Gb_29185	|
Merged-Chr9-246083650-2	Chr9:246083415-246083902	Promoter (1-2kb)	-1981	Gb_03474	MYC2_1_peakname|MYC2_2_peakname	2	246083610	453	33	31.8376	12.8649	29.2281	MYC2_1_peak_67878	Chr9:246083415-246083850	436	246083610	32	30.8192	12.6595	28.2346	MYC2_2_peak_73913	Chr9:246083433-246083902	470	246083611	34	32.8559	13.0702	30.2217	gene_Gb_03474	ABR17838.1|unknown [Picea sitchensis]
Merged-Chr7-142593737-2	Chr7:142593510-142593949	Promoter (1-2kb)	-1040	Gb_37672	MYC2_1_peakname|MYC2_2_peakname	2	142593749	421.5	38.5	35.4822	12.8549	32.7909	MYC2_1_peak_55854	Chr7:142593544-142593949	406	142593752	38	35.2843	12.9293	32.5964	MYC2_2_peak_60834	Chr7:142593510-142593946	437	142593746	39	35.6801	12.7805	32.9854	gene_Gb_37672	|
Merged-Chr12-318892487-2	Chr12:318892125-318892788	Promoter (<=1kb)	-549	Gb_29647	MYC2_1_peakname|MYC2_2_peakname	2	318892590	591.5	30.5	30.1842	12.8513	27.6066	MYC2_1_peak_22683	Chr12:318892125-318892788	664	318892596	31	31.142	13.2216	28.5449	MYC2_2_peak_24805	Chr12:318892260-318892778	519	318892583	30	29.2264	12.481	26.6683	gene_Gb_29647	|
Merged-Chr2-325109270-2	Chr2:325109061-325109460	Promoter (<=1kb)	-951	Gb_19791	MYC2_1_peakname|MYC2_2_peakname	2	325109272	359	30.5	30.1788	12.8407	27.599	MYC2_1_peak_28103	Chr2:325109121-325109460	340	325109275	29	28.449	12.3953	25.9092	MYC2_2_peak_30871	Chr2:325109061-325109438	378	325109268	32	31.9086	13.2862	29.2888	gene_Gb_19791	|
Merged-Chr2-16622125-2	Chr2:16621898-16622365	Promoter (<=1kb)	-476	Gb_09068	MYC2_1_peakname|MYC2_2_peakname	2	16622055	427	30.5	30.2277	12.8302	27.6475	MYC2_1_peak_25372	Chr2:16621926-16622365	440	16622064	27	25.8128	11.5689	23.3307	MYC2_2_peak_27735	Chr2:16621898-16622311	414	16622046	34	34.6425	14.0915	31.9644	gene_Gb_09068	ABR16595.1|unknown [Picea sitchensis]
Merged-Chr6-606140890-2	Chr6:606140652-606141112	Promoter (<=1kb)	-888	Gb_10011	MYC2_1_peakname|MYC2_2_peakname	2	606140914	443	49	42.5889	12.8181	39.7443	MYC2_1_peak_53981	Chr6:606140687-606141112	426	606140906	49	43.1491	13.0788	40.2872	MYC2_2_peak_58812	Chr6:606140652-606141111	460	606140922	49	42.0288	12.5575	39.2015	gene_Gb_10011	XP_031493181.1|uncharacterized protein LOC116259479 [Nymphaea colorata]
Merged-Chr9-393442182-2	Chr9:393441946-393442404	Promoter (<=1kb)	-110	Gb_09778	MYC2_1_peakname|MYC2_2_peakname	2	393442132	433.5	38.5	35.7801	12.8068	33.0932	MYC2_1_peak_68988	Chr9:393441986-393442393	408	393442148	30	25.3206	10.2771	22.8573	MYC2_2_peak_75208	Chr9:393441946-393442404	459	393442117	47	46.2395	15.3365	43.329	gene_Gb_09778	|
Merged-Chr8-594273975-2	Chr8:594273690-594274265	Promoter (1-2kb)	-1378	Gb_30918	MYC2_1_peakname|MYC2_2_peakname	2	594273914	542	30.5	30.8379	12.7933	28.2657	MYC2_1_peak_65029	Chr8:594273690-594274265	576	594273915	20	17.0965	8.67671	14.8317	MYC2_2_peak_70758	Chr8:594273719-594274226	508	594273914	41	44.5794	16.9098	41.6996	gene_Gb_30918	OVA11779.1|Pentatricopeptide repeat [Macleaya cordata]
Merged-Chr2-74600590-2	Chr2:74600317-74600940	Promoter (1-2kb)	-1355	Gb_10702	MYC2_1_peakname|MYC2_2_peakname	2	74600568	535.5	51.5	44.2103	12.7785	41.3334	MYC2_1_peak_25791	Chr2:74600329-74600775	447	74600561	49	43.1491	13.0788	40.2872	MYC2_2_peak_28212	Chr2:74600317-74600940	624	74600575	54	45.2714	12.4783	42.3797	gene_Gb_10702	AZA14764.1|Expansin-like B1 [Pinus taeda]
Merged-Chr5-52997244-2	Chr5:52996788-52997582	Promoter (<=1kb)	-972	Gb_03414	MYC2_1_peakname|MYC2_2_peakname	2	52997334	623	62	51.8801	12.7266	48.8772	MYC2_1_peak_43878	Chr5:52996788-52997582	795	52997341	74	65.7018	14.9022	62.4405	MYC2_2_peak_47255	Chr5:52997079-52997529	451	52997328	50	38.0584	10.5511	35.3138	gene_Gb_03414	XP_010245157.1|PREDICTED: dr1-associated corepressor-like [Nelumbo nucifera]
Merged-Chr12-474346149-2	Chr12:474345923-474346403	Promoter (<=1kb)	-290	Gb_12933	MYC2_1_peakname|MYC2_2_peakname	2	474346118	441	38	34.8387	12.6891	32.1615	MYC2_1_peak_24097	Chr12:474345923-474346403	481	474346118	37	33.9973	12.5978	31.3376	MYC2_2_peak_26290	Chr12:474345935-474346335	401	474346118	39	35.6801	12.7805	32.9854	gene_Gb_12933	|
Merged-Chr6-335023768-2	Chr6:335023548-335023989	Promoter (1-2kb)	-1301	Gb_09556	MYC2_1_peakname|MYC2_2_peakname	2	335023686	411	30	29.6558	12.6659	27.0971	MYC2_1_peak_52039	Chr6:335023548-335023989	442	335023686	34	35.2806	14.4612	32.595	MYC2_2_peak_56513	Chr6:335023579-335023958	380	335023686	26	24.0309	10.8706	21.5993	gene_Gb_09556	|
Merged-Chr6-441994568-2	Chr6:441994348-441994773	Promoter (1-2kb)	-1743	Gb_15942	MYC2_1_peakname|MYC2_2_peakname	2	441994548	405.5	30	29.6558	12.6659	27.0971	MYC2_1_peak_52820	Chr6:441994348-441994773	426	441994548	34	35.2806	14.4612	32.595	MYC2_2_peak_57367	Chr6:441994385-441994769	385	441994548	26	24.0309	10.8706	21.5993	gene_Gb_15942	ABK21997.1|unknown [Picea sitchensis]
Merged-Chr7-311513203-2	Chr7:311512988-311513427	Promoter (1-2kb)	-1997	Gb_01294	MYC2_1_peakname|MYC2_2_peakname	2	311513238	397.5	38	34.9273	12.6342	32.2529	MYC2_1_peak_57212	Chr7:311513022-311513376	355	311513237	32	27.5623	10.8457	25.0472	MYC2_2_peak_62285	Chr7:311512988-311513427	440	311513239	44	42.2923	14.4228	39.4587	gene_Gb_01294	XP_011629027.1|probable ubiquitin-conjugating enzyme E2 23 isoform X2 [Amborella trichopoda]
Merged-Chr3-505749607-2	Chr3:505749131-505750091	Promoter (1-2kb)	-1741	Gb_07328	MYC2_1_peakname|MYC2_2_peakname	2	505749843	936.5	30	29.5799	12.6236	27.015	MYC2_1_peak_35714	Chr3:505749131-505750060	930	505749842	26	24.5172	11.1558	22.0656	MYC2_2_peak_38803	Chr3:505749149-505750091	943	505749844	34	34.6425	14.0915	31.9644	gene_Gb_07328	AIU94289.1|(E,E) farnesol synthase [Ginkgo biloba]
Merged-Chr4-169734932-2	Chr4:169734725-169735159	Promoter (1-2kb)	-1819	Gb_18789	MYC2_1_peakname|MYC2_2_peakname	2	169734914	397.5	31	30.1592	12.6174	27.5859	MYC2_1_peak_38836	Chr4:169734725-169735103	379	169734901	28	26.4126	11.5671	23.9246	MYC2_2_peak_42115	Chr4:169734744-169735159	416	169734928	34	33.9058	13.6677	31.2472	gene_Gb_18789	KAA8550555.1|hypothetical protein F0562_002239 [Nyssa sinensis]
Merged-Chr12-383898253-2	Chr12:383898023-383898502	Promoter (1-2kb)	-1605	Gb_25926	MYC2_1_peakname|MYC2_2_peakname	2	383898245	458	53.5	45.2816	12.6132	42.3912	MYC2_1_peak_23266	Chr12:383898026-383898502	477	383898244	50	41.6204	12.0674	38.7935	MYC2_2_peak_25395	Chr12:383898023-383898461	439	383898246	57	48.9429	13.159	45.989	gene_Gb_25926	|
Merged-Chr11-85547212-2	Chr11:85546642-85547562	Promoter (<=1kb)	-626	Gb_07831	MYC2_1_peakname|MYC2_2_peakname	2	85547314	662	37.5	34.8248	12.5894	32.1589	MYC2_1_peak_14757	Chr11:85546642-85547562	921	85547323	47	47.3317	15.913	44.3808	MYC2_2_peak_16249	Chr11:85547122-85547524	403	85547304	28	22.3179	9.26583	19.9369	gene_Gb_07831	|
Merged-Chr7-88803543-2	Chr7:88803312-88803753	Promoter (<=1kb)	-338	Gb_27166	MYC2_1_peakname|MYC2_2_peakname	2	88803578	420	29.5	28.8707	12.4487	26.3248	MYC2_1_peak_55516	Chr7:88803355-88803753	399	88803550	31	31.142	13.2216	28.5449	MYC2_2_peak_60450	Chr7:88803312-88803752	441	88803606	28	26.5993	11.6758	24.1047	gene_Gb_27166	AAD10215.1|glyceraldehyde-3-phosphate dehydrogenase [Pinus sylvestris]
Merged-Chr4-171860334-2	Chr4:171860096-171860553	Promoter (1-2kb)	-1518	Gb_29947	MYC2_1_peakname|MYC2_2_peakname	2	171860326	418.5	29.5	28.8607	12.4276	26.3098	MYC2_1_peak_38868	Chr4:171860096-171860534	439	171860288	27	25.8128	11.5689	23.3307	MYC2_2_peak_42147	Chr4:171860156-171860553	398	171860363	32	31.9086	13.2862	29.2888	gene_Gb_29947	|
Merged-Chr8-133798778-2	Chr8:133798584-133798994	Promoter (1-2kb)	-1661	Gb_36014	MYC2_1_peakname|MYC2_2_peakname	2	133798801	358	29.5	28.8932	12.4223	26.3425	MYC2_1_peak_61198	Chr8:133798615-133798994	380	133798801	26	24.5172	11.1558	22.0656	MYC2_2_peak_66665	Chr8:133798584-133798919	336	133798801	33	33.2693	13.6889	30.6194	gene_Gb_36014	ABK26200.1|unknown [Picea sitchensis]
Merged-Chr10-299568242-2	Chr10:299568060-299568433	Promoter (<=1kb)	-494	Gb_32695	MYC2_1_peakname|MYC2_2_peakname	2	299568195	363.5	32	30.4149	12.3975	27.8348	MYC2_1_peak_10968	Chr10:299568062-299568433	372	299568196	29	26.871	11.4805	24.372	MYC2_2_peak_12211	Chr10:299568060-299568414	355	299568194	35	33.9588	13.3145	31.2977	gene_Gb_32695	RWR77756.1|armadillo repeat-containing protein 8-like protein isoform X1 [Cinnamomum micranthum f. kanehirae]
Merged-Chr7-51668469-2	Chr7:51668231-51668698	Promoter (<=1kb)	-119	Gb_27450	MYC2_1_peakname|MYC2_2_peakname	2	51668429	422	42	36.8676	12.3449	34.1435	MYC2_1_peak_55272	Chr7:51668286-51668661	376	51668422	44	39.8361	13.1591	37.0457	MYC2_2_peak_60161	Chr7:51668231-51668698	468	51668436	40	33.899	11.5307	31.2413	gene_Gb_27450	|
Merged-Chr9-688429288-2	Chr9:688429054-688429535	Promoter (<=1kb)	-409	Gb_18894	MYC2_1_peakname|MYC2_2_peakname	2	688429296	458	29.5	28.7729	12.3201	26.234	MYC2_1_peak_71517	Chr9:688429066-688429499	434	688429283	25	23.1466	10.6892	20.7348	MYC2_2_peak_77987	Chr9:688429054-688429535	482	688429309	34	34.3992	13.9511	31.7333	gene_Gb_18894	KAF5198958.1|Pleckstrin-like protein [Thalictrum thalictroides]
Merged-hic_scaffold_24322-15014-2	hic_scaffold_24322:14668-15308	Promoter (<=1kb)	-985	Gb_23830	MYC2_1_peakname|MYC2_2_peakname	2	15056	569.5	44	38.2109	12.2722	35.4678	MYC2_1_peak_72816	hic_scaffold_24322:14668-15308	641	15054	38	29.9263	10.2015	27.356	MYC2_2_peak_79528	hic_scaffold_24322:14793-15290	498	15059	50	46.4954	14.343	43.5795	gene_Gb_23830	ABR18253.1|unknown [Picea sitchensis]
Merged-Chr8-415339321-2	Chr8:415339096-415339558	Promoter (1-2kb)	-1826	Gb_21514	MYC2_1_peakname|MYC2_2_peakname	2	415339309	433	29	28.2248	12.2474	25.6948	MYC2_1_peak_63418	Chr8:415339115-415339517	403	415339303	31	31.142	13.2216	28.5449	MYC2_2_peak_68952	Chr8:415339096-415339558	463	415339315	27	25.3075	11.2732	22.8447	gene_Gb_21514	ABK24512.1|unknown [Picea sitchensis]
Merged-Chr6-436235216-2	Chr6:436234993-436235477	Promoter (1-2kb)	-1055	Gb_26583	MYC2_1_peakname|MYC2_2_peakname	2	436235227	421	41.5	36.5489	12.1372	33.8487	MYC2_1_peak_52769	Chr6:436235019-436235477	459	436235231	32	25.2935	9.65001	22.8323	MYC2_2_peak_57309	Chr6:436234993-436235375	383	436235223	51	47.8043	14.6243	44.8651	gene_Gb_26583	XP_012573817.1|LOW QUALITY PROTEIN: plastidal glycolate/glycerate translocator 1, chloroplastic [Cicer arietinum]
Merged-Chr8-695367132-2	Chr8:695366924-695367329	Promoter (1-2kb)	-1680	Gb_14092	MYC2_1_peakname|MYC2_2_peakname	2	695367149	382.5	43.5	37.4092	12.1232	34.6726	MYC2_1_peak_65941	Chr8:695366924-695367317	394	695367148	45	39.6432	12.7225	36.8555	MYC2_2_peak_71836	Chr8:695366959-695367329	371	695367150	42	35.1752	11.5239	32.4898	gene_Gb_14092	|
Merged-Chr11-344237986-2	Chr11:344237772-344238172	Promoter (1-2kb)	-1718	Gb_03366	MYC2_1_peakname|MYC2_2_peakname	2	344237978	366.5	29.5	28.7899	12.1123	26.2656	MYC2_1_peak_17063	Chr11:344237772-344238172	401	344237979	38	40.1352	15.6335	37.3416	MYC2_2_peak_18945	Chr11:344237836-344238167	332	344237978	21	17.4446	8.5911	15.1896	gene_Gb_03366	XP_017222132.1|PREDICTED: uncharacterized protein LOC108198871 [Daucus carota subsp. sativus]
Merged-Chr12-423665731-5	Chr12:423662162-423669047	Promoter (1-2kb)	-1160	Gb_01456	MYC2_1_peakname|MYC2_2_peakname	5	423665241	6886	29	27.9058	12.0784	25.3801	MYC2_1_peak_23571,MYC2_1_peak_23570,MYC2_1_peak_23569,MYC2_1_peak_23568	NA	NA	NA	NA	NA	NA	NA	MYC2_2_peak_25692	Chr12:423662162-423669047	6886	423665241	29	27.9058	12.0784	25.3801	gene_Gb_01456	AKH04256.1|putative oxidase [Taxus baccata]
Merged-Chr6-548385167-2	Chr6:548385012-548385325	Promoter (1-2kb)	-1372	Gb_21787	MYC2_1_peakname|MYC2_2_peakname	2	548385149	312.5	38.5	33.9729	12.0518	31.3185	MYC2_1_peak_53545	Chr6:548385012-548385325	314	548385143	41	36.0555	12.2818	33.3576	MYC2_2_peak_58309	Chr6:548385012-548385322	311	548385155	36	31.8903	11.8219	29.2794	gene_Gb_21787	|
Merged-Chr8-60762021-2	Chr8:60761817-60762197	Promoter (<=1kb)	-459	Gb_25761	MYC2_1_peakname|MYC2_2_peakname	2	60762028	352	28.5	27.5241	12.0356	25.0069	MYC2_1_peak_60658	Chr8:60761817-60762197	381	60762031	29	28.449	12.3953	25.9092	MYC2_2_peak_65940	Chr8:60761875-60762197	323	60762026	28	26.5993	11.6758	24.1047	gene_Gb_25761	|
Merged-Chr8-644296852-2	Chr8:644296666-644297043	Promoter (1-2kb)	-1191	Gb_22446	MYC2_1_peakname|MYC2_2_peakname	2	644296861	358.5	31	29.1874	12.0345	26.6373	MYC2_1_peak_65512	Chr8:644296681-644297043	363	644296866	27	24.302	10.6903	21.8643	MYC2_2_peak_71347	Chr8:644296666-644297019	354	644296856	35	34.0728	13.3787	31.4102	gene_Gb_22446	|
Merged-Chr7-421297813-2	Chr7:421297490-421298250	Promoter (<=1kb)	-958	Gb_32688	MYC2_1_peakname|MYC2_2_peakname	2	421297708	581.5	33	30.389	11.9999	27.8135	MYC2_1_peak_58143	Chr7:421297490-421297958	469	421297703	29	24.1329	9.94561	21.6989	MYC2_2_peak_63207	Chr7:421297557-421298250	694	421297712	37	36.645	14.0542	33.9281	gene_Gb_32688	XP_006858557.2|adenylate kinase, chloroplastic [Amborella trichopoda]
Merged-Chr2-17520235-2	Chr2:17520032-17520438	Promoter (<=1kb)	-257	Gb_32656	MYC2_1_peakname|MYC2_2_peakname	2	17520241	385.5	33.5	30.5532	11.9666	27.9693	MYC2_1_peak_25377	Chr2:17520032-17520417	386	17520239	34	31.4953	12.3092	28.8914	MYC2_2_peak_27747	Chr2:17520054-17520438	385	17520243	33	29.6112	11.624	27.0473	gene_Gb_32656	ABR16595.1|unknown [Picea sitchensis]
Merged-Chr11-391774490-2	Chr11:391774269-391774699	Promoter (1-2kb)	-1997	Gb_03684	MYC2_1_peakname|MYC2_2_peakname	2	391774480	401.5	40.5	35.0213	11.8783	32.3434	MYC2_1_peak_17535	Chr11:391774312-391774699	388	391774485	36	29.962	10.8197	27.3899	MYC2_2_peak_19528	Chr11:391774269-391774683	415	391774474	45	40.0805	12.9369	37.297	gene_Gb_03684	XP_011000616.1|PREDICTED: uncharacterized protein LOC105108125 [Populus euphratica]
Merged-Chr10-171713516-2	Chr10:171713311-171713712	Promoter (<=1kb)	-115	Gb_32254	MYC2_1_peakname|MYC2_2_peakname	2	171713474	366.5	30.5	28.5197	11.8684	25.9896	MYC2_1_peak_9908	Chr10:171713311-171713687	377	171713472	33	32.0896	13.0112	29.4776	MYC2_2_peak_11070	Chr10:171713357-171713712	356	171713475	28	24.9499	10.7256	22.5015	gene_Gb_32254	|
Merged-Chr4-653740135-2	Chr4:653739959-653740319	Promoter (1-2kb)	-1564	Gb_10795	MYC2_1_peakname|MYC2_2_peakname	2	653740088	349	28	27.2906	11.8659	24.7925	MYC2_1_peak_42601	Chr4:653739964-653740300	337	653740085	35	36.685	14.8744	33.9655	MYC2_2_peak_45919	Chr4:653739959-653740319	361	653740091	21	17.8962	8.85749	15.6196	gene_Gb_10795	XP_010277800.1|PREDICTED: TPR repeat-containing protein ZIP4 [Nelumbo nucifera]
Merged-Chr9-450669234-2	Chr9:450669047-450669430	Promoter (<=1kb)	-232	Gb_36837	MYC2_1_peakname|MYC2_2_peakname	2	450669202	357	29.5	28.1244	11.8552	25.5999	MYC2_1_peak_69510	Chr9:450669065-450669394	330	450669197	23	19.9844	9.47862	17.6454	MYC2_2_peak_75827	Chr9:450669047-450669430	384	450669207	36	36.2644	14.2318	33.5545	gene_Gb_36837	|
Merged-Chr10-423742985-2	Chr10:423742813-423743177	Promoter (1-2kb)	-1640	Gb_27073	MYC2_1_peakname|MYC2_2_peakname	2	423743019	340	30.5	28.455	11.8473	25.9242	MYC2_1_peak_11859	Chr10:423742813-423743177	365	423743011	32	30.7138	12.5993	28.1318	MYC2_2_peak_13169	Chr10:423742819-423743133	315	423743027	29	26.1961	11.0952	23.7165	gene_Gb_27073	|
Merged-Chr8-253578814-2	Chr8:253578608-253579022	Promoter (1-2kb)	-1907	Gb_15154	MYC2_1_peakname|MYC2_2_peakname	2	253578817	371	28	26.956	11.8447	24.4574	MYC2_1_peak_62374	Chr8:253578650-253578976	327	253578819	31	31.142	13.2216	28.5449	MYC2_2_peak_67824	Chr8:253578608-253579022	415	253578815	25	22.77	10.4679	20.3698	gene_Gb_15154	|
Merged-Chr6-342716091-2	Chr6:342715918-342716278	Promoter (<=1kb)	-160	Gb_11529	MYC2_1_peakname|MYC2_2_peakname	2	342716058	343	28	26.8783	11.8343	24.377	MYC2_1_peak_52085	Chr6:342715922-342716278	357	342716046	29	28.449	12.3953	25.9092	MYC2_2_peak_56561	Chr6:342715918-342716246	329	342716069	27	25.3075	11.2732	22.8447	gene_Gb_11529	|
Merged-Chr6-305782141-2	Chr6:305781883-305782437	Promoter (1-2kb)	-1202	Gb_34210	MYC2_1_peakname|MYC2_2_peakname	2	305782104	510	28	26.8783	11.8343	24.377	MYC2_1_peak_51830	Chr6:305781883-305782354	472	305782104	29	28.449	12.3953	25.9092	MYC2_2_peak_56258	Chr6:305781890-305782437	548	305782104	27	25.3075	11.2732	22.8447	gene_Gb_34210	|
Merged-Chr10-282262935-2	Chr10:282262726-282263150	Promoter (<=1kb)	-911	Gb_01699	MYC2_1_peakname|MYC2_2_peakname	2	282262922	394.5	45	37.9338	11.824	35.1885	MYC2_1_peak_10852	Chr10:282262726-282263150	425	282262930	51	45.6722	13.602	42.7553	MYC2_2_peak_12118	Chr10:282262751-282263114	364	282262915	39	30.1954	10.046	27.6217	gene_Gb_01699	XP_021689124.1|random slug protein 5-like [Hevea brasiliensis]
Merged-Chr8-700273155-2	Chr8:700272981-700273331	Promoter (1-2kb)	-1342	Gb_34250	MYC2_1_peakname|MYC2_2_peakname	2	700273156	330	28	26.8593	11.8237	24.3554	MYC2_1_peak_65986	Chr8:700273000-700273308	309	700273152	27	25.8128	11.5689	23.3307	MYC2_2_peak_71881	Chr8:700272981-700273331	351	700273159	29	27.9058	12.0784	25.3801	gene_Gb_34250	ABK25834.1|unknown [Picea sitchensis]
Merged-Chr3-7811503-2	Chr3:7811299-7811700	Promoter (<=1kb)	-771	Gb_06600	MYC2_1_peakname|MYC2_2_peakname	2	7811496	382	31.5	29.1549	11.8231	26.6059	MYC2_1_peak_31423	Chr3:7811327-7811688	362	7811501	27	23.7008	10.3459	21.2729	MYC2_2_peak_34608	Chr3:7811299-7811700	402	7811492	36	34.6091	13.3003	31.939	gene_Gb_06600	|
Merged-Chr11-566418099-2	Chr11:566417827-566418418	Promoter (1-2kb)	-1361	Gb_16227	MYC2_1_peakname|MYC2_2_peakname	2	566418066	531	28	26.9412	11.8078	24.4348	MYC2_1_peak_19276	Chr11:566417827-566418310	484	566418009	24	21.9738	10.3294	19.5807	MYC2_2_peak_21231	Chr11:566417841-566418418	578	566418122	32	31.9086	13.2862	29.2888	gene_Gb_16227	XP_010279125.1|PREDICTED: U-box domain-containing protein 21-like [Nelumbo nucifera]
Merged-Chr8-30301617-2	Chr8:30301405-30301819	Promoter (<=1kb)	-832	Gb_38964	MYC2_1_peakname|MYC2_2_peakname	2	30301596	391	28	27.0704	11.7973	24.5662	MYC2_1_peak_60433	Chr8:30301405-30301806	402	30301596	22	19.4983	9.50306	17.168	MYC2_2_peak_65655	Chr8:30301440-30301819	380	30301595	34	34.6425	14.0915	31.9644	gene_Gb_38964	ACL81496.1|CuZnSOD [Ginkgo biloba]
Merged-Chr1-952542542-2	Chr1:952542332-952542734	Promoter (<=1kb)	-380	Gb_26365	MYC2_1_peakname|MYC2_2_peakname	2	952542540	363.5	40	34.6168	11.7936	31.9468	MYC2_1_peak_7155	Chr1:952542332-952542734	403	952542545	46	42.4044	13.744	39.5625	MYC2_2_peak_7958	Chr1:952542390-952542713	324	952542535	34	26.8292	9.84326	24.331	gene_Gb_26365	XP_006827125.1|uncharacterized protein LOC18422390 [Amborella trichopoda]
Merged-Chr12-127226498-2	Chr12:127226235-127226787	Promoter (<=1kb)	-884	Gb_08437	MYC2_1_peakname|MYC2_2_peakname	2	127226468	482.5	29	27.3588	11.7573	24.8505	MYC2_1_peak_20936	Chr12:127226235-127226787	553	127226478	30	28.9206	12.3037	26.3746	MYC2_2_peak_23061	Chr12:127226280-127226691	412	127226458	28	25.797	11.2108	23.3264	gene_Gb_08437	ABK25082.1|unknown [Picea sitchensis]
Merged-Chr1-1037491433-2	Chr1:1037491232-1037491650	Promoter (<=1kb)	-102	Gb_11129	MYC2_1_peakname|MYC2_2_peakname	2	1037491456	398	27.5	26.3337	11.6434	23.85	MYC2_1_peak_8031	Chr1:1037491232-1037491613	382	1037491440	31	31.142	13.2216	28.5449	MYC2_2_peak_8933	Chr1:1037491237-1037491650	414	1037491473	24	21.5254	10.0653	19.1551	gene_Gb_11129	ABK25235.1|unknown [Picea sitchensis]
Merged-Chr4-154838863-2	Chr4:154838615-154839118	Promoter (1-2kb)	-1250	Gb_27972	MYC2_1_peakname|MYC2_2_peakname	2	154838842	403	27.5	26.2793	11.6382	23.7951	MYC2_1_peak_38731	Chr4:154838615-154839011	397	154838843	30	29.7886	12.8085	27.2205	MYC2_2_peak_41995	Chr4:154838710-154839118	409	154838842	25	22.77	10.4679	20.3698	gene_Gb_27972	ADE77623.1|unknown [Picea sitchensis]
Merged-Chr1-836657705-2	Chr1:836657474-836657939	Promoter (1-2kb)	-1931	Gb_40084	MYC2_1_peakname|MYC2_2_peakname	2	836657692	425	30	27.9195	11.6321	25.3984	MYC2_1_peak_6258	Chr1:836657513-836657939	427	836657728	25	21.8801	9.94978	19.499	MYC2_2_peak_7054	Chr1:836657474-836657896	423	836657657	35	33.9588	13.3145	31.2977	gene_Gb_40084	|
Merged-Chr6-254791664-2	Chr6:254791434-254791888	Promoter (<=1kb)	-348	Gb_25045	MYC2_1_peakname|MYC2_2_peakname	2	254791720	428	32	29.0459	11.6301	26.4983	MYC2_1_peak_51533	Chr6:254791468-254791868	401	254791735	29	24.1329	9.94561	21.6989	MYC2_2_peak_55874	Chr6:254791434-254791888	455	254791706	35	33.9588	13.3145	31.2977	gene_Gb_25045	ABK24146.1|unknown [Picea sitchensis]
Merged-Chr9-26605675-2	Chr9:26605397-26605910	Promoter (1-2kb)	-1546	Gb_04112	MYC2_1_peakname|MYC2_2_peakname	2	26605699	455.5	27.5	26.2155	11.6276	23.7286	MYC2_1_peak_66232	Chr9:26605499-26605910	412	26605703	28	27.1235	11.9821	24.6125	MYC2_2_peak_72129	Chr9:26605397-26605895	499	26605695	27	25.3075	11.2732	22.8447	gene_Gb_04112	XP_015952418.1|uncharacterized protein LOC107476973 [Arachis duranensis]
Merged-Chr3-701235209-2	Chr3:701235009-701235401	Promoter (<=1kb)	-416	Gb_05675	MYC2_1_peakname|MYC2_2_peakname	2	701235254	362	27.5	26.2061	11.6224	23.7177	MYC2_1_peak_37333	Chr3:701235048-701235401	354	701235256	27	25.8128	11.5689	23.3307	MYC2_2_peak_40488	Chr3:701235009-701235378	370	701235252	28	26.5993	11.6758	24.1047	gene_Gb_05675	XP_010279385.1|PREDICTED: 60S ribosomal protein L26-1-like [Nelumbo nucifera]
Merged-Chr1-775381412-2	Chr1:775381194-775381637	Promoter (1-2kb)	-1473	Gb_05425	MYC2_1_peakname|MYC2_2_peakname	2	775381386	402.5	27.5	26.2061	11.6224	23.7177	MYC2_1_peak_5858	Chr1:775381229-775381637	409	775381380	27	25.8128	11.5689	23.3307	MYC2_2_peak_6611	Chr1:775381194-775381589	396	775381391	28	26.5993	11.6758	24.1047	gene_Gb_05425	ABK23348.1|unknown [Picea sitchensis]
Merged-Chr2-296679329-2	Chr2:296679128-296679544	Promoter (<=1kb)	-709	Gb_33143	MYC2_1_peakname|MYC2_2_peakname	2	296679330	401	27.5	26.2319	11.6118	23.7417	MYC2_1_peak_27949	Chr2:296679128-296679515	388	296679325	25	23.2374	10.7426	20.8152	MYC2_2_peak_30711	Chr2:296679131-296679544	414	296679335	30	29.2264	12.481	26.6683	gene_Gb_33143	PIA28431.1|hypothetical protein AQUCO_06900004v1 [Aquilegia coerulea]
Merged-Chr3-110053115-2	Chr3:110052913-110053305	Promoter (1-2kb)	-1410	Gb_27681	MYC2_1_peakname|MYC2_2_peakname	2	110053099	378	27.5	26.2674	11.6065	23.7767	MYC2_1_peak_32379	Chr3:110052941-110053305	365	110053114	24	21.9738	10.3294	19.5807	MYC2_2_peak_35447	Chr3:110052913-110053303	391	110053084	31	30.5609	12.8836	27.9726	gene_Gb_27681	ERN12071.1|hypothetical protein AMTR_s00035p00184080 [Amborella trichopoda]
Merged-Chr9-263842668-2	Chr9:263842469-263842874	Promoter (<=1kb)	-827	Gb_22427	MYC2_1_peakname|MYC2_2_peakname	2	263842658	378	39.5	33.7504	11.6026	31.0948	MYC2_1_peak_68044	Chr9:263842490-263842874	385	263842652	37	31.1588	11.1121	28.5595	MYC2_2_peak_74069	Chr9:263842469-263842839	371	263842664	42	36.342	12.0931	33.6301	gene_Gb_22427	KAF3796339.1|Casein kinase I isoform delta-like [Nymphaea thermarum]
Merged-Chr1-154820437-2	Chr1:154820238-154820664	Promoter (1-2kb)	-1601	Gb_15253	MYC2_1_peakname|MYC2_2_peakname	2	154820376	376.5	27.5	26.4652	11.5907	23.9772	MYC2_1_peak_1342	Chr1:154820262-154820587	326	154820366	21	18.2878	9.08988	15.99	MYC2_2_peak_1674	Chr1:154820238-154820664	427	154820387	34	34.6425	14.0915	31.9644	gene_Gb_15253	XP_021716991.1|uncharacterized protein LOC110684855 [Chenopodium quinoa]
Merged-Chr12-287302741-2	Chr12:287302562-287302932	Promoter (1-2kb)	-1666	Gb_27303	MYC2_1_peakname|MYC2_2_peakname	2	287302756	357	31	28.286	11.5233	25.7619	MYC2_1_peak_22491	Chr12:287302562-287302907	346	287302762	35	33.6134	13.1207	30.9679	MYC2_2_peak_24583	Chr12:287302565-287302932	368	287302751	27	22.9587	9.92584	20.556	gene_Gb_27303	|
Merged-Chr8-248637083-2	Chr8:248636877-248637318	Promoter (<=1kb)	-750	Gb_24598	MYC2_1_peakname|MYC2_2_peakname	2	248637114	402.5	31	28.1417	11.5033	25.6187	MYC2_1_peak_62344	Chr8:248636877-248637318	442	248637120	31	28.4264	11.6628	25.896	MYC2_2_peak_67792	Chr8:248636889-248637251	363	248637109	31	27.8571	11.3438	25.3414	gene_Gb_24598	XP_031475038.1|probable NAD(P)H dehydrogenase subunit CRR3, chloroplastic [Nymphaea colorata]
Merged-Chr6-591909250-2	Chr6:591909035-591909460	Promoter (<=1kb)	-464	Gb_34600	MYC2_1_peakname|MYC2_2_peakname	2	591909237	374	28.5	26.81	11.4934	24.3222	MYC2_1_peak_53860	Chr6:591909035-591909460	426	591909220	34	34.0587	13.7553	31.3984	MYC2_2_peak_58698	Chr6:591909093-591909414	322	591909254	23	19.5612	9.23145	17.246	gene_Gb_34600	XP_031258705.1|peroxisomal fatty acid beta-oxidation multifunctional protein AIM1 [Pistacia vera]
Merged-Chr7-51820363-2	Chr7:51820135-51820582	Promoter (1-2kb)	-1505	Gb_27451	MYC2_1_peakname|MYC2_2_peakname	2	51820329	435.5	29.5	27.1635	11.4476	24.6651	MYC2_1_peak_55274	Chr7:51820135-51820582	448	51820334	32	30.6092	12.5396	28.0289	MYC2_2_peak_60163	Chr7:51820158-51820580	423	51820324	27	23.7177	10.3556	21.3012	gene_Gb_27451	ABR16303.1|unknown [Picea sitchensis]
Merged-Chr4-224788277-2	Chr4:224788075-224788473	Promoter (<=1kb)	-419	Gb_36166	MYC2_1_peakname|MYC2_2_peakname	2	224788266	358.5	27	25.5583	11.4158	23.0851	MYC2_1_peak_39223	Chr4:224788123-224788440	318	224788266	26	24.5172	11.1558	22.0656	MYC2_2_peak_42522	Chr4:224788075-224788473	399	224788267	28	26.5993	11.6758	24.1047	gene_Gb_36166	XP_006854627.1|BEL1-like homeodomain protein 1 [Amborella trichopoda]
Merged-Chr1-798354254-2	Chr1:798353863-798354609	Promoter (<=1kb)	-926	Gb_07483	MYC2_1_peakname|MYC2_2_peakname	2	798354058	702	29.5	27.6956	11.4151	25.1914	MYC2_1_peak_6024	Chr1:798353944-798354609	666	798354051	20	16.0149	8.03636	13.7786	MYC2_2_peak_6794	Chr1:798353863-798354600	738	798354064	39	39.3762	14.7939	36.6043	gene_Gb_07483	|
Merged-Chr10-649637427-2	Chr10:649637224-649637631	Promoter (<=1kb)	-462	Gb_40951	MYC2_1_peakname|MYC2_2_peakname	2	649637444	379.5	29	26.6624	11.3456	24.17	MYC2_1_peak_13795	Chr10:649637253-649637631	379	649637472	27	24.3907	10.7414	21.9495	MYC2_2_peak_15246	Chr10:649637224-649637603	380	649637417	31	28.9342	11.9499	26.3906	gene_Gb_40951	XP_011079991.1|glutathione reductase, chloroplastic [Sesamum indicum]
Merged-Chr11-31298115-2	Chr11:31297914-31298363	Promoter (1-2kb)	-1468	Gb_00347	MYC2_1_peakname|MYC2_2_peakname	2	31298112	392.5	26.5	25.2024	11.2461	22.7507	MYC2_1_peak_14405	Chr11:31297926-31298363	438	31298120	32	32.5087	13.6348	29.8817	MYC2_2_peak_15881	Chr11:31297914-31298260	347	31298104	21	17.8962	8.85749	15.6196	gene_Gb_00347	XP_011622325.1|secretory carrier-associated membrane protein 1 isoform X1 [Amborella trichopoda]
Merged-Chr8-193923879-2	Chr8:193923656-193924142	Promoter (<=1kb)	-467	Gb_02081	MYC2_1_peakname|MYC2_2_peakname	2	193923870	404.5	31	27.7318	11.2413	25.2145	MYC2_1_peak_61700	Chr8:193923656-193924142	487	193923864	34	31.3018	12.2023	28.7011	MYC2_2_peak_67173	Chr8:193923699-193924020	322	193923875	28	24.1618	10.2803	21.7279	gene_Gb_02081	ADE76824.1|unknown [Picea sitchensis]
Merged-Chr3-747325532-2	Chr3:747325264-747325748	Promoter (<=1kb)	-729	Gb_01147	MYC2_1_peakname|MYC2_2_peakname	2	747325546	392	34.5	29.9051	11.2323	27.3345	MYC2_1_peak_37604	Chr3:747325410-747325748	339	747325560	29	25.9113	10.9339	23.4276	MYC2_2_peak_40785	Chr3:747325264-747325708	445	747325533	40	33.899	11.5307	31.2413	gene_Gb_01147	XP_011624656.1|extended synaptotagmin-3 [Amborella trichopoda]
Merged-Chr1-374698377-2	Chr1:374697943-374698668	Promoter (<=1kb)	-862	Gb_02368	MYC2_1_peakname|MYC2_2_peakname	2	374698445	583	26.5	24.9468	11.225	22.4912	MYC2_1_peak_3071	Chr1:374697943-374698668	726	374698441	28	27.1235	11.9821	24.6125	MYC2_2_peak_3648	Chr1:374698229-374698668	440	374698449	25	22.77	10.4679	20.3698	gene_Gb_02368	KAA0051300.1|integrase [Cucumis melo var. makuwa]
Merged-Chr5-58561492-2	Chr5:58561305-58561676	Promoter (<=1kb)	-604	Gb_14192	MYC2_1_peakname|MYC2_2_peakname	2	58561506	366.5	31	27.6766	11.2149	25.1537	MYC2_1_peak_43917	Chr5:58561305-58561674	370	58561509	28	24.6748	10.5695	22.2209	MYC2_2_peak_47298	Chr5:58561314-58561676	363	58561504	34	30.6785	11.8604	28.0866	gene_Gb_14192	|
Merged-Chr7-130348243-2	Chr7:130348027-130348486	Promoter (1-2kb)	-1914	Gb_16855	MYC2_1_peakname|MYC2_2_peakname	2	130348180	430	26.5	24.9123	11.2145	22.4551	MYC2_1_peak_55767	Chr7:130348027-130348429	403	130348180	26	24.5172	11.1558	22.0656	MYC2_2_peak_60759	Chr7:130348030-130348486	457	130348181	27	25.3075	11.2732	22.8447	gene_Gb_16855	|
Merged-Chr5-475213346-2	Chr5:475212555-475214169	Promoter (1-2kb)	-1010	Gb_05282	MYC2_1_peakname|MYC2_2_peakname	2	475212774	1567.5	26.5	24.9398	11.2039	22.4804	MYC2_1_peak_47558	Chr5:475212555-475214091	1537	475212770	24	21.9738	10.3294	19.5807	MYC2_2_peak_51248	Chr5:475212572-475214169	1598	475212777	29	27.9058	12.0784	25.3801	gene_Gb_05282	ACN40546.1|unknown [Picea sitchensis]
Merged-Chr1-667395863-2	Chr1:667395670-667396064	Promoter (<=1kb)	-553	Gb_01359	MYC2_1_peakname|MYC2_2_peakname	2	667395846	369	26.5	25.0296	11.1933	22.5703	MYC2_1_peak_5109	Chr1:667395689-667396031	343	667395839	22	19.4983	9.50306	17.168	MYC2_2_peak_5802	Chr1:667395670-667396064	395	667395853	31	30.5609	12.8836	27.9726	gene_Gb_01359	|
Merged-Chr1-66507056-2	Chr1:66506860-66507256	Promoter (1-2kb)	-1952	Gb_08328	MYC2_1_peakname|MYC2_2_peakname	2	66507022	377.5	26.5	25.0296	11.1933	22.5703	MYC2_1_peak_710	Chr1:66506877-66507234	358	66506995	22	19.4983	9.50306	17.168	MYC2_2_peak_916	Chr1:66506860-66507256	397	66507050	31	30.5609	12.8836	27.9726	gene_Gb_08328	ABK23115.1|unknown [Picea sitchensis]
Merged-Chr9-702776758-2	Chr9:702776535-702776970	Promoter (1-2kb)	-1497	Gb_16947	MYC2_1_peakname|MYC2_2_peakname	2	702776822	408.5	40	33.1697	11.1509	30.5283	MYC2_1_peak_71591	Chr9:702776575-702776955	381	702776825	37	29.9565	10.5099	27.3859	MYC2_2_peak_78078	Chr9:702776535-702776970	436	702776818	43	36.3829	11.7919	33.6707	gene_Gb_16947	|
Merged-Chr1-17884828-2	Chr1:17884636-17885048	Promoter (1-2kb)	-1643	Gb_16928	MYC2_1_peakname|MYC2_2_peakname	2	17884838	384.5	32	28.0317	11.1011	25.5103	MYC2_1_peak_116	Chr1:17884636-17885048	413	17884838	32	28.324	11.2605	25.7953	MYC2_2_peak_152	Chr1:17884637-17884992	356	17884839	32	27.7394	10.9416	25.2254	gene_Gb_16928	|
Merged-Chr11-344060589-2	Chr11:344060398-344060776	Promoter (1-2kb)	-1782	Gb_32780	MYC2_1_peakname|MYC2_2_peakname	2	344060610	352	27.5	25.5199	11.0421	23.0566	MYC2_1_peak_17059	Chr11:344060398-344060754	357	344060627	21	17.6105	8.68874	15.3348	MYC2_2_peak_18940	Chr11:344060430-344060776	347	344060593	34	33.4293	13.3955	30.7783	gene_Gb_32780	XP_017222132.1|PREDICTED: uncharacterized protein LOC108198871 [Daucus carota subsp. sativus]
Merged-Chr1-617537599-2	Chr1:617537370-617537806	Promoter (1-2kb)	-1116	Gb_08264	MYC2_1_peakname|MYC2_2_peakname	2	617537571	385.5	26	24.3244	11.0237	21.8838	MYC2_1_peak_4792	Chr1:617537444-617537806	363	617537570	28	27.1235	11.9821	24.6125	MYC2_2_peak_5446	Chr1:617537370-617537777	408	617537572	24	21.5254	10.0653	19.1551	gene_Gb_08264	|
Merged-Chr2-541513577-2	Chr2:541513336-541513804	Promoter (<=1kb)	-874	Gb_08220	MYC2_1_peakname|MYC2_2_peakname	2	541513581	426.5	26	24.2914	11.0184	21.8502	MYC2_1_peak_29835	Chr2:541513394-541513777	384	541513581	27	25.8128	11.5689	23.3307	MYC2_2_peak_32788	Chr2:541513336-541513804	469	541513581	25	22.77	10.4679	20.3698	gene_Gb_08220	KAD4584873.1|hypothetical protein E3N88_22474 [Mikania micrantha]
Merged-Chr8-509192977-2	Chr8:509192776-509193161	Promoter (<=1kb)	-316	Gb_30884	MYC2_1_peakname|MYC2_2_peakname	2	509192967	352.5	26	24.2914	11.0184	21.8502	MYC2_1_peak_64317	Chr8:509192776-509193146	371	509192929	27	25.8128	11.5689	23.3307	MYC2_2_peak_69930	Chr8:509192828-509193161	334	509193005	25	22.77	10.4679	20.3698	gene_Gb_30884	AJP06249.1|BSU5 [Pinus tabuliformis]
Merged-Chr9-565100277-2	Chr9:565100081-565100461	Promoter (1-2kb)	-1963	Gb_32678	MYC2_1_peakname|MYC2_2_peakname	2	565100285	342	26	24.2914	11.0184	21.8502	MYC2_1_peak_70572	Chr9:565100081-565100435	355	565100297	27	25.8128	11.5689	23.3307	MYC2_2_peak_76935	Chr9:565100133-565100461	329	565100273	25	22.77	10.4679	20.3698	gene_Gb_32678	XP_011096932.1|uncharacterized protein LOC105175980 [Sesamum indicum]
Merged-Chr12-78203981-2	Chr12:78203699-78204196	Promoter (1-2kb)	-1892	Gb_24271	MYC2_1_peakname|MYC2_2_peakname	2	78203992	413.5	26	24.4244	10.9867	21.9813	MYC2_1_peak_20559	Chr12:78203851-78204179	329	78203985	21	18.2878	9.08988	15.99	MYC2_2_peak_22662	Chr12:78203699-78204196	498	78204000	31	30.5609	12.8836	27.9726	gene_Gb_24271	ADE75813.1|unknown [Picea sitchensis]
Merged-Chr12-85216028-2	Chr12:85215745-85216287	Promoter (1-2kb)	-1324	Gb_39679	MYC2_1_peakname|MYC2_2_peakname	2	85216020	477.5	26	24.4244	10.9867	21.9813	MYC2_1_peak_20640	Chr12:85215835-85216287	453	85216020	21	18.2878	9.08988	15.99	MYC2_2_peak_22756	Chr12:85215745-85216246	502	85216021	31	30.5609	12.8836	27.9726	gene_Gb_39679	ABK22781.1|unknown [Picea sitchensis]
Merged-Chr9-597289553-2	Chr9:597289301-597289799	Promoter (<=1kb)	-267	Gb_35513	MYC2_1_peakname|MYC2_2_peakname	2	597289569	471	29.5	26.3639	10.9417	23.8763	MYC2_1_peak_70852	Chr9:597289335-597289799	465	597289573	25	21.0554	9.47606	18.6876	MYC2_2_peak_77238	Chr9:597289301-597289777	477	597289565	34	31.6724	12.4073	29.0651	gene_Gb_35513	XP_006836554.1|protein TIFY 3 [Amborella trichopoda]
Merged-Chr1-1102767644-2	Chr1:1102767351-1102768072	Promoter (1-2kb)	-1611	Gb_01549	MYC2_1_peakname|MYC2_2_peakname	2	-1044716004	584.5	32.5	28.0071	10.9138	25.4826	MYC2_1_peak_8537	Chr1:1102767354-1102768072	719	-1044716002	34	30.2047	11.6032	27.6284	MYC2_2_peak_9504	Chr1:1102767351-1102767800	450	-1044716005	31	25.8095	10.2244	23.3369	gene_Gb_01549	ERN08999.1|hypothetical protein AMTR_s00153p00065050 [Amborella trichopoda]
Merged-Chr11-221130542-2	Chr11:221130323-221130744	Promoter (1-2kb)	-1548	Gb_29804	MYC2_1_peakname|MYC2_2_peakname	2	221130502	398.5	37	30.7536	10.9052	28.1703	MYC2_1_peak_16061	Chr11:221130323-221130744	422	221130503	38	32.3668	11.4046	29.749	MYC2_2_peak_17758	Chr11:221130364-221130738	375	221130502	36	29.1404	10.4057	26.5917	gene_Gb_29804	XP_010252405.1|PREDICTED: probable serine/threonine-protein kinase At1g54610 isoform X1 [Nelumbo nucifera]
Merged-Chr4-19341786-2	Chr4:19341582-19341977	Promoter (<=1kb)	-721	Gb_15505	MYC2_1_peakname|MYC2_2_peakname	2	19341777	383	55	42.1494	10.9043	39.3137	MYC2_1_peak_37814	Chr4:19341582-19341977	396	19341778	59	47.3055	11.9218	44.357	MYC2_2_peak_41012	Chr4:19341608-19341977	370	19341776	51	36.9933	9.88676	34.2704	gene_Gb_15505	|
Merged-Chr11-594262196-2	Chr11:594262007-594262384	Promoter (<=1kb)	-658	Gb_32111	MYC2_1_peakname|MYC2_2_peakname	2	594262260	369	27	24.9994	10.8781	22.5517	MYC2_1_peak_19490	Chr11:594262018-594262384	367	594262259	20	16.4519	8.29379	14.2086	MYC2_2_peak_21428	Chr11:594262007-594262377	371	594262260	34	33.5469	13.4625	30.8948	gene_Gb_32111	XP_006845703.1|uncharacterized protein LOC18435597 [Amborella trichopoda]
Merged-Chr4-488332068-2	Chr4:488331887-488332271	Promoter (1-2kb)	-1827	Gb_35664	MYC2_1_peakname|MYC2_2_peakname	2	488332064	359	26.5	24.4398	10.8011	22.0111	MYC2_1_peak_41194	Chr4:488331887-488332271	385	488332066	32	31.5821	13.0975	28.9774	MYC2_2_peak_44493	Chr4:488331892-488332224	333	488332062	21	17.2975	8.50471	15.0448	gene_Gb_35664	KAF3790255.1|Mitochondrial inner membrane protein [Nymphaea thermarum]
Merged-Chr6-359956410-2	Chr6:359956217-359956621	Promoter (1-2kb)	-1536	Gb_20462	MYC2_1_peakname|MYC2_2_peakname	2	359956400	378.5	25.5	23.702	10.7907	21.274	MYC2_1_peak_52202	Chr6:359956227-359956578	352	359956398	22	19.4983	9.50306	17.168	MYC2_2_peak_56674	Chr6:359956217-359956621	405	359956402	29	27.9058	12.0784	25.3801	gene_Gb_20462	|
Merged-Chr10-628573212-2	Chr10:628573026-628573397	Promoter (1-2kb)	-1628	Gb_23038	MYC2_1_peakname|MYC2_2_peakname	2	628573221	351	33	27.9331	10.732	25.4071	MYC2_1_peak_13659	Chr10:628573026-628573378	353	628573202	33	26.4422	9.94243	23.9528	MYC2_2_peak_15091	Chr10:628573049-628573397	349	628573240	33	29.424	11.5216	26.8613	gene_Gb_23038	|
Merged-Chr4-13499037-2	Chr4:13498841-13499239	Promoter (1-2kb)	-1240	Gb_04049	MYC2_1_peakname|MYC2_2_peakname	2	13499038	356	32	27.4715	10.712	24.9627	MYC2_1_peak_37751	Chr4:13498841-13499190	350	13499036	27	21.8005	9.28257	19.4221	MYC2_2_peak_40949	Chr4:13498878-13499239	362	13499039	37	33.1424	12.1414	30.5032	gene_Gb_04049	ABK24620.1|unknown [Picea sitchensis]
Merged-Chr10-38115534-2	Chr10:38115330-38115735	Promoter (<=1kb)	-298	Gb_11664	MYC2_1_peakname|MYC2_2_peakname	2	38115534	399.5	28.5	25.1851	10.6658	22.7279	MYC2_1_peak_8971	Chr10:38115330-38115735	406	38115533	31	28.5208	11.716	25.9804	MYC2_2_peak_10024	Chr10:38115341-38115733	393	38115534	26	21.8494	9.61568	19.4755	gene_Gb_11664	ABR17838.1|unknown [Picea sitchensis]
Merged-Chr7-392941056-2	Chr7:392940735-392941333	Promoter (<=1kb)	-789	Gb_10610	MYC2_1_peakname|MYC2_2_peakname	2	392941109	489	28	24.8195	10.6356	22.3675	MYC2_1_peak_57873	Chr7:392940735-392941333	599	392941119	26	22.5654	10.0225	20.1656	MYC2_2_peak_62936	Chr7:392940890-392941268	379	392941099	30	27.0737	11.2486	24.5694	gene_Gb_10610	|
Merged-Chr4-398206529-2	Chr4:398206353-398206729	Promoter (1-2kb)	-1803	Gb_17802	MYC2_1_peakname|MYC2_2_peakname	2	398206503	347	25	23.1057	10.6211	20.6961	MYC2_1_peak_40409	Chr4:398206353-398206676	324	398206505	28	27.1235	11.9821	24.6125	MYC2_2_peak_43779	Chr4:398206360-398206729	370	398206501	22	19.0878	9.26011	16.7797	gene_Gb_17802	ACN39915.1|unknown [Picea sitchensis]
Merged-hic_scaffold_31485-1431-2	hic_scaffold_31485:1184-1691	Promoter (<=1kb)	-112	Gb_33511	MYC2_1_peakname|MYC2_2_peakname	2	1452	484	172.5	115.621	10.6065	111.869	MYC2_1_peak_73049	hic_scaffold_31485:1196-1655	460	1450	161	105.371	10.175	101.712	MYC2_2_peak_79781	hic_scaffold_31485:1184-1691	508	1454	184	125.872	11.0379	122.026	gene_Gb_33511	QHN82244.1|uncharacterized protein DS421_20g694090 [Arachis hypogaea]
Merged-Chr10-660747350-2	Chr10:660747120-660747544	Promoter (<=1kb)	-515	Gb_14427	MYC2_1_peakname|MYC2_2_peakname	2	660747337	369.5	25	23.0174	10.5947	20.6044	MYC2_1_peak_13840	Chr10:660747213-660747544	332	660747336	23	20.7273	9.91624	18.3642	MYC2_2_peak_15304	Chr10:660747120-660747526	407	660747338	27	25.3075	11.2732	22.8447	gene_Gb_14427	|
Merged-hic_scaffold_8604-9157-2	hic_scaffold_8604:8912-9405	Promoter (<=1kb)	-89	Gb_06870	MYC2_1_peakname|MYC2_2_peakname	2	9168	482	246	161.886	10.5821	157.809	MYC2_1_peak_73928	hic_scaffold_8604:8912-9405	494	9169	259	178.123	11.4149	173.968	MYC2_2_peak_80698	hic_scaffold_8604:8921-9390	470	9168	233	145.649	9.74935	141.649	gene_Gb_06870	QHN82244.1|uncharacterized protein DS421_20g694090 [Arachis hypogaea]
Merged-Chr5-445849966-2	Chr5:445849783-445850165	Promoter (<=1kb)	-692	Gb_38042	MYC2_1_peakname|MYC2_2_peakname	2	445849949	365	25	23.1614	10.5789	20.75	MYC2_1_peak_47371	Chr5:445849785-445850165	381	445849965	20	17.0965	8.67671	14.8317	MYC2_2_peak_51030	Chr5:445849783-445850131	349	445849933	30	29.2264	12.481	26.6683	gene_Gb_38042	ABK25009.1|unknown [Picea sitchensis]
Merged-Chr4-293026740-2	Chr4:293026504-293026962	Promoter (<=1kb)	-920	Gb_28195	MYC2_1_peakname|MYC2_2_peakname	2	293026784	406.5	31.5	26.7626	10.5702	24.2642	MYC2_1_peak_39732	Chr4:293026571-293026924	354	293026783	30	25.3206	10.2771	22.8573	MYC2_2_peak_43066	Chr4:293026504-293026962	459	293026784	33	28.2045	10.8634	25.6711	gene_Gb_28195	XP_031485576.1|plant-specific TFIIB-related protein PTF2 isoform X2 [Nymphaea colorata]
Merged-Chr6-109126756-2	Chr6:109126561-109126935	Promoter (1-2kb)	-1960	Gb_18918	MYC2_1_peakname|MYC2_2_peakname	2	109126766	348.5	25.5	23.387	10.5689	20.9759	MYC2_1_peak_50631	Chr6:109126561-109126935	375	109126757	21	17.9812	8.90783	15.7001	MYC2_2_peak_54745	Chr6:109126604-109126925	322	109126775	30	28.7929	12.2299	26.2517	gene_Gb_18918	|
Merged-Chr5-619829963-2	Chr5:619829764-619830170	Promoter (<=1kb)	-546	Gb_28408	MYC2_1_peakname|MYC2_2_peakname	2	619829962	399	27	24.0273	10.529	21.5974	MYC2_1_peak_48535	Chr5:619829764-619830155	392	619829959	26	23.1048	10.3325	20.6933	MYC2_2_peak_52372	Chr5:619829765-619830170	406	619829966	28	24.9499	10.7256	22.5015	gene_Gb_28408	|
Merged-Chr6-32015932-2	Chr6:32015664-32016329	Promoter (1-2kb)	-1258	Gb_00670	MYC2_1_peakname|MYC2_2_peakname	2	32015823	534.5	40	31.785	10.5005	29.1727	MYC2_1_peak_49608	Chr6:32015664-32016069	406	32015821	38	29.9263	10.2015	27.356	MYC2_2_peak_53493	Chr6:32015667-32016329	663	32015825	42	33.6438	10.7994	30.9894	gene_Gb_00670	ABK24494.1|unknown [Picea sitchensis]
Merged-Chr10-198718372-2	Chr10:198718109-198718572	Promoter (<=1kb)	-120	Gb_17246	MYC2_1_peakname|MYC2_2_peakname	2	198718386	396.5	26	23.4393	10.4858	21.0197	MYC2_1_peak_10310	Chr10:198718109-198718572	464	198718373	23	19.9051	9.43222	17.567	MYC2_2_peak_11506	Chr10:198718240-198718568	329	198718398	29	26.9734	11.5393	24.4724	gene_Gb_17246	ABR17327.1|unknown [Picea sitchensis]
Merged-Chr10-177236496-2	Chr10:177236332-177236660	Promoter (<=1kb)	-900	Gb_17120	MYC2_1_peakname|MYC2_2_peakname	2	177236460	322	31	26.2161	10.4285	23.7364	MYC2_1_peak_9953	Chr10:177236332-177236660	329	177236459	33	28.9645	11.2717	26.416	MYC2_2_peak_11112	Chr10:177236339-177236653	315	177236460	29	23.4677	9.58534	21.0568	gene_Gb_17120	|
Merged-Chr8-576421935-2	Chr8:576421765-576422114	Promoter (<=1kb)	-84	Gb_06764	MYC2_1_peakname|MYC2_2_peakname	2	576421926	331.5	26.5	23.6517	10.4273	21.2337	MYC2_1_peak_64922	Chr8:576421765-576422114	350	576421921	30	28.2061	11.8922	25.6784	MYC2_2_peak_70636	Chr8:576421775-576422087	313	576421932	23	19.0972	8.96242	16.789	gene_Gb_06764	|
Merged-Chr4-413813146-2	Chr4:413812849-413813447	Promoter (<=1kb)	-525	Gb_18729	MYC2_1_peakname|MYC2_2_peakname	2	413813110	511	24.5	22.3791	10.3934	19.9818	MYC2_1_peak_40577	Chr4:413812849-413813355	507	413813085	23	20.7273	9.91624	18.3642	MYC2_2_peak_43948	Chr4:413812933-413813447	515	413813135	26	24.0309	10.8706	21.5993	gene_Gb_18729	|
Merged-Chr5-519460768-2	Chr5:519460575-519460942	Promoter (<=1kb)	-672	Gb_05840	MYC2_1_peakname|MYC2_2_peakname	2	519460780	345.5	35	28.6628	10.3933	26.1361	MYC2_1_peak_47814	Chr5:519460575-519460940	366	519460770	40	35.1885	12.1787	32.5116	MYC2_2_peak_51577	Chr5:519460618-519460942	325	519460790	30	22.1371	8.60797	19.7606	gene_Gb_05840	|
Merged-Chr3-279282691-2	Chr3:279282475-279282904	Promoter (1-2kb)	-1326	Gb_00228	MYC2_1_peakname|MYC2_2_peakname	2	279282670	376	28.5	24.6388	10.3756	22.1905	MYC2_1_peak_33979	Chr3:279282475-279282904	430	279282665	27	22.6661	9.76185	20.2651	MYC2_2_peak_36998	Chr3:279282533-279282854	322	279282674	30	26.6114	10.9893	24.1159	gene_Gb_00228	XP_006840312.1|squamosa promoter-binding-like protein 1 [Amborella trichopoda]
Merged-Chr9-440523020-2	Chr9:440522803-440523236	Promoter (<=1kb)	-508	Gb_17870	MYC2_1_peakname|MYC2_2_peakname	2	440523024	392.5	26.5	23.5517	10.3698	21.1411	MYC2_1_peak_69435	Chr9:440522803-440523236	434	440523039	30	28.1555	11.8632	25.628	MYC2_2_peak_75740	Chr9:440522846-440523196	351	440523008	23	18.9479	8.87632	16.6542	gene_Gb_17870	|
Merged-Chr4-504822257-2	Chr4:504822069-504822434	Promoter (<=1kb)	-943	Gb_31959	MYC2_1_peakname|MYC2_2_peakname	2	504822258	350.5	31	26.5011	10.3685	24.018	MYC2_1_peak_41342	Chr4:504822097-504822431	335	504822257	23	17.3222	7.95649	15.0507	MYC2_2_peak_44593	Chr4:504822069-504822434	366	504822258	39	35.6801	12.7805	32.9854	gene_Gb_31959	ABK25869.1|unknown [Picea sitchensis]
Merged-Chr12-113651855-2	Chr12:113651597-113652067	Promoter (1-2kb)	-1476	Gb_33230	MYC2_1_peakname|MYC2_2_peakname	2	113651858	378.5	26.5	23.4933	10.3633	21.0809	MYC2_1_peak_20847	Chr12:113651597-113652021	425	113651844	29	26.871	11.4805	24.372	MYC2_2_peak_22976	Chr12:113651736-113652067	332	113651871	24	20.1156	9.24617	17.7898	gene_Gb_33230	XP_006836210.1|protein SAD1/UNC-84 domain protein 1 [Amborella trichopoda]
Merged-Chr5-86972182-2	Chr5:86971919-86972455	Promoter (<=1kb)	-358	Gb_20970	MYC2_1_peakname|MYC2_2_peakname	2	86972111	522.5	26.5	23.4114	10.3441	20.9973	MYC2_1_peak_44125	Chr5:86971919-86972455	537	86972101	26	23.1048	10.3325	20.6933	MYC2_2_peak_47582	Chr5:86971924-86972431	508	86972121	27	23.718	10.3557	21.3012	gene_Gb_20970	RWR91048.1|putative UPF0481 protein [Cinnamomum micranthum f. kanehirae]
Merged-Chr2-783733534-2	Chr2:783733367-783733708	Promoter (<=1kb)	-868	Gb_03868	MYC2_1_peakname|MYC2_2_peakname	2	783733546	327.5	24	21.7646	10.1868	19.3836	MYC2_1_peak_31373	Chr2:783733375-783733708	334	783733546	22	19.4983	9.50306	17.168	MYC2_2_peak_34565	Chr2:783733367-783733687	321	783733547	26	24.0309	10.8706	21.5993	gene_Gb_03868	|
Merged-Chr3-411433588-2	Chr3:411433375-411433806	Promoter (<=1kb)	-323	Gb_33015	MYC2_1_peakname|MYC2_2_peakname	2	411433598	407	24	21.7646	10.1868	19.3836	MYC2_1_peak_34799	Chr3:411433395-411433776	382	411433601	22	19.4983	9.50306	17.168	MYC2_2_peak_37977	Chr3:411433375-411433806	432	411433596	26	24.0309	10.8706	21.5993	gene_Gb_33015	XP_006859016.1|dynamin-related protein 5A [Amborella trichopoda]
Merged-Chr1-145592892-2	Chr1:145592679-145593109	Promoter (<=1kb)	-759	Gb_13280	MYC2_1_peakname|MYC2_2_peakname	2	145592884	378.5	24	21.7977	10.1815	19.4173	MYC2_1_peak_1288	Chr1:145592729-145593054	326	145592883	21	18.2878	9.08988	15.99	MYC2_2_peak_1604	Chr1:145592679-145593109	431	145592885	27	25.3075	11.2732	22.8447	gene_Gb_13280	|
Merged-Chr2-508444597-2	Chr2:508444360-508444838	Promoter (1-2kb)	-1633	Gb_02775	MYC2_1_peakname|MYC2_2_peakname	2	508444547	443	24	21.9155	10.171	19.5363	MYC2_1_peak_29655	Chr2:508444392-508444798	407	508444541	19	15.9252	8.26353	13.6925	MYC2_2_peak_32558	Chr2:508444360-508444838	479	508444553	29	27.9058	12.0784	25.3801	gene_Gb_02775	OVA11282.1|Bromo adjacent homology (BAH) domain [Macleaya cordata]
Merged-Chr12-303043127-2	Chr12:303042958-303043312	Promoter (1-2kb)	-1294	Gb_25723	MYC2_1_peakname|MYC2_2_peakname	2	303043121	333.5	35	28.0523	10.1585	25.5321	MYC2_1_peak_22590	Chr12:303042958-303043312	355	303043155	36	29.5249	10.5984	26.9684	MYC2_2_peak_24690	Chr12:303042964-303043275	312	303043087	34	26.5797	9.71868	24.0958	gene_Gb_25723	OVA13044.1|Exocyst complex protein Exo70 [Macleaya cordata]
Merged-Chr10-377274218-2	Chr10:377274004-377274465	Promoter (<=1kb)	-257	Gb_22734	MYC2_1_peakname|MYC2_2_peakname	2	377274224	402	24	22.3655	10.1499	19.995	MYC2_1_peak_11524	Chr10:377274004-377274372	369	377274233	15	11.4618	6.61082	9.37066	MYC2_2_peak_12750	Chr10:377274031-377274465	435	377274215	33	33.2693	13.6889	30.6194	gene_Gb_22734	|
Merged-Chr12-556010689-2	Chr12:556010495-556010883	Promoter (1-2kb)	-1308	Gb_17752	MYC2_1_peakname|MYC2_2_peakname	2	556010675	383	28.5	24.2211	10.1285	21.7843	MYC2_1_peak_24686	Chr12:556010495-556010877	383	556010679	26	21.4893	9.41321	19.1164	MYC2_2_peak_26938	Chr12:556010501-556010883	383	556010671	31	26.9529	10.8438	24.4521	gene_Gb_17752	XP_010242518.1|PREDICTED: pentatricopeptide repeat-containing protein At1g03560, mitochondrial-like [Nelumbo nucifera]
Merged-Chr9-319760969-2	Chr9:319760754-319761195	Promoter (<=1kb)	-240	Gb_18086	MYC2_1_peakname|MYC2_2_peakname	2	319760916	420	31.5	25.8365	10.0751	23.3642	MYC2_1_peak_68435	Chr9:319760754-319761195	442	319760920	30	23.9877	9.56208	21.5564	MYC2_2_peak_74634	Chr9:319760765-319761162	398	319760913	33	27.6854	10.5882	25.172	gene_Gb_18086	XP_004495037.1|myosin-6-like [Cicer arietinum]
Merged-Chr4-508338524-2	Chr4:508338323-508338736	Promoter (1-2kb)	-1976	Gb_00464	MYC2_1_peakname|MYC2_2_peakname	2	508338573	382.5	27.5	23.5415	10.0437	21.119	MYC2_1_peak_41361	Chr4:508338323-508338736	414	508338571	24	19.5956	8.9491	17.2617	MYC2_2_peak_44616	Chr4:508338344-508338694	351	508338575	31	27.4874	11.1384	24.9763	gene_Gb_00464	|
Merged-Chr10-579953831-2	Chr10:579953034-579954518	Promoter (1-2kb)	-1175	Gb_37749	MYC2_1_peakname|MYC2_2_peakname	2	579953780	1048.5	23.5	21.4446	10.0225	19.0881	MYC2_1_peak_13359	Chr10:579953034-579954193	1160	579953784	29	28.449	12.3953	25.9092	MYC2_2_peak_14792	Chr10:579953582-579954518	937	579953777	18	14.4402	7.64965	12.267	gene_Gb_37749	XP_006848231.1|uncharacterized protein LOC18437972 isoform X1 [Amborella trichopoda]
Merged-Chr12-540154091-2	Chr12:540153819-540154352	Promoter (1-2kb)	-1050	Gb_04704	MYC2_1_peakname|MYC2_2_peakname	2	540154084	504	27.5	23.3824	10.0098	20.9702	MYC2_1_peak_24550	Chr12:540153819-540154352	534	540154145	28	22.9594	9.61409	20.5532	MYC2_2_peak_26770	Chr12:540153861-540154334	474	540154023	27	23.8055	10.4056	21.3872	gene_Gb_04704	|
Merged-Chr6-181361036-2	Chr6:181360839-181361250	Promoter (1-2kb)	-1213	Gb_04166	MYC2_1_peakname|MYC2_2_peakname	2	181361040	371.5	23.5	21.1626	10.0014	18.7975	MYC2_1_peak_51092	Chr6:181360863-181361250	388	181361058	25	23.2374	10.7426	20.8152	MYC2_2_peak_55341	Chr6:181360839-181361193	355	181361022	22	19.0878	9.26011	16.7797	gene_Gb_04166	|
Merged-Chr2-7299429-2	Chr2:7299204-7299659	Promoter (<=1kb)	-543	Gb_37427	MYC2_1_peakname|MYC2_2_peakname	2	7299424	422	23.5	21.1358	9.99606	18.7692	MYC2_1_peak_25293	Chr2:7299233-7299620	388	7299425	24	21.9738	10.3294	19.5807	MYC2_2_peak_27669	Chr2:7299204-7299659	456	7299424	23	20.2978	9.66272	17.9578	gene_Gb_37427	ABR17557.1|unknown [Picea sitchensis]
Merged-Chr8-77404600-2	Chr8:77404211-77404999	Promoter (1-2kb)	-1420	Gb_25577	MYC2_1_peakname|MYC2_2_peakname	2	77404420	765.5	23.5	21.202	9.97495	18.8382	MYC2_1_peak_60780	Chr8:77404226-77404967	742	77404416	20	17.0965	8.67671	14.8317	MYC2_2_peak_66226	Chr8:77404211-77404999	789	77404424	27	25.3075	11.2732	22.8447	gene_Gb_25577	ABK24255.1|unknown [Picea sitchensis]
Merged-Chr12-281976338-2	Chr12:281976169-281976503	Promoter (1-2kb)	-1335	Gb_09102	MYC2_1_peakname|MYC2_2_peakname	2	281976332	324	56.5	40.5538	9.97441	37.7529	MYC2_1_peak_22466	Chr12:281976185-281976503	319	281976333	59	42.8987	10.2751	40.0436	MYC2_2_peak_24551	Chr12:281976169-281976497	329	281976331	54	38.209	9.67371	35.4623	gene_Gb_09102	|
Merged-Chr5-366562558-2	Chr5:366562322-366562814	Promoter (1-2kb)	-1020	Gb_34284	MYC2_1_peakname|MYC2_2_peakname	2	366562491	470	23.5	21.2623	9.96967	18.8986	MYC2_1_peak_46833	Chr5:366562326-366562772	447	366562481	19	15.9252	8.26353	13.6925	MYC2_2_peak_50425	Chr5:366562322-366562814	493	366562501	28	26.5993	11.6758	24.1047	gene_Gb_34284	|
Merged-Chr11-6987220-2	Chr11:6987040-6987410	Promoter (1-2kb)	-1559	Gb_36240	MYC2_1_peakname|MYC2_2_peakname	2	6987247	355	23.5	21.4367	9.95909	19.0757	MYC2_1_peak_14278	Chr11:6987047-6987385	339	6987262	17	13.6469	7.43718	11.4831	MYC2_2_peak_15732	Chr11:6987040-6987410	371	6987232	30	29.2264	12.481	26.6683	gene_Gb_36240	ACR37127.1|unknown [Zea mays]
Merged-Chr9-665663902-2	Chr9:665663708-665664087	Promoter (<=1kb)	-889	Gb_19739	MYC2_1_peakname|MYC2_2_peakname	2	665663901	368	23.5	21.523	9.93257	19.1855	MYC2_1_peak_71371	Chr9:665663708-665664087	380	665663901	31	30.9141	13.0889	28.3287	MYC2_2_peak_77830	Chr9:665663730-665664085	356	665663901	16	12.1319	6.77625	10.0424	gene_Gb_19739	|
Merged-Chr3-396041575-2	Chr3:396041389-396041753	Promoter (<=1kb)	-233	Gb_21726	MYC2_1_peakname|MYC2_2_peakname	2	396041620	353	29.5	24.3823	9.92523	21.9446	MYC2_1_peak_34713	Chr3:396041389-396041753	365	396041620	29	24.1329	9.94561	21.6989	MYC2_2_peak_37890	Chr3:396041409-396041749	341	396041620	30	24.6318	9.90485	22.1904	gene_Gb_21726	|
Merged-Chr1-127328017-2	Chr1:127327845-127328193	Promoter (<=1kb)	-862	Gb_27434	MYC2_1_peakname|MYC2_2_peakname	2	127328036	346	29.5	24.3845	9.91925	21.945	MYC2_1_peak_1201	Chr1:127327845-127328187	343	127328036	28	22.9594	9.61409	20.5532	MYC2_2_peak_1509	Chr1:127327845-127328193	349	127328036	31	25.8095	10.2244	23.3369	gene_Gb_27434	|
Merged-Chr6-390694292-2	Chr6:390694050-390694512	Promoter (1-2kb)	-1120	Gb_28250	MYC2_1_peakname|MYC2_2_peakname	2	390694328	439	29.5	24.4306	9.90723	21.9888	MYC2_1_peak_52429	Chr6:390694096-390694512	417	390694327	26	20.6567	8.95105	18.3065	MYC2_2_peak_56911	Chr6:390694050-390694510	461	390694330	33	28.2045	10.8634	25.6711	gene_Gb_28250	|
Merged-Chr7-381787394-2	Chr7:381787191-381787587	Promoter (<=1kb)	-196	Gb_41204	MYC2_1_peakname|MYC2_2_peakname	2	381787411	338.5	24.5	21.5342	9.89835	19.1634	MYC2_1_peak_57812	Chr7:381787191-381787540	350	381787417	26	23.5861	10.6112	21.159	MYC2_2_peak_62871	Chr7:381787261-381787587	327	381787405	23	19.4822	9.1855	17.1677	gene_Gb_41204	|
Merged-Chr10-380366919-2	Chr10:380366675-380367123	Promoter (1-2kb)	-1308	Gb_18834	MYC2_1_peakname|MYC2_2_peakname	2	380366944	395	29	24.1044	9.89472	21.6727	MYC2_1_peak_11546	Chr10:380366675-380367123	449	380366938	32	27.8952	11.0262	25.3723	MYC2_2_peak_12769	Chr10:380366770-380367110	341	380366949	26	20.3137	8.76324	17.9731	gene_Gb_18834	|
Merged-Chr4-695184630-2	Chr4:695184431-695184833	Promoter (1-2kb)	-1336	Gb_40172	MYC2_1_peakname|MYC2_2_peakname	2	695184655	381	23.5	20.922	9.87013	18.5712	MYC2_1_peak_42995	Chr4:695184431-695184807	377	695184625	24	21.7099	10.1738	19.3348	MYC2_2_peak_46346	Chr4:695184449-695184833	385	695184685	23	20.1341	9.56647	17.8077	gene_Gb_40172	XP_011623322.1|WD repeat and HMG-box DNA-binding protein 1 [Amborella trichopoda]
Merged-Chr8-244467913-2	Chr8:244467721-244468090	Promoter (1-2kb)	-1493	Gb_38637	MYC2_1_peakname|MYC2_2_peakname	2	244467912	354.5	23	20.6205	9.80534	18.2735	MYC2_1_peak_62327	Chr8:244467721-244468090	370	244467918	26	24.5172	11.1558	22.0656	MYC2_2_peak_67774	Chr8:244467752-244468090	339	244467906	20	16.7238	8.45488	14.4813	gene_Gb_38637	|
Merged-Chr1-289746150-2	Chr1:289745923-289746366	Promoter (<=1kb)	-358	Gb_09174	MYC2_1_peakname|MYC2_2_peakname	2	289746140	402	23	20.5308	9.79476	18.1802	MYC2_1_peak_2269	Chr1:289745976-289746335	360	289746141	24	21.9738	10.3294	19.5807	MYC2_2_peak_2890	Chr1:289745923-289746366	444	289746140	22	19.0878	9.26011	16.7797	gene_Gb_09174	ABR17581.1|unknown [Picea sitchensis]
Merged-Chr2-189400460-2	Chr2:189400284-189400643	Promoter (<=1kb)	-669	Gb_26253	MYC2_1_peakname|MYC2_2_peakname	2	189400477	350.5	23	20.5637	9.77365	18.2155	MYC2_1_peak_26988	Chr2:189400284-189400628	345	189400485	20	17.0965	8.67671	14.8317	MYC2_2_peak_29496	Chr2:189400288-189400643	356	189400469	26	24.0309	10.8706	21.5993	gene_Gb_26253	|
Merged-Chr8-348904233-2	Chr8:348904017-348904425	Promoter (1-2kb)	-1708	Gb_19908	MYC2_1_peakname|MYC2_2_peakname	2	348904287	369.5	23	20.6871	9.76308	18.3404	MYC2_1_peak_63020	Chr8:348904017-348904411	395	348904298	18	14.775	7.85035	12.5761	MYC2_2_peak_68495	Chr8:348904082-348904425	344	348904276	28	26.5993	11.6758	24.1047	gene_Gb_19908	ABR17985.1|unknown [Picea sitchensis]
Merged-Chr7-193525738-2	Chr7:193525570-193525912	Promoter (<=1kb)	-618	Gb_37152	MYC2_1_peakname|MYC2_2_peakname	2	193525707	326.5	29	23.7956	9.75947	21.3718	MYC2_1_peak_56237	Chr7:193525570-193525891	322	193525709	28	22.9594	9.61409	20.5532	MYC2_2_peak_61279	Chr7:193525582-193525912	331	193525705	30	24.6318	9.90485	22.1904	gene_Gb_37152	|
Merged-Chr10-491584286-2	Chr10:491584090-491584479	Promoter (1-2kb)	-1658	Gb_34503	MYC2_1_peakname|MYC2_2_peakname	2	491584316	385.5	25	21.5809	9.75795	19.2162	MYC2_1_peak_12422	Chr10:491584098-491584479	382	491584333	27	24.2141	10.6397	21.7782	MYC2_2_peak_13739	Chr10:491584090-491584478	389	491584298	23	18.9477	8.8762	16.6542	gene_Gb_34503	RVW76616.1|Serine/arginine-rich splicing factor RS40 [Vitis vinifera]
Merged-Chr11-37858913-2	Chr11:37858636-37859390	Promoter (1-2kb)	-1609	Gb_30251	MYC2_1_peakname|MYC2_2_peakname	2	37858768	531	27.5	22.9596	9.74698	20.5558	MYC2_1_peak_14510	Chr11:37858661-37859390	730	37858771	30	25.3206	10.2771	22.8573	MYC2_2_peak_15956	Chr11:37858636-37858967	332	37858765	25	20.5986	9.21685	18.2543	gene_Gb_30251	XP_006849458.1|65-kDa microtubule-associated protein 6 [Amborella trichopoda]
Merged-Chr10-507045088-2	Chr10:507044875-507045276	Promoter (1-2kb)	-1055	Gb_41290	MYC2_1_peakname|MYC2_2_peakname	2	507045079	369	33.5	26.3424	9.73766	23.8603	MYC2_1_peak_12517	Chr10:507044875-507045269	395	507045096	35	28.3522	10.312	25.8229	MYC2_2_peak_13845	Chr10:507044934-507045276	343	507045062	32	24.3326	9.16332	21.8976	gene_Gb_41290	ABK25844.1|unknown [Picea sitchensis]
Merged-Chr12-95840720-2	Chr12:95840498-95840920	Promoter (<=1kb)	-426	Gb_01145	MYC2_1_peakname|MYC2_2_peakname	2	95840733	399	26	22.2373	9.67602	19.858	MYC2_1_peak_20709	Chr12:95840498-95840919	422	95840728	20	15.3587	7.65374	13.1464	MYC2_2_peak_22837	Chr12:95840545-95840920	376	95840738	32	29.116	11.6983	26.5697	gene_Gb_01145	|
Merged-hic_scaffold_22782-17308-2	hic_scaffold_22782:17080-17538	Promoter (<=1kb)	-578	Gb_07376	MYC2_1_peakname|MYC2_2_peakname	2	17313	454.5	97	63.8477	9.67111	60.6189	MYC2_1_peak_72689	hic_scaffold_22782:17080-17538	459	17317	90	57.6694	9.21782	54.5249	MYC2_2_peak_79379	hic_scaffold_22782:17083-17532	450	17309	104	70.026	10.1244	66.713	gene_Gb_07376	|
Merged-Chr9-74105472-2	Chr9:74105285-74105648	Promoter (1-2kb)	-1662	Gb_28294	MYC2_1_peakname|MYC2_2_peakname	2	74105472	344	23	20.262	9.64166	17.9205	MYC2_1_peak_66552	Chr9:74105285-74105648	364	74105478	23	20.2262	9.6206	17.8833	MYC2_2_peak_72484	Chr9:74105316-74105639	324	74105466	23	20.2978	9.66272	17.9578	gene_Gb_28294	AFB32795.1|hypothetical protein 0_2885_01, partial [Larix decidua]
Merged-Chr7-192307995-2	Chr7:192307803-192308171	Promoter (<=1kb)	-774	Gb_05834	MYC2_1_peakname|MYC2_2_peakname	2	192308030	345.5	24.5	21.0853	9.61889	18.7347	MYC2_1_peak_56233	Chr7:192307803-192308165	363	192308043	27	24.302	10.6903	21.8643	MYC2_2_peak_61276	Chr7:192307844-192308171	328	192308016	22	17.8687	8.54747	15.6051	gene_Gb_05834	|
Merged-Chr12-540249913-2	Chr12:540249749-540250083	Promoter (<=1kb)	-171	Gb_04701	MYC2_1_peakname|MYC2_2_peakname	2	540249937	321	28.5	23.2924	9.61776	20.8845	MYC2_1_peak_24553	Chr12:540249749-540250083	335	540249937	31	26.5221	10.6087	24.0297	MYC2_2_peak_26774	Chr12:540249757-540250063	307	540249937	26	20.0627	8.62681	17.7393	gene_Gb_04701	ABK26129.1|unknown [Picea sitchensis]
Merged-Chr11-34375186-2	Chr11:34370080-34377239	Promoter (1-2kb)	-1850	Gb_14001	MYC2_1_peakname|MYC2_2_peakname	2	34376678	3768	22.5	20.2273	9.61457	17.9032	MYC2_1_peak_14446	Chr11:34370080-34377239	7160	34376678	28	27.1235	11.9821	24.6125	MYC2_2_peak_15897	Chr11:34376525-34376900	376	34376678	17	13.331	7.24704	11.1938	gene_Gb_14001	XP_011625110.1|cytochrome P450 86B1 [Amborella trichopoda]
Merged-Chr10-636789296-2	Chr10:636789074-636789547	Promoter (1-2kb)	-1728	Gb_28485	MYC2_1_peakname|MYC2_2_peakname	2	636789286	415.5	22.5	20.1265	9.60928	17.7989	MYC2_1_peak_13705	Chr10:636789074-636789547	474	636789286	27	25.8128	11.5689	23.3307	MYC2_2_peak_15135	Chr10:636789105-636789461	357	636789286	18	14.4402	7.64965	12.267	gene_Gb_28485	XP_034197845.1|E3 ubiquitin-protein ligase RFWD3-like isoform X2 [Prunus dulcis]
Merged-Chr3-594081716-2	Chr3:594081528-594081888	Promoter (1-2kb)	-1443	Gb_29447	MYC2_1_peakname|MYC2_2_peakname	2	594081729	343	22.5	19.9806	9.59874	17.6483	MYC2_1_peak_36426	Chr3:594081562-594081888	327	594081730	25	23.2374	10.7426	20.8152	MYC2_2_peak_39622	Chr3:594081528-594081886	359	594081728	20	16.7238	8.45488	14.4813	gene_Gb_29447	KAF5185162.1|L-type lectin-domain containing receptor kinase IX.1 [Thalictrum thalictroides]
Merged-Chr6-247224278-2	Chr6:247224086-247224494	Promoter (1-2kb)	-1110	Gb_39804	MYC2_1_peakname|MYC2_2_peakname	2	247224272	375.5	23.5	20.4956	9.58918	18.1554	MYC2_1_peak_51488	Chr6:247224096-247224494	399	247224300	26	23.7664	10.7162	21.3382	MYC2_2_peak_55824	Chr6:247224086-247224437	352	247224244	21	17.2248	8.46216	14.9726	gene_Gb_39804	OVA09875.1|Pyruvate kinase [Macleaya cordata]
Merged-Chr5-358615747-2	Chr5:358615525-358616015	Promoter (<=1kb)	-109	Gb_20440	MYC2_1_peakname|MYC2_2_peakname	2	358615734	391	22.5	19.8981	9.58289	17.5629	MYC2_1_peak_46773	Chr5:358615525-358615869	345	358615712	22	19.4983	9.50306	17.168	MYC2_2_peak_50363	Chr5:358615579-358616015	437	358615757	23	20.2978	9.66272	17.9578	gene_Gb_20440	RWR73992.1|aspartate--tRNA ligase, chloroplastic/mitochondrial [Cinnamomum micranthum f. kanehirae]
Merged-Chr1-417513933-2	Chr1:417513634-417514162	Promoter (1-2kb)	-1097	Gb_38294	MYC2_1_peakname|MYC2_2_peakname	2	417513916	435	22.5	19.978	9.56706	17.6459	MYC2_1_peak_3305	Chr1:417513799-417514162	364	417513916	19	15.9252	8.26353	13.6925	MYC2_2_peak_3916	Chr1:417513634-417514139	506	417513916	26	24.0309	10.8706	21.5993	gene_Gb_38294	XP_031482083.1|cilia- and flagella-associated protein 251 [Nymphaea colorata]
Merged-Chr1-251966728-2	Chr1:251966485-251966954	Promoter (1-2kb)	-1930	Gb_22817	MYC2_1_peakname|MYC2_2_peakname	2	251966709	447	78	52.1272	9.52598	49.1029	MYC2_1_peak_2040	Chr1:251966485-251966954	470	251966704	68	43.4781	8.78335	40.6112	MYC2_2_peak_2600	Chr1:251966525-251966948	424	251966714	88	60.7762	10.2686	57.5946	gene_Gb_22817	TYJ16539.1|hypothetical protein E1A91_A10G261400v1 [Gossypium mustelinum]
Merged-Chr3-584344786-2	Chr3:584344557-584345086	Promoter (1-2kb)	-1991	Gb_23467	MYC2_1_peakname|MYC2_2_peakname	2	584344687	448.5	23	19.916	9.43351	17.5809	MYC2_1_peak_36363	Chr3:584344557-584344934	378	584344687	22	18.3066	8.80173	16.0066	MYC2_2_peak_39556	Chr3:584344568-584345086	519	584344687	24	21.5254	10.0653	19.1551	gene_Gb_23467	|
Merged-Chr1-800588698-2	Chr1:800588510-800588884	Promoter (<=1kb)	-422	Gb_33542	MYC2_1_peakname|MYC2_2_peakname	2	800588718	365.5	24	20.4513	9.41949	18.1146	MYC2_1_peak_6046	Chr1:800588523-800588878	356	800588723	26	23.1048	10.3325	20.6933	MYC2_2_peak_6820	Chr1:800588510-800588884	375	800588714	22	17.7978	8.50648	15.5358	gene_Gb_33542	ABK26313.1|unknown [Picea sitchensis]
Merged-Chr4-617462076-2	Chr4:617461862-617462288	Promoter (<=1kb)	-119	Gb_35822	MYC2_1_peakname|MYC2_2_peakname	2	617462028	387	24	20.6791	9.39574	18.3382	MYC2_1_peak_42337	Chr4:617461905-617462251	347	617462064	18	13.8036	7.27099	11.634	MYC2_2_peak_45610	Chr4:617461862-617462288	427	617461993	30	27.5545	11.5205	25.0425	gene_Gb_35822	|
Merged-Chr6-5350564-2	Chr6:5350299-5350783	Promoter (1-2kb)	-1635	Gb_34965	MYC2_1_peakname|MYC2_2_peakname	2	5350515	411.5	22	19.3488	9.39214	17.031	MYC2_1_peak_49410	Chr6:5350299-5350756	458	5350510	24	21.9738	10.3294	19.5807	MYC2_2_peak_53295	Chr6:5350419-5350783	365	5350520	20	16.7238	8.45488	14.4813	gene_Gb_34965	|
Merged-Chr5-472291485-2	Chr5:472291139-472291813	Promoter (<=1kb)	-317	Gb_24133	MYC2_1_peakname|MYC2_2_peakname	2	472291540	629.5	22	19.3117	9.38687	16.9919	MYC2_1_peak_47545	Chr5:472291139-472291786	648	472291432	23	20.7273	9.91624	18.3642	MYC2_2_peak_51232	Chr5:472291203-472291813	611	472291648	21	17.8962	8.85749	15.6196	gene_Gb_24133	|
Merged-Chr11-455751275-2	Chr11:455751052-455751479	Promoter (1-2kb)	-1072	Gb_17908	MYC2_1_peakname|MYC2_2_peakname	2	455751273	392.5	22	19.3109	9.37101	16.9934	MYC2_1_peak_18276	Chr11:455751052-455751479	428	455751276	20	17.0965	8.67671	14.8317	MYC2_2_peak_20233	Chr11:455751107-455751463	357	455751270	24	21.5254	10.0653	19.1551	gene_Gb_17908	|
Merged-Chr2-341809351-2	Chr2:341809083-341809681	Promoter (1-2kb)	-1021	Gb_37168	MYC2_1_peakname|MYC2_2_peakname	2	341809232	524.5	22	19.403	9.36047	17.0877	MYC2_1_peak_28243	Chr2:341809083-341809681	599	341809232	18	14.775	7.85035	12.5761	MYC2_2_peak_31030	Chr2:341809096-341809545	450	341809231	26	24.0309	10.8706	21.5993	gene_Gb_37168	|
Merged-Chr11-596823274-2	Chr11:596823087-596823468	Promoter (1-2kb)	-1500	Gb_39347	MYC2_1_peakname|MYC2_2_peakname	2	596823294	361	35.5	26.6898	9.34944	24.1939	MYC2_1_peak_19497	Chr11:596823101-596823440	340	596823293	34	25.4301	9.15519	22.965	MYC2_2_peak_21444	Chr11:596823087-596823468	382	596823295	37	27.9494	9.54369	25.4227	gene_Gb_39347	|
Merged-Chr8-108279239-2	Chr8:108279012-108279458	Promoter (1-2kb)	-1857	Gb_06140	MYC2_1_peakname|MYC2_2_peakname	2	108279220	435.5	31.5	24.3635	9.31359	21.9256	MYC2_1_peak_60972	Chr8:108279012-108279456	445	108279219	30	23.0353	9.06516	20.6273	MYC2_2_peak_66440	Chr8:108279033-108279458	426	108279221	33	25.6917	9.56202	23.2238	gene_Gb_06140	XP_031474455.1|leucine-rich repeat receptor protein kinase EMS1 [Nymphaea colorata]
Merged-Chr5-509443115-2	Chr5:509442729-509443502	Promoter (<=1kb)	-466	Gb_05197	MYC2_1_peakname|MYC2_2_peakname	2	509442902	752	24	20.3065	9.31319	17.9734	MYC2_1_peak_47769	Chr5:509442750-509443502	753	509442902	21	16.9822	8.32037	14.7299	MYC2_2_peak_51496	Chr5:509442729-509443479	751	509442902	27	23.6307	10.306	21.2169	gene_Gb_05197	ADE75738.1|unknown [Picea sitchensis]
Merged-Chr4-42850548-2	Chr4:42850248-42850828	Promoter (<=1kb)	-670	Gb_34832	MYC2_1_peakname|MYC2_2_peakname	2	42850500	549	24.5	20.4773	9.30688	18.1321	MYC2_1_peak_38018	Chr4:42850300-42850828	529	42850607	26	20.6567	8.95105	18.3065	MYC2_2_peak_41187	Chr4:42850248-42850816	569	42850392	23	20.2978	9.66272	17.9578	gene_Gb_34832	ADE77766.1|unknown [Picea sitchensis]
Merged-Chr11-322463127-2	Chr11:322462932-322463324	Promoter (<=1kb)	-413	Gb_34108	MYC2_1_peakname|MYC2_2_peakname	2	322463112	387.5	24	20.21	9.25573	17.8825	MYC2_1_peak_16881	Chr11:322462932-322463324	393	322463118	27	23.9543	10.4907	21.5236	MYC2_2_peak_18782	Chr11:322462936-322463317	382	322463106	21	16.4657	8.02077	14.2414	gene_Gb_34108	ABK23053.1|unknown [Picea sitchensis]
Merged-hic_scaffold_12598-32978-2	hic_scaffold_12598:32753-33204	Promoter (<=1kb)	-71	Gb_02795	MYC2_1_peakname|MYC2_2_peakname	2	32971	422	114.5	72.1835	9.24172	68.8624	MYC2_1_peak_71800	hic_scaffold_12598:32753-33204	452	32947	102	61.6041	8.6115	58.4041	MYC2_2_peak_78358	hic_scaffold_12598:32783-33174	392	32995	127	82.763	9.87194	79.3207	gene_Gb_02795	QHN82244.1|uncharacterized protein DS421_20g694090 [Arachis hypogaea]
Merged-Chr3-516269370-2	Chr3:516269212-516269531	Promoter (1-2kb)	-1700	Gb_12127	MYC2_1_peakname|MYC2_2_peakname	2	516269384	308	27	21.8478	9.24082	19.4762	MYC2_1_peak_35870	Chr3:516269222-516269531	310	516269382	31	26.6754	10.6921	24.1809	MYC2_2_peak_38940	Chr3:516269212-516269517	306	516269386	23	17.0201	7.78955	14.7714	gene_Gb_12127	XP_010908746.1|equilibrative nucleotide transporter 1 [Elaeis guineensis]
Merged-Chr5-677570516-2	Chr5:677570246-677570770	Promoter (<=1kb)	-955	Gb_14283	MYC2_1_peakname|MYC2_2_peakname	2	677570486	488	23.5	19.8854	9.23456	17.5648	MYC2_1_peak_48883	Chr5:677570246-677570770	525	677570486	26	23.1048	10.3325	20.6933	MYC2_2_peak_52729	Chr5:677570300-677570750	451	677570486	21	16.6661	8.13663	14.4362	gene_Gb_14283	ABK25818.1|unknown [Picea sitchensis]
Merged-Chr10-214507721-2	Chr10:214507480-214507949	Promoter (<=1kb)	-722	Gb_28807	MYC2_1_peakname|MYC2_2_peakname	2	214507756	434.5	21.5	18.8388	9.19613	16.5411	MYC2_1_peak_10395	Chr10:214507480-214507927	448	214507762	25	23.2374	10.7426	20.8152	MYC2_2_peak_11606	Chr10:214507529-214507949	421	214507749	18	14.4402	7.64965	12.267	gene_Gb_28807	ABR16916.1|unknown [Picea sitchensis]
Merged-Chr6-315712724-2	Chr6:315712520-315712941	Promoter (<=1kb)	-399	Gb_41791	MYC2_1_peakname|MYC2_2_peakname	2	315712731	362.5	21.5	18.8388	9.19613	16.5411	MYC2_1_peak_51909	Chr6:315712568-315712941	374	315712735	25	23.2374	10.7426	20.8152	MYC2_2_peak_56341	Chr6:315712520-315712870	351	315712727	18	14.4402	7.64965	12.267	gene_Gb_41791	ABK21133.1|unknown [Picea sitchensis]
Merged-Chr3-404148353-2	Chr3:404148042-404148602	Promoter (<=1kb)	-330	Gb_31057	MYC2_1_peakname|MYC2_2_peakname	2	404148398	478	21.5	18.8388	9.19613	16.5411	MYC2_1_peak_34765	Chr3:404148187-404148581	395	404148403	25	23.2374	10.7426	20.8152	MYC2_2_peak_37939	Chr3:404148042-404148602	561	404148392	18	14.4402	7.64965	12.267	gene_Gb_31057	XP_030535126.1|L-2-hydroxyglutarate dehydrogenase, mitochondrial-like [Rhodamnia argentea]
Merged-Chr7-307089607-2	Chr7:307089267-307089909	Promoter (<=1kb)	-422	Gb_36622	MYC2_1_peakname|MYC2_2_peakname	2	307089547	594	21.5	18.6973	9.18027	16.3938	MYC2_1_peak_57136	Chr7:307089267-307089909	643	307089545	22	19.4983	9.50306	17.168	MYC2_2_peak_62218	Chr7:307089354-307089898	545	307089549	21	17.8962	8.85749	15.6196	gene_Gb_36622	PSS30735.1|Ethylene-responsive transcription factor [Actinidia chinensis var. chinensis]
Merged-Chr5-121021638-2	Chr5:121021454-121021817	Promoter (1-2kb)	-1624	Gb_38230	MYC2_1_peakname|MYC2_2_peakname	2	121021614	350.5	23	19.4598	9.16792	17.1373	MYC2_1_peak_44432	Chr5:121021454-121021817	364	121021613	22	18.4892	8.90839	16.1855	MYC2_2_peak_47966	Chr5:121021473-121021809	337	121021615	24	20.4304	9.42744	18.0891	gene_Gb_38230	ABK21406.1|unknown [Picea sitchensis]
Merged-Chr7-95969283-2	Chr7:95969080-95969528	Promoter (<=1kb)	-952	Gb_41270	MYC2_1_peakname|MYC2_2_peakname	2	95969307	405	31	24.3632	9.12262	21.9453	MYC2_1_peak_55567	Chr7:95969080-95969443	364	95969305	21	13.6109	6.43334	11.46	MYC2_2_peak_60506	Chr7:95969083-95969528	446	95969309	41	35.1154	11.8119	32.4306	gene_Gb_41270	KYP34179.1|Putative UPF0481 protein At3g02645 family [Cajanus cajan]
Merged-Chr8-512546964-2	Chr8:512546781-512547167	Promoter (<=1kb)	-918	Gb_31072	MYC2_1_peakname|MYC2_2_peakname	2	512546986	355	34.5	25.7088	9.11914	23.2431	MYC2_1_peak_64346	Chr8:512546793-512547167	375	512546986	38	29.9263	10.2015	27.356	MYC2_2_peak_69958	Chr8:512546781-512547115	335	512546986	31	21.4913	8.03679	19.1303	gene_Gb_31072	|
Merged-Chr8-38283336-2	Chr8:38283118-38283567	Promoter (1-2kb)	-1319	Gb_07405	MYC2_1_peakname|MYC2_2_peakname	2	38283326	396.5	30.5	23.2568	9.03795	20.8475	MYC2_1_peak_60485	Chr8:38283118-38283567	450	38283334	31	24.1577	9.35758	21.7222	MYC2_2_peak_65704	Chr8:38283160-38283502	343	38283319	30	22.3559	8.71831	19.9729	gene_Gb_07405	XP_012066228.2|LOW QUALITY PROTEIN: polyubiquitin-A [Jatropha curcas]
Merged-Chr2-491936668-2	Chr2:491936479-491936861	Promoter (<=1kb)	-596	Gb_21173	MYC2_1_peakname|MYC2_2_peakname	2	491936636	373	30.5	23.245	9.03236	20.8366	MYC2_1_peak_29559	Chr2:491936485-491936861	377	491936635	30	23.0353	9.06516	20.6273	MYC2_2_peak_32453	Chr2:491936479-491936847	369	491936638	31	23.4547	8.99955	21.046	gene_Gb_21173	ABK23677.1|unknown [Picea sitchensis]
Merged-Chr10-647763541-2	Chr10:647763350-647763745	Promoter (<=1kb)	-426	Gb_38465	MYC2_1_peakname|MYC2_2_peakname	2	647763557	356	23	19.2532	9.03166	16.9486	MYC2_1_peak_13786	Chr10:647763378-647763745	368	647763557	25	21.8402	9.92669	19.4609	MYC2_2_peak_15233	Chr10:647763350-647763693	344	647763557	21	16.6661	8.13663	14.4362	gene_Gb_38465	ABR17371.1|unknown [Picea sitchensis]
Merged-Chr4-147180634-2	Chr4:147180463-147180828	Promoter (1-2kb)	-1896	Gb_05666	MYC2_1_peakname|MYC2_2_peakname	2	147180613	340	25	20.3437	9.03121	18.013	MYC2_1_peak_38685	Chr4:147180466-147180828	363	147180613	28	24.0167	10.1991	21.5853	MYC2_2_peak_41932	Chr4:147180463-147180779	317	147180613	22	16.6706	7.86332	14.4406	gene_Gb_05666	XP_006849900.1|chaperone protein dnaJ 10 [Amborella trichopoda]
Merged-Chr12-301606501-2	Chr12:301606329-301606680	Promoter (1-2kb)	-1865	Gb_25728	MYC2_1_peakname|MYC2_2_peakname	2	301606524	332.5	30.5	23.2618	9.02116	20.8452	MYC2_1_peak_22583	Chr12:301606343-301606680	338	301606525	28	20.832	8.48031	18.4665	MYC2_2_peak_24681	Chr12:301606329-301606655	327	301606524	33	25.6917	9.56202	23.2238	gene_Gb_25728	XP_020523756.1|uncharacterized protein LOC18435640 isoform X1 [Amborella trichopoda]
Merged-Chr6-582259042-2	Chr6:582258718-582259317	Promoter (<=1kb)	-205	Gb_39492	MYC2_1_peakname|MYC2_2_peakname	2	582259123	510	21	18.1494	8.98425	15.8628	MYC2_1_peak_53786	Chr6:582258858-582259277	420	582259102	23	20.7273	9.91624	18.3642	MYC2_2_peak_58567	Chr6:582258718-582259317	600	582259144	19	15.5715	8.05227	13.3614	gene_Gb_39492	ABR17445.1|unknown [Picea sitchensis]
Merged-Chr5-301614515-2	Chr5:301614292-301614731	Promoter (1-2kb)	-1381	Gb_26386	MYC2_1_peakname|MYC2_2_peakname	2	301614472	413	21	18.111	8.97897	15.8247	MYC2_1_peak_46419	Chr5:301614292-301614731	440	301614474	22	19.4983	9.50306	17.168	MYC2_2_peak_49960	Chr5:301614327-301614712	386	301614471	20	16.7238	8.45488	14.4813	gene_Gb_26386	|
Merged-Chr11-152951622-2	Chr11:152951437-152951800	Promoter (<=1kb)	-278	Gb_30832	MYC2_1_peakname|MYC2_2_peakname	2	152951628	334.5	21	18.092	8.97368	15.8048	MYC2_1_peak_15284	Chr11:152951474-152951800	327	152951633	21	18.2878	9.08988	15.99	MYC2_2_peak_16831	Chr11:152951437-152951778	342	152951622	21	17.8962	8.85749	15.6196	gene_Gb_30832	AEJ87848.1|omega-6-desaturase [Ginkgo biloba]
Merged-Chr8-31913777-2	Chr8:31913497-31914072	Promoter (1-2kb)	-1283	Gb_39000	MYC2_1_peakname|MYC2_2_peakname	2	31913870	556	21	18.0922	8.96841	15.8057	MYC2_1_peak_60454	Chr8:31913497-31914037	541	31913869	20	17.0965	8.67671	14.8317	MYC2_2_peak_65664	Chr8:31913502-31914072	571	31913870	22	19.0878	9.26011	16.7797	gene_Gb_39000	XP_010246145.1|PREDICTED: mitogen-activated protein kinase kinase kinase NPK1-like [Nelumbo nucifera]
Merged-Chr6-318209078-2	Chr6:318208873-318209347	Promoter (<=1kb)	-808	Gb_16507	MYC2_1_peakname|MYC2_2_peakname	2	318209066	402.5	21	18.1115	8.96312	15.8252	MYC2_1_peak_51931	Chr6:318208873-318209212	340	318209068	19	15.9252	8.26353	13.6925	MYC2_2_peak_56372	Chr6:318208883-318209347	465	318209064	23	20.2978	9.66272	17.9578	gene_Gb_16507	XP_010271435.1|PREDICTED: probable transcription factor PosF21 isoform X1 [Nelumbo nucifera]
Merged-Chr5-672991871-2	Chr5:672991703-672992045	Promoter (<=1kb)	-418	Gb_31429	MYC2_1_peakname|MYC2_2_peakname	2	672991826	316	25	20.1944	8.91806	17.8659	MYC2_1_peak_48849	Chr5:672991703-672992012	310	672991819	21	15.8536	7.67002	13.6335	MYC2_2_peak_52692	Chr5:672991724-672992045	322	672991834	29	24.5352	10.1661	22.0983	gene_Gb_31429	|
Merged-Chr3-38611309-2	Chr3:38611092-38611521	Promoter (<=1kb)	-509	Gb_11068	MYC2_1_peakname|MYC2_2_peakname	2	38611278	396.5	21.5	18.1843	8.86598	15.903	MYC2_1_peak_31711	Chr3:38611131-38611521	391	38611279	23	20.1449	9.5728	17.8032	MYC2_2_peak_34848	Chr3:38611092-38611493	402	38611277	20	16.2238	8.15916	14.0027	gene_Gb_11068	XP_011623708.1|transmembrane protein 53 isoform X1 [Amborella trichopoda]
Merged-Chr10-284078307-2	Chr10:284078021-284078802	Promoter (1-2kb)	-1861	Gb_38618	MYC2_1_peakname|MYC2_2_peakname	2	284078179	548	22.5	18.7608	8.81334	16.4676	MYC2_1_peak_10860	Chr10:284078046-284078359	314	284078179	18	13.8036	7.27099	11.634	MYC2_2_peak_12127	Chr10:284078021-284078802	782	284078179	27	23.718	10.3557	21.3012	gene_Gb_38618	KAF3778443.1|Calcium-dependent protein kinase 8 [Nymphaea thermarum]
Merged-Chr12-8134244-2	Chr12:8134081-8134419	Promoter (<=1kb)	-908	Gb_11823	MYC2_1_peakname|MYC2_2_peakname	2	8134250	315.5	26	20.4149	8.80094	18.0791	MYC2_1_peak_19983	Chr12:8134094-8134419	326	8134250	28	22.9594	9.61409	20.5532	MYC2_2_peak_21942	Chr12:8134081-8134385	305	8134249	24	17.8703	7.98779	15.6051	gene_Gb_11823	|
Merged-Chr3-127110335-2	Chr3:127110116-127110541	Promoter (1-2kb)	-1686	Gb_12466	MYC2_1_peakname|MYC2_2_peakname	2	127110360	379	20.5	17.5349	8.77767	15.2647	MYC2_1_peak_32566	Chr3:127110177-127110508	332	127110360	22	19.4983	9.50306	17.168	MYC2_2_peak_35608	Chr3:127110116-127110541	426	127110360	19	15.5715	8.05227	13.3614	gene_Gb_12466	ADE76772.1|unknown [Picea sitchensis]
Merged-Chr2-724314133-2	Chr2:724313920-724314320	Promoter (<=1kb)	-933	Gb_33262	MYC2_1_peakname|MYC2_2_peakname	2	724314162	347	20.5	17.5058	8.77238	15.2356	MYC2_1_peak_30999	Chr2:724313920-724314293	374	724314148	21	18.2878	9.08988	15.99	MYC2_2_peak_34118	Chr2:724314001-724314320	320	724314175	20	16.7238	8.45488	14.4813	gene_Gb_33262	ADE77937.1|unknown [Picea sitchensis]
Merged-Chr12-98728173-2	Chr12:98727983-98728358	Promoter (1-2kb)	-1081	Gb_17267	MYC2_1_peakname|MYC2_2_peakname	2	98728165	327	20.5	17.5065	8.76182	15.2361	MYC2_1_peak_20735	Chr12:98727983-98728315	333	98728165	19	15.9252	8.26353	13.6925	MYC2_2_peak_22867	Chr12:98728038-98728358	321	98728165	22	19.0878	9.26011	16.7797	gene_Gb_17267	ABK22738.1|unknown [Picea sitchensis]
Merged-Chr1-583031397-2	Chr1:583031171-583031664	Promoter (1-2kb)	-1803	Gb_02406	MYC2_1_peakname|MYC2_2_peakname	2	583031352	418.5	20.5	17.5065	8.76182	15.2361	MYC2_1_peak_4473	Chr1:583031207-583031549	343	583031347	19	15.9252	8.26353	13.6925	MYC2_2_peak_5121	Chr1:583031171-583031664	494	583031357	22	19.0878	9.26011	16.7797	gene_Gb_02406	|
Merged-Chr4-709273850-2	Chr4:709273652-709274052	Promoter (<=1kb)	-805	Gb_01770	MYC2_1_peakname|MYC2_2_peakname	2	709273866	373	44	30.0934	8.75715	27.5234	MYC2_1_peak_43118	Chr4:709273676-709274052	377	709273865	46	32.6625	9.33872	30.0339	MYC2_2_peak_46481	Chr4:709273652-709274020	369	709273868	42	27.5243	8.17559	25.0129	gene_Gb_01770	|
Merged-Chr11-96300418-2	Chr11:96300186-96300635	Promoter (1-2kb)	-1627	Gb_12567	MYC2_1_peakname|MYC2_2_peakname	2	96300408	392	20.5	17.5364	8.75653	15.2669	MYC2_1_peak_14827	Chr11:96300259-96300635	377	96300426	18	14.775	7.85035	12.5761	MYC2_2_peak_16327	Chr11:96300186-96300592	407	96300391	23	20.2978	9.66272	17.9578	gene_Gb_12567	|
Merged-Chr5-699569584-2	Chr5:699569386-699569797	Promoter (<=1kb)	-925	Gb_23759	MYC2_1_peakname|MYC2_2_peakname	2	699569548	395	31	23.0125	8.72433	20.6071	MYC2_1_peak_49025	Chr5:699569389-699569766	378	699569553	27	18.0461	7.32415	15.7637	MYC2_2_peak_52888	Chr5:699569386-699569797	412	699569543	35	27.9789	10.1245	25.4504	gene_Gb_23759	OMO51770.1|Retrotransposon gag protein [Corchorus olitorius]
Merged-Chr10-374000356-2	Chr10:374000164-374000569	Promoter (<=1kb)	-769	Gb_18026	MYC2_1_peakname|MYC2_2_peakname	2	374000296	384.5	20	17.1094	8.58691	14.861	MYC2_1_peak_11508	Chr10:374000166-374000569	404	374000290	24	21.9738	10.3294	19.5807	MYC2_2_peak_12728	Chr10:374000164-374000528	365	374000303	16	12.245	6.84443	10.1413	gene_Gb_18026	ABK24626.1|unknown [Picea sitchensis]
Merged-Chr3-559254575-2	Chr3:559254383-559254767	Promoter (1-2kb)	-1300	Gb_08623	MYC2_1_peakname|MYC2_2_peakname	2	559254567	357	20	17.0292	8.58164	14.779	MYC2_1_peak_36180	Chr3:559254411-559254767	357	559254574	23	20.7273	9.91624	18.3642	MYC2_2_peak_39345	Chr3:559254383-559254739	357	559254560	17	13.331	7.24704	11.1938	gene_Gb_08623	XP_023898460.1|DExH-box ATP-dependent RNA helicase DExH3 isoform X1 [Quercus suber]
Merged-Chr11-42932643-2	Chr11:42932427-42932890	Promoter (1-2kb)	-1259	Gb_00144	MYC2_1_peakname|MYC2_2_peakname	2	42932678	415.5	20	16.9107	8.56051	14.6561	MYC2_1_peak_14545	Chr11:42932445-42932811	367	42932668	19	15.9252	8.26353	13.6925	MYC2_2_peak_15996	Chr11:42932427-42932890	464	42932689	21	17.8962	8.85749	15.6196	gene_Gb_00144	XP_017245005.1|PREDICTED: LOB domain-containing protein 1-like [Daucus carota subsp. sativus]
Merged-Chr6-503372143-2	Chr6:503371938-503372340	Promoter (1-2kb)	-1573	Gb_12083	MYC2_1_peakname|MYC2_2_peakname	2	503372130	373.5	20	16.9107	8.56051	14.6561	MYC2_1_peak_53271	Chr6:503371977-503372320	344	503372110	19	15.9252	8.26353	13.6925	MYC2_2_peak_57891	Chr6:503371938-503372340	403	503372149	21	17.8962	8.85749	15.6196	gene_Gb_12083	XP_008787278.1|uncharacterized protein LOC103705371 [Phoenix dactylifera]
Merged-Chr6-134992696-2	Chr6:134992455-134992920	Promoter (1-2kb)	-1949	Gb_32354	MYC2_1_peakname|MYC2_2_peakname	2	134992696	421	66	42.0835	8.54656	39.255	MYC2_1_peak_50787	Chr6:134992455-134992920	466	134992690	79	54.9093	10.1836	51.8107	MYC2_2_peak_54917	Chr6:134992517-134992892	376	134992701	53	29.2577	6.90953	26.6993	gene_Gb_32354	AKH41022.1|cytochrome P450 CYP76AA22 [Thuja plicata]
Merged-Chr3-746407767-2	Chr3:746407598-746407939	Promoter (<=1kb)	-731	Gb_04598	MYC2_1_peakname|MYC2_2_peakname	2	746407780	323.5	24.5	19.2168	8.53462	16.9169	MYC2_1_peak_37598	Chr3:746407598-746407939	342	746407777	28	22.9594	9.61409	20.5532	MYC2_2_peak_40778	Chr3:746407614-746407918	305	746407783	21	15.4741	7.45514	13.2805	gene_Gb_04598	B8LK84.1|RecName: Full=Anamorsin homolog 1; AltName: Full=Fe-S cluster assembly protein DRE2 homolog 1 [Picea sitchensis]
Merged-hic_scaffold_67755-3698-2	hic_scaffold_67755:3438-3950	Promoter (<=1kb)	-432	Gb_36710	MYC2_1_peakname|MYC2_2_peakname	2	3728	491.5	395.5	221.828	8.50887	217.545	MYC2_1_peak_73739	hic_scaffold_67755:3438-3950	513	3726	377	207.311	8.26864	203.059	MYC2_2_peak_80489	hic_scaffold_67755:3468-3937	470	3729	414	236.346	8.7491	232.031	gene_Gb_36710	|
Merged-Chr10-279434370-2	Chr10:279434156-279434586	Promoter (<=1kb)	-753	Gb_01688	MYC2_1_peakname|MYC2_2_peakname	2	279434424	370	22.5	17.9883	8.46081	15.7088	MYC2_1_peak_10837	Chr10:279434215-279434523	309	279434416	21	16.4613	8.01821	14.217	MYC2_2_peak_12103	Chr10:279434156-279434586	431	279434432	24	19.5152	8.90341	17.2005	gene_Gb_01688	ADE77333.1|unknown [Picea sitchensis]
Merged-hic_scaffold_15745-53198-2	hic_scaffold_15745:52962-53445	Promoter (1-2kb)	-1231	Gb_38581	MYC2_1_peakname|MYC2_2_peakname	2	53292	467.5	19.5	16.4147	8.37505	14.1809	MYC2_1_peak_72047	hic_scaffold_15745:52968-53445	478	53289	22	19.4983	9.50306	17.168	MYC2_2_peak_78614	hic_scaffold_15745:52962-53418	457	53296	17	13.331	7.24704	11.1938	gene_Gb_38581	AER35881.1|S-adenosyl-L-methionine:flavonoid O-methyltransferase [Ginkgo biloba]
Merged-Chr2-48380164-2	Chr2:48379975-48380334	Promoter (<=1kb)	-937	Gb_12203	MYC2_1_peakname|MYC2_2_peakname	2	48380164	335	22	17.7936	8.37339	15.535	MYC2_1_peak_25594	Chr2:48380020-48380334	315	48380189	17	12.3815	6.68168	10.2694	MYC2_2_peak_28005	Chr2:48379975-48380329	355	48380140	27	23.2058	10.0651	20.8006	gene_Gb_12203	ABK24768.1|unknown [Picea sitchensis]
Merged-Chr11-109678551-2	Chr11:109678169-109679233	Promoter (<=1kb)	-683	Gb_09085	MYC2_1_peakname|MYC2_2_peakname	2	109678334	750	19.5	16.334	8.36449	14.0966	MYC2_1_peak_14938	Chr11:109678169-109679233	1065	109678329	20	17.0965	8.67671	14.8317	MYC2_2_peak_16479	Chr11:109678184-109678618	435	109678339	19	15.5715	8.05227	13.3614	gene_Gb_09085	ABK26647.1|unknown [Picea sitchensis]
Merged-Chr4-695660549-2	Chr4:695660360-695660763	Promoter (<=1kb)	-389	Gb_40167	MYC2_1_peakname|MYC2_2_peakname	2	695660590	360.5	19.5	16.4936	8.33806	14.2629	MYC2_1_peak_43000	Chr4:695660360-695660696	337	695660585	15	11.4618	6.61082	9.37066	MYC2_2_peak_46350	Chr4:695660380-695660763	384	695660594	24	21.5254	10.0653	19.1551	gene_Gb_40167	|
Merged-Chr7-281094321-2	Chr7:281094111-281094532	Promoter (<=1kb)	-398	Gb_03071	MYC2_1_peakname|MYC2_2_peakname	2	281094360	384.5	21	17.0132	8.33269	14.7573	MYC2_1_peak_56948	Chr7:281094149-281094532	384	281094360	22	18.3435	8.82326	16.0432	MYC2_2_peak_62016	Chr7:281094111-281094495	385	281094360	20	15.6829	7.84212	13.4714	gene_Gb_03071	Q9ZT64.1|RecName: Full=Coniferin beta-glucosidase; Flags: Precursor [Pinus contorta]
Merged-Chr11-519390542-2	Chr11:519390374-519390737	Promoter (<=1kb)	-689	Gb_04827	MYC2_1_peakname|MYC2_2_peakname	2	519390522	337	24.5	18.6925	8.29165	16.395	MYC2_1_peak_18880	Chr11:519390374-519390684	311	519390530	23	17.3222	7.95649	15.0507	MYC2_2_peak_20856	Chr11:519390375-519390737	363	519390513	26	20.0627	8.62681	17.7393	gene_Gb_04827	|
Merged-Chr6-457736753-2	Chr6:457736179-457737411	Promoter (1-2kb)	-1447	Gb_29195	MYC2_1_peakname|MYC2_2_peakname	2	457736361	1120	20	16.2956	8.20008	14.0643	MYC2_1_peak_52978	Chr6:457736209-457737215	1007	457736319	19	15.9252	8.26353	13.6925	MYC2_2_peak_57504	Chr6:457736179-457737411	1233	457736403	21	16.6661	8.13663	14.4362	gene_Gb_29195	|
Merged-Chr3-457218759-2	Chr3:457218536-457218980	Promoter (1-2kb)	-1419	Gb_20163	MYC2_1_peakname|MYC2_2_peakname	2	457218748	380	29	20.8786	8.18151	18.5259	MYC2_1_peak_35365	Chr3:457218604-457218918	315	457218744	25	16.0655	6.801	13.828	MYC2_2_peak_38434	Chr3:457218536-457218980	445	457218753	33	25.6917	9.56202	23.2238	gene_Gb_20163	|
Merged-Chr6-708185313-2	Chr6:708185099-708185566	Promoter (1-2kb)	-1619	Gb_04371	MYC2_1_peakname|MYC2_2_peakname	2	708185297	420	19	15.8717	8.17375	13.6547	MYC2_1_peak_54704	Chr6:708185099-708185566	468	708185297	22	19.4983	9.50306	17.168	MYC2_2_peak_59608	Chr6:708185109-708185480	372	708185297	16	12.245	6.84443	10.1413	gene_Gb_04371	XP_006857640.1|cytochrome P450 724B1 [Amborella trichopoda]
Merged-Chr4-347742917-2	Chr4:347742725-347743139	Promoter (<=1kb)	-580	Gb_00760	MYC2_1_peakname|MYC2_2_peakname	2	347742878	384	19	15.7683	8.16318	13.5494	MYC2_1_peak_40077	Chr4:347742726-347743078	353	347742857	20	17.0965	8.67671	14.8317	MYC2_2_peak_43417	Chr4:347742725-347743139	415	347742899	18	14.4402	7.64965	12.267	gene_Gb_00760	ABK24545.1|unknown [Picea sitchensis]
Merged-Chr2-17539690-2	Chr2:17539435-17539914	Promoter (<=1kb)	-468	Gb_32655	MYC2_1_peakname|MYC2_2_peakname	2	17539686	406	19	15.7494	8.15262	13.5287	MYC2_1_peak_25378	Chr2:17539435-17539871	437	17539667	18	14.775	7.85035	12.5761	MYC2_2_peak_27748	Chr2:17539540-17539914	375	17539705	20	16.7238	8.45488	14.4813	gene_Gb_32655	ABR16595.1|unknown [Picea sitchensis]
Merged-Chr5-639713581-2	Chr5:639713153-639713946	Promoter (<=1kb)	-426	Gb_01276	MYC2_1_peakname|MYC2_2_peakname	2	639713801	717.5	19	15.8798	8.13677	13.6642	MYC2_1_peak_48649	Chr5:639713153-639713946	794	639713804	15	11.4618	6.61082	9.37066	MYC2_2_peak_52488	Chr5:639713294-639713934	641	639713798	23	20.2978	9.66272	17.9578	gene_Gb_01276	XP_020525328.1|DEAD-box ATP-dependent RNA helicase 47B isoform X3 [Amborella trichopoda]
Merged-Chr7-416300638-2	Chr7:416300279-416300992	Promoter (1-2kb)	-1161	Gb_35747	MYC2_1_peakname|MYC2_2_peakname	2	416300460	670.5	19	15.9665	8.13148	13.754	MYC2_1_peak_58050	Chr7:416300328-416300992	665	416300450	14	10.4076	6.19765	8.35282	MYC2_2_peak_63107	Chr7:416300279-416300954	676	416300470	24	21.5254	10.0653	19.1551	gene_Gb_35747	OVA06809.1|Multi antimicrobial extrusion protein [Macleaya cordata]
Merged-Chr4-4375858-2	Chr4:4372944-4378762	Promoter (1-2kb)	-1078	Gb_11405	MYC2_1_peakname|MYC2_2_peakname	2	4378594	5789	40.5	26.6865	8.0917	24.1996	MYC2_1_peak_37690	Chr4:4372985-4378762	5778	4378599	46	32.6625	9.33872	30.0339	MYC2_2_peak_40887	Chr4:4372944-4378743	5800	4378589	35	20.7104	6.84468	18.3654	gene_Gb_11405	AAP46257.1|putative polyprotein [Oryza sativa Japonica Group]
Merged-Chr6-417414498-2	Chr6:417414313-417414701	Promoter (<=1kb)	-981	Gb_15456	MYC2_1_peakname|MYC2_2_peakname	2	417414484	367.5	20.5	16.3686	8.09169	14.136	MYC2_1_peak_52656	Chr6:417414317-417414662	346	417414498	19	14.8686	7.63591	12.667	MYC2_2_peak_57156	Chr6:417414313-417414701	389	417414469	22	17.8687	8.54747	15.6051	gene_Gb_15456	|
Merged-Chr5-617979512-2	Chr5:617979204-617979804	Promoter (<=1kb)	-811	Gb_07000	MYC2_1_peakname|MYC2_2_peakname	2	617979500	527.5	20.5	16.3246	8.07717	14.0926	MYC2_1_peak_48510	Chr5:617979294-617979804	511	617979465	20	15.9831	8.01771	13.749	MYC2_2_peak_52349	Chr5:617979204-617979747	544	617979535	21	16.6661	8.13663	14.4362	gene_Gb_07000	XP_010272271.1|PREDICTED: glutathione S-transferase F10-like [Nelumbo nucifera]
Merged-Chr5-292301083-2	Chr5:292300893-292301267	Promoter (<=1kb)	-289	Gb_35605	MYC2_1_peakname|MYC2_2_peakname	2	292301066	344.5	23.5	17.804	8.07615	15.5285	MYC2_1_peak_46359	Chr5:292300931-292301244	314	292301066	25	19.6515	8.68733	17.317	MYC2_2_peak_49887	Chr5:292300893-292301267	375	292301065	22	15.9565	7.46498	13.7401	gene_Gb_35605	XP_006853414.3|uncharacterized protein LOC18443159 [Amborella trichopoda]
Merged-Chr1-405009854-2	Chr1:405009683-405010030	Promoter (1-2kb)	-1614	Gb_30300	MYC2_1_peakname|MYC2_2_peakname	2	405009868	339	19.5	15.8775	8.05639	13.6634	MYC2_1_peak_3243	Chr1:405009688-405010030	343	405009834	22	18.7882	9.08368	16.4796	MYC2_2_peak_3837	Chr1:405009683-405010017	335	405009902	17	12.9669	7.02909	10.8473	gene_Gb_30300	XP_011626785.1|RGG repeats nuclear RNA binding protein A isoform X1 [Amborella trichopoda]
Merged-Chr3-509140503-2	Chr3:509140266-509140755	Promoter (<=1kb)	-399	Gb_38842	MYC2_1_peakname|MYC2_2_peakname	2	509140434	437	26.5	19.2274	8.03871	16.9158	MYC2_1_peak_35822	Chr3:509140304-509140755	452	509140435	25	17.8668	7.72309	15.587	MYC2_2_peak_38833	Chr3:509140266-509140687	422	509140434	28	20.588	8.35434	18.2447	gene_Gb_38842	PIA54218.1|hypothetical protein AQUCO_00900636v1 [Aquilegia coerulea]
Merged-Chr2-35496611-2	Chr2:35496277-35497023	Promoter (1-2kb)	-1861	Gb_13119	MYC2_1_peakname|MYC2_2_peakname	2	35496624	573	18.5	15.2664	7.96715	13.0656	MYC2_1_peak_25507	Chr2:35496373-35496771	399	35496614	21	18.2878	9.08988	15.99	MYC2_2_peak_27895	Chr2:35496277-35497023	747	35496634	16	12.245	6.84443	10.1413	gene_Gb_13119	RZC87723.1|hypothetical protein C5167_028176 [Papaver somniferum]
Merged-Chr10-315555288-2	Chr10:315555091-315555479	Promoter (1-2kb)	-1611	Gb_35356	MYC2_1_peakname|MYC2_2_peakname	2	315555293	366	18.5	15.1732	7.95131	12.9688	MYC2_1_peak_11104	Chr10:315555121-315555463	343	315555293	18	14.775	7.85035	12.5761	MYC2_2_peak_12313	Chr10:315555091-315555479	389	315555293	19	15.5715	8.05227	13.3614	gene_Gb_35356	ADE76940.1|unknown [Picea sitchensis]
Merged-Chr12-212809168-2	Chr12:212808944-212809429	Promoter (<=1kb)	-987	Gb_37440	MYC2_1_peakname|MYC2_2_peakname	2	212809142	390	18.5	15.2748	7.93546	13.0752	MYC2_1_peak_21916	Chr12:212808944-212809297	354	212809147	15	11.4618	6.61082	9.37066	MYC2_2_peak_23935	Chr12:212809004-212809429	426	212809138	22	19.0878	9.26011	16.7797	gene_Gb_37440	QBC40968.1|NAC domain-containing protein [Cunninghamia lanceolata]
Merged-Chr4-445555840-2	Chr4:445555653-445556029	Promoter (1-2kb)	-1563	Gb_22084	MYC2_1_peakname|MYC2_2_peakname	2	445555782	342.5	20	15.8481	7.91441	13.6272	MYC2_1_peak_40790	Chr4:445555653-445555994	342	445555783	22	18.3066	8.80173	16.0066	MYC2_2_peak_44181	Chr4:445555687-445556029	343	445555782	18	13.3895	7.02709	11.2478	gene_Gb_22084	ABK25028.1|unknown [Picea sitchensis]
Merged-Chr7-171892128-2	Chr7:171891865-171892397	Promoter (1-2kb)	-1345	Gb_14355	MYC2_1_peakname|MYC2_2_peakname	2	171892028	525	20	15.8004	7.91096	13.5779	MYC2_1_peak_56097	Chr7:171891868-171892384	517	171892028	20	15.9831	8.01771	13.749	MYC2_2_peak_61155	Chr7:171891865-171892397	533	171892028	20	15.6178	7.80421	13.4069	gene_Gb_14355	BAX09095.1|natural resistance-associated macrophage protein [Cryptomeria japonica]
Merged-Chr9-610122311-2	Chr9:610122054-610122614	Promoter (<=1kb)	-475	Gb_06164	MYC2_1_peakname|MYC2_2_peakname	2	610122298	443	26.5	19.0228	7.86266	16.7265	MYC2_1_peak_70942	Chr9:610122054-610122451	398	610122309	22	14.591	6.72576	12.4071	MYC2_2_peak_77345	Chr9:610122127-610122614	488	610122287	31	23.4547	8.99955	21.046	gene_Gb_06164	ONK65967.1|uncharacterized protein A4U43_C06F2820 [Asparagus officinalis]
Merged-Chr9-45093763-2	Chr9:45093480-45093979	Promoter (1-2kb)	-1719	Gb_34634	MYC2_1_peakname|MYC2_2_peakname	2	45093801	427	18	14.6076	7.75	12.4215	MYC2_1_peak_66348	Chr9:45093621-45093979	359	45093814	18	14.775	7.85035	12.5761	MYC2_2_peak_72246	Chr9:45093480-45093974	495	45093788	18	14.4402	7.64965	12.267	gene_Gb_34634	ABR16978.1|unknown [Picea sitchensis]
Merged-Chr12-181032281-2	Chr12:181032036-181032499	Promoter (<=1kb)	-436	Gb_22125	MYC2_1_peakname|MYC2_2_peakname	2	181032284	413.5	23.5	17.2516	7.72802	14.996	MYC2_1_peak_21545	Chr12:181032036-181032476	441	181032302	20	13.7423	6.73634	11.5768	MYC2_2_peak_23572	Chr12:181032114-181032499	386	181032267	27	20.7609	8.71971	18.4151	gene_Gb_22125	ABK21010.1|unknown [Picea sitchensis]
Merged-Chr7-615675394-2	Chr7:615675223-615675566	Promoter (1-2kb)	-1468	Gb_37453	MYC2_1_peakname|MYC2_2_peakname	2	615675386	315	19.5	15.2704	7.72307	13.0652	MYC2_1_peak_59580	Chr7:615675223-615675537	315	615675383	21	17.1512	8.41904	14.8826	MYC2_2_peak_64768	Chr7:615675252-615675566	315	615675389	18	13.3895	7.02709	11.2478	gene_Gb_37453	XP_027069530.1|uncharacterized protein LOC113694833 [Coffea arabica]
Merged-Chr4-725015396-2	Chr4:725015207-725015585	Promoter (<=1kb)	-718	Gb_29066	MYC2_1_peakname|MYC2_2_peakname	2	725015412	371	19.5	15.2348	7.70381	13.0351	MYC2_1_peak_43203	Chr4:725015207-725015578	372	725015410	18	13.8036	7.27099	11.634	MYC2_2_peak_46581	Chr4:725015216-725015585	370	725015414	21	16.6661	8.13663	14.4362	gene_Gb_29066	KAA0051300.1|integrase [Cucumis melo var. makuwa]
Merged-Chr6-446436883-2	Chr6:446436675-446437136	Promoter (<=1kb)	-709	Gb_03663	MYC2_1_peakname|MYC2_2_peakname	2	446436847	388.5	21	15.8992	7.69588	13.6799	MYC2_1_peak_52866	Chr6:446436705-446437136	432	446436871	22	16.2449	7.62497	14.004	MYC2_2_peak_57408	Chr6:446436675-446437019	345	446436823	20	15.5535	7.76678	13.3557	gene_Gb_03663	XP_006844952.1|serine/threonine-protein kinase HT1 [Amborella trichopoda]
Merged-Chr9-169003033-2	Chr9:169002846-169003236	Promoter (1-2kb)	-1566	Gb_38022	MYC2_1_peakname|MYC2_2_peakname	2	169003016	346	29	19.7641	7.6909	17.4369	MYC2_1_peak_67248	Chr9:169002846-169003175	330	169003007	29	20.0872	7.84731	17.7463	MYC2_2_peak_73230	Chr9:169002875-169003236	362	169003024	29	19.441	7.53449	17.1275	gene_Gb_38022	XP_006840664.1|anthranilate phosphoribosyltransferase, chloroplastic isoform X1 [Amborella trichopoda]
Merged-Chr10-342083910-2	Chr10:342083734-342084110	Promoter (1-2kb)	-1132	Gb_32341	MYC2_1_peakname|MYC2_2_peakname	2	342083876	344	18	14.4755	7.64367	12.3056	MYC2_1_peak_11283	Chr10:342083734-342084054	321	342083880	20	16.8771	8.54603	14.6264	MYC2_2_peak_12497	Chr10:342083744-342084110	367	342083873	16	12.0739	6.7413	9.98483	gene_Gb_32341	|
Merged-Chr10-394371424-2	Chr10:394371211-394371675	Promoter (<=1kb)	-361	Gb_08203	MYC2_1_peakname|MYC2_2_peakname	2	394371361	410.5	19.5	15.0654	7.61643	12.8681	MYC2_1_peak_11666	Chr10:394371211-394371583	373	394371331	20	15.3587	7.65374	13.1464	MYC2_2_peak_12962	Chr10:394371228-394371675	448	394371391	19	14.772	7.57912	12.5897	gene_Gb_08203	XP_002513435.2|G-type lectin S-receptor-like serine/threonine-protein kinase LECRK3 [Ricinus communis]
Merged-hic_scaffold_15397-20385-2	hic_scaffold_15397:20163-20577	Promoter (<=1kb)	-402	Gb_26602	MYC2_1_peakname|MYC2_2_peakname	2	20425	380.5	30	20.1546	7.59098	17.8306	MYC2_1_peak_72017	hic_scaffold_15397:20228-20577	350	20437	34	25.2245	9.05623	22.7649	MYC2_2_peak_78588	hic_scaffold_15397:20163-20573	411	20413	26	15.0846	6.12572	12.8964	gene_Gb_26602	AAU89123.1|3-hydroxy-3-methylglutaryl coenzyme A reductase [Ginkgo biloba]
Merged-Chr8-320873415-2	Chr8:320873225-320873606	Promoter (<=1kb)	-968	Gb_11439	MYC2_1_peakname|MYC2_2_peakname	2	320873416	338	28.5	19.2882	7.57054	16.9756	MYC2_1_peak_62850	Chr8:320873225-320873561	337	320873421	30	21.1292	8.10889	18.7599	MYC2_2_peak_68306	Chr8:320873268-320873606	339	320873411	27	17.4472	7.03219	15.1913	gene_Gb_11439	|
Merged-Chr10-704414185-2	Chr10:704413934-704414470	Promoter (<=1kb)	-910	Gb_24821	MYC2_1_peakname|MYC2_2_peakname	2	704414128	472.5	17.5	14.1401	7.55926	11.9729	MYC2_1_peak_14218	Chr10:704413934-704414470	537	704414135	20	17.0965	8.67671	14.8317	MYC2_2_peak_15669	Chr10:704413965-704414372	408	704414121	15	11.1837	6.44181	9.11405	gene_Gb_24821	ABR16520.1|unknown [Picea sitchensis]
Merged-Chr6-651682505-2	Chr6:651682308-651682684	Promoter (<=1kb)	-337	Gb_39099	MYC2_1_peakname|MYC2_2_peakname	2	651682492	331	23.5	17.0134	7.55716	14.7734	MYC2_1_peak_54255	Chr6:651682308-651682657	350	651682452	19	11.709	5.84849	9.60991	MYC2_2_peak_59170	Chr6:651682373-651682684	312	651682531	28	22.3179	9.26583	19.9369	gene_Gb_39099	XP_023639902.1|perakine reductase isoform X1 [Capsella rubella]
Merged-Chr3-271761122-2	Chr3:271760809-271761551	Promoter (1-2kb)	-1316	Gb_40869	MYC2_1_peakname|MYC2_2_peakname	2	271761046	566.5	17.5	14.053	7.5487	11.8849	MYC2_1_peak_33926	Chr3:271760871-271761260	390	271761046	18	14.775	7.85035	12.5761	MYC2_2_peak_36942	Chr3:271760809-271761551	743	271761047	17	13.331	7.24704	11.1938	gene_Gb_40869	|
Merged-Chr7-416730901-2	Chr7:416730714-416731082	Promoter (<=1kb)	-257	Gb_35746	MYC2_1_peakname|MYC2_2_peakname	2	416730930	360.5	17.5	14.1519	7.52757	11.9862	MYC2_1_peak_58051	Chr7:416730714-416731080	367	416730934	14	10.4076	6.19765	8.35282	MYC2_2_peak_63108	Chr7:416730729-416731082	354	416730926	21	17.8962	8.85749	15.6196	gene_Gb_35746	ABK26048.1|unknown [Picea sitchensis]
Merged-Chr5-491221481-2	Chr5:491221294-491221683	Promoter (<=1kb)	-244	Gb_23337	MYC2_1_peakname|MYC2_2_peakname	2	491221448	364	22	16.1135	7.50488	13.8896	MYC2_1_peak_47656	Chr5:491221294-491221683	390	491221436	25	19.5287	8.61953	17.1953	MYC2_2_peak_51362	Chr5:491221306-491221643	338	491221459	19	12.6982	6.39023	10.584	gene_Gb_23337	ABK24292.1|unknown [Picea sitchensis]
Merged-Chr8-314754706-2	Chr8:314754393-314755049	Promoter (1-2kb)	-1215	Gb_20873	MYC2_1_peakname|MYC2_2_peakname	2	314754546	606	26.5	18.0682	7.44893	15.7865	MYC2_1_peak_62817	Chr8:314754393-314755049	657	314754561	28	19.0593	7.58573	16.7462	MYC2_2_peak_68272	Chr8:314754414-314754968	555	314754530	25	17.0771	7.31213	14.8267	gene_Gb_20873	PQM39819.1|uncharacterized protein Pyn_22022 [Prunus yedoensis var. nudiflora]
Merged-Chr2-229290375-2	Chr2:229290185-229290550	Promoter (1-2kb)	-1787	Gb_09241	MYC2_1_peakname|MYC2_2_peakname	2	229290330	350	21.5	15.7134	7.35113	13.513	MYC2_1_peak_27442	Chr2:229290185-229290550	366	229290330	26	20.6567	8.95105	18.3065	MYC2_2_peak_30152	Chr2:229290217-229290550	334	229290329	17	10.77	5.75121	8.7194	gene_Gb_09241	|
Merged-Chr11-504218870-2	Chr11:504218573-504219111	Promoter (<=1kb)	-727	Gb_09743	MYC2_1_peakname|MYC2_2_peakname	2	504218920	442.5	17	13.489	7.34211	11.3384	MYC2_1_peak_18748	Chr11:504218726-504219071	346	504218924	17	13.6469	7.43718	11.4831	MYC2_2_peak_20765	Chr11:504218573-504219111	539	504218916	17	13.331	7.24704	11.1938	gene_Gb_09743	ADE75787.1|unknown [Picea sitchensis]
Merged-Chr3-648047337-2	Chr3:648047141-648047523	Promoter (<=1kb)	-687	Gb_31475	MYC2_1_peakname|MYC2_2_peakname	2	648047390	350	17	13.4911	7.33683	11.3411	MYC2_1_peak_36904	Chr3:648047185-648047523	339	648047406	16	12.542	7.024	10.4152	MYC2_2_peak_40022	Chr3:648047141-648047501	361	648047374	18	14.4402	7.64965	12.267	gene_Gb_31475	XP_010249185.1|PREDICTED: RNA polymerase II C-terminal domain phosphatase-like 3 [Nelumbo nucifera]
Merged-Chr4-136846130-2	Chr4:136845883-136846385	Promoter (1-2kb)	-1002	Gb_36143	MYC2_1_peakname|MYC2_2_peakname	2	136846074	430	29	19.0027	7.32376	16.6944	MYC2_1_peak_38625	Chr4:136845948-136846385	438	136846084	28	17.5462	6.86188	15.2718	MYC2_2_peak_41860	Chr4:136845883-136846304	422	136846065	30	20.4593	7.78564	18.1169	gene_Gb_36143	ADE77613.1|unknown [Picea sitchensis]
Merged-Chr6-335102596-2	Chr6:335102355-335102819	Promoter (<=1kb)	-526	Gb_09548	MYC2_1_peakname|MYC2_2_peakname	2	335102603	378	26	17.5815	7.29849	15.3171	MYC2_1_peak_52040	Chr6:335102355-335102751	397	335102590	29	20.0872	7.84731	17.7463	MYC2_2_peak_56514	Chr6:335102461-335102819	359	335102616	23	15.0757	6.74966	12.888	gene_Gb_09548	ABK26143.1|unknown [Picea sitchensis]
Merged-Chr5-102000642-2	Chr5:102000463-102000846	Promoter (1-2kb)	-1802	Gb_20036	MYC2_1_peakname|MYC2_2_peakname	2	102000648	349	20.5	14.9412	7.27087	12.7553	MYC2_1_peak_44205	Chr5:102000474-102000846	373	102000659	22	16.7033	7.88176	14.4548	MYC2_2_peak_47674	Chr5:102000463-102000787	325	102000636	19	13.179	6.65998	11.0557	gene_Gb_20036	RWR93619.1|alkaline ceramidase 3-like protein [Cinnamomum micranthum f. kanehirae]
Merged-Chr9-252025791-2	Chr9:252025414-252026088	Promoter (<=1kb)	-384	Gb_03936	MYC2_1_peakname|MYC2_2_peakname	2	252025898	533	21	15.1001	7.24083	12.9034	MYC2_1_peak_67942	Chr9:252025414-252026088	675	252025898	20	14.2437	7.01669	12.0668	MYC2_2_peak_73968	Chr9:252025637-252026027	391	252025897	22	15.9565	7.46498	13.7401	gene_Gb_03936	ABK23778.1|unknown [Picea sitchensis]
Merged-Chr3-577791328-2	Chr3:577791133-577791539	Promoter (1-2kb)	-1810	Gb_40535	MYC2_1_peakname|MYC2_2_peakname	2	577791306	331	17.5	13.4331	7.17815	11.2896	MYC2_1_peak_36311	Chr3:577791133-577791447	315	577791300	18	14.1343	7.46718	11.9617	MYC2_2_peak_39507	Chr3:577791193-577791539	347	577791312	17	12.7319	6.88912	10.6174	gene_Gb_40535	ABK24488.1|unknown [Picea sitchensis]
Merged-Chr7-588444161-2	Chr7:588443861-588444379	Promoter (<=1kb)	-811	Gb_17916	MYC2_1_peakname|MYC2_2_peakname	2	588444160	419	16.5	13.1186	7.15665	10.9856	MYC2_1_peak_59392	Chr7:588443861-588444379	519	588444168	20	17.0965	8.67671	14.8317	MYC2_2_peak_64551	Chr7:588444043-588444361	319	588444153	13	9.14074	5.63659	7.13944	gene_Gb_17916	XP_031494145.1|pentatricopeptide repeat-containing protein At5g04780, mitochondrial-like isoform X1 [Nymphaea colorata]
Merged-Chr11-608106513-2	Chr11:608106339-608106695	Promoter (<=1kb)	-440	Gb_14988	MYC2_1_peakname|MYC2_2_peakname	2	608106535	349.5	16.5	12.9459	7.14081	10.8122	MYC2_1_peak_19570	Chr11:608106339-608106680	342	608106513	17	13.6469	7.43718	11.4831	MYC2_2_peak_21512	Chr11:608106339-608106695	357	608106557	16	12.245	6.84443	10.1413	gene_Gb_14988	|
Merged-Chr3-463047858-2	Chr3:463047649-463048093	Promoter (<=1kb)	-300	Gb_28795	MYC2_1_peakname|MYC2_2_peakname	2	463047924	420.5	16.5	12.9365	7.13552	10.8045	MYC2_1_peak_35401	Chr3:463047649-463048093	445	463047931	16	12.542	7.024	10.4152	MYC2_2_peak_38470	Chr3:463047649-463048044	396	463047918	17	13.331	7.24704	11.1938	gene_Gb_28795	XP_008787073.1|putative pentatricopeptide repeat-containing protein At5g52630 [Phoenix dactylifera]
Merged-Chr11-603587419-2	Chr11:603587188-603587633	Promoter (<=1kb)	-708	Gb_09906	MYC2_1_peakname|MYC2_2_peakname	2	603587404	379	16.5	12.9895	7.12496	10.8571	MYC2_1_peak_19534	Chr11:603587188-603587584	397	603587393	14	10.4076	6.19765	8.35282	MYC2_2_peak_21478	Chr11:603587273-603587633	361	603587414	19	15.5715	8.05227	13.3614	gene_Gb_09906	XP_010277571.1|PREDICTED: dof zinc finger protein DOF5.7-like [Nelumbo nucifera]
Merged-Chr2-637581885-2	Chr2:637581673-637582142	Promoter (1-2kb)	-1348	Gb_13069	MYC2_1_peakname|MYC2_2_peakname	2	637581870	356.5	16.5	12.8274	7.06937	10.7086	MYC2_1_peak_30449	Chr2:637581673-637581985	313	637581870	17	13.5229	7.36249	11.3747	MYC2_2_peak_33532	Chr2:637581743-637582142	400	637581871	16	12.1319	6.77625	10.0424	gene_Gb_13069	|
Merged-Chr6-592531224-2	Chr6:592531034-592531430	Promoter (<=1kb)	-103	Gb_06726	MYC2_1_peakname|MYC2_2_peakname	2	592531242	377	22	15.1072	6.99641	12.9103	MYC2_1_peak_53861	Chr6:592531039-592531395	357	592531214	20	14.1464	6.96193	11.9715	MYC2_2_peak_58703	Chr6:592531034-592531430	397	592531269	24	16.0679	7.0309	13.8491	gene_Gb_06726	|
Merged-Chr4-676681410-2	Chr4:676681152-676681613	Promoter (<=1kb)	-648	Gb_23487	MYC2_1_peakname|MYC2_2_peakname	2	676681433	405.5	20.5	14.4727	6.98393	12.2956	MYC2_1_peak_42890	Chr4:676681264-676681612	349	676681450	24	16.6053	7.31061	14.358	MYC2_2_peak_46235	Chr4:676681152-676681613	462	676681416	17	12.3401	6.65724	10.2331	gene_Gb_23487	QKO29234.1|putative prenyltransferase [Epimedium sagittatum]
Merged-Chr4-572790122-2	Chr4:572789926-572790321	Promoter (1-2kb)	-1697	Gb_06897	MYC2_1_peakname|MYC2_2_peakname	2	572790112	322.5	17.5	13.1715	6.98189	11.0337	MYC2_1_peak_41976	Chr4:572789998-572790321	324	572790117	20	15.9831	8.01771	13.749	MYC2_2_peak_45260	Chr4:572789926-572790246	321	572790106	15	10.36	5.94607	8.31841	gene_Gb_06897	|
Merged-Chr9-121879438-2	Chr9:121878791-121880055	Promoter (<=1kb)	-594	Gb_35711	MYC2_1_peakname|MYC2_2_peakname	2	121879354	923	16	12.3964	6.92893	10.2822	MYC2_1_peak_66937	Chr9:121878791-121880055	1265	121879306	15	11.4618	6.61082	9.37066	MYC2_2_peak_72881	Chr9:121879163-121879743	581	121879403	17	13.331	7.24704	11.1938	gene_Gb_35711	|
Merged-Chr10-105764026-2	Chr10:105763815-105764228	Promoter (1-2kb)	-1146	Gb_34001	MYC2_1_peakname|MYC2_2_peakname	2	105764015	344	16.5	12.5906	6.92701	10.4742	MYC2_1_peak_9403	Chr10:105763894-105764228	335	105764035	17	13.2783	7.21545	11.1325	MYC2_2_peak_10498	Chr10:105763815-105764167	353	105763995	16	11.9029	6.63858	9.81591	gene_Gb_34001	|
Merged-Chr1-372942206-2	Chr1:372942013-372942384	Promoter (1-2kb)	-1440	Gb_40748	MYC2_1_peakname|MYC2_2_peakname	2	372942184	325	16	12.4763	6.91837	10.3617	MYC2_1_peak_3049	Chr1:372942075-372942384	310	372942186	13	9.38111	5.78447	7.36209	MYC2_2_peak_3637	Chr1:372942013-372942352	340	372942181	19	15.5715	8.05227	13.3614	gene_Gb_40748	ABR16560.1|unknown [Picea sitchensis]
Merged-Chr10-92104576-2	Chr10:92104334-92104783	Promoter (1-2kb)	-1011	Gb_18775	MYC2_1_peakname|MYC2_2_peakname	2	92104564	405	16	12.4763	6.91837	10.3617	MYC2_1_peak_9308	Chr10:92104415-92104783	369	92104563	13	9.38111	5.78447	7.36209	MYC2_2_peak_10405	Chr10:92104334-92104774	441	92104564	19	15.5715	8.05227	13.3614	gene_Gb_18775	XP_030467718.1|lysM domain receptor-like kinase 4 [Syzygium oleosum]
Merged-Chr4-286926779-2	Chr4:286926551-286926985	Promoter (<=1kb)	-350	Gb_39878	MYC2_1_peakname|MYC2_2_peakname	2	286926875	383	16	12.554	6.91308	10.4413	MYC2_1_peak_39680	Chr4:286926551-286926956	406	286926875	12	8.38417	5.37129	6.40133	MYC2_2_peak_43007	Chr4:286926626-286926985	360	286926875	20	16.7238	8.45488	14.4813	gene_Gb_39878	PIA47750.1|hypothetical protein AQUCO_01400388v1, partial [Aquilegia coerulea]
Merged-Chr3-217362398-2	Chr3:217356820-217364429	Promoter (1-2kb)	-1278	Gb_33929	MYC2_1_peakname|MYC2_2_peakname	2	217364121	4015.5	16.5	12.5695	6.90073	10.4585	MYC2_1_peak_33266	Chr3:217363962-217364382	421	217364135	15	11.0848	6.38187	9.01639	MYC2_2_peak_36281	Chr3:217356820-217364429	7610	217364107	18	14.0543	7.41959	11.9007	gene_Gb_33929	ABK26960.1|unknown [Picea sitchensis]
Merged-Chr7-29050706-2	Chr7:29050513-29050909	Promoter (<=1kb)	-406	Gb_05942	MYC2_1_peakname|MYC2_2_peakname	2	29050701	368	20.5	14.2138	6.84448	12.0523	MYC2_1_peak_55057	Chr7:29050513-29050909	397	29050746	18	10.7889	5.55607	8.72423	MYC2_2_peak_59962	Chr7:29050533-29050871	339	29050656	23	17.6387	8.13288	15.3803	gene_Gb_05942	OVA11779.1|Pentatricopeptide repeat [Macleaya cordata]
Merged-Chr8-658682026-2	Chr8:658681829-658682204	Promoter (1-2kb)	-1822	Gb_21114	MYC2_1_peakname|MYC2_2_peakname	2	658682032	334.5	22.5	14.8749	6.7489	12.6898	MYC2_1_peak_65641	Chr8:658681891-658682204	314	658682026	24	16.6053	7.31061	14.358	MYC2_2_peak_71472	Chr8:658681829-658682183	355	658682037	21	13.1445	6.18719	11.0216	gene_Gb_21114	|
Merged-Chr9-190436269-2	Chr9:190435943-190436821	Promoter (1-2kb)	-1826	Gb_29263	MYC2_1_peakname|MYC2_2_peakname	2	190436115	622	15.5	11.8977	6.73819	9.79732	MYC2_1_peak_67480	Chr9:190435974-190436338	365	190436167	17	13.6469	7.43718	11.4831	MYC2_2_peak_73533	Chr9:190435943-190436821	879	190436063	14	10.1484	6.0392	8.11154	gene_Gb_29263	ACB30551.1|transcription factor AP2 [Taxus cuspidata]
Merged-Chr8-386530574-2	Chr8:386530361-386530792	Promoter (1-2kb)	-1841	Gb_21365	MYC2_1_peakname|MYC2_2_peakname	2	386530631	408.5	15.5	11.8693	6.72234	9.77331	MYC2_1_peak_63247	Chr8:386530381-386530765	385	386530678	14	10.4076	6.19765	8.35282	MYC2_2_peak_68758	Chr8:386530361-386530792	432	386530584	17	13.331	7.24704	11.1938	gene_Gb_21365	ADE76872.1|unknown [Picea sitchensis]
Merged-Chr12-353322097-2	Chr12:353321815-353322358	Promoter (<=1kb)	-519	Gb_04341	MYC2_1_peakname|MYC2_2_peakname	2	353322194	505.5	15.5	11.8693	6.72234	9.77331	MYC2_1_peak_22927	Chr12:353321815-353322341	527	353322177	14	10.4076	6.19765	8.35282	MYC2_2_peak_25096	Chr12:353321875-353322358	484	353322211	17	13.331	7.24704	11.1938	gene_Gb_04341	ABR18316.1|unknown [Picea sitchensis]
Merged-Chr2-349204755-2	Chr2:349204533-349204969	Promoter (<=1kb)	-144	Gb_13620	MYC2_1_peakname|MYC2_2_peakname	2	349204771	391.5	15.5	12.0714	6.7065	9.97887	MYC2_1_peak_28301	Chr2:349204588-349204933	346	349204798	11	7.4189	4.95812	5.47643	MYC2_2_peak_31103	Chr2:349204533-349204969	437	349204744	20	16.7238	8.45488	14.4813	gene_Gb_13620	ABK22027.1|unknown [Picea sitchensis]
Merged-Chr8-127239651-2	Chr8:127239330-127239915	Promoter (1-2kb)	-1925	Gb_28177	MYC2_1_peakname|MYC2_2_peakname	2	127239758	481.5	18	12.9119	6.69254	10.7885	MYC2_1_peak_61166	Chr8:127239330-127239915	586	127239776	15	9.99194	5.72742	7.95955	MYC2_2_peak_66626	Chr8:127239493-127239869	377	127239741	21	15.8319	7.65765	13.6174	gene_Gb_28177	XP_011628226.1|uncharacterized protein LOC18447447 isoform X2 [Amborella trichopoda]
Merged-Chr5-71751912-2	Chr5:71751740-71752080	Promoter (<=1kb)	-436	Gb_03408	MYC2_1_peakname|MYC2_2_peakname	2	71751919	315.5	17.5	12.5846	6.67843	10.4706	MYC2_1_peak_44017	Chr5:71751740-71752059	320	71751930	17	12.2262	6.59027	10.1169	MYC2_2_peak_47437	Chr5:71751770-71752080	311	71751908	18	12.9429	6.76659	10.8243	gene_Gb_03408	XP_007015436.2|PREDICTED: MLO-like protein 6 [Theobroma cacao]
Merged-Chr3-173938463-2	Chr3:173938255-173938688	Promoter (<=1kb)	-479	Gb_23106	MYC2_1_peakname|MYC2_2_peakname	2	173938390	391.5	22	14.3965	6.57829	12.2292	MYC2_1_peak_33002	Chr3:173938255-173938629	375	173938378	25	17.6381	7.60304	15.361	MYC2_2_peak_35992	Chr3:173938281-173938688	408	173938401	19	11.155	5.55353	9.09743	gene_Gb_23106	ABK27046.1|unknown [Picea sitchensis]
Merged-Chr8-329403777-2	Chr8:329403370-329404302	Promoter (<=1kb)	-253	Gb_39525	MYC2_1_peakname|MYC2_2_peakname	2	329403864	811.5	15.5	11.7548	6.57698	9.67777	MYC2_1_peak_62902	Chr8:329403370-329404064	695	329403856	12	8.21068	5.26372	6.24733	MYC2_2_peak_68365	Chr8:329403375-329404302	928	329403872	19	15.2989	7.89025	13.1082	gene_Gb_39525	ABK25400.1|unknown [Picea sitchensis]
Merged-Chr4-174887805-2	Chr4:174887510-174888118	Promoter (1-2kb)	-1562	Gb_16384	MYC2_1_peakname|MYC2_2_peakname	2	174887798	523	16.5	12.0225	6.57501	9.92096	MYC2_1_peak_38906	Chr4:174887578-174888118	541	174887802	15	10.6555	6.12294	8.59412	MYC2_2_peak_42187	Chr4:174887510-174888014	505	174887794	18	13.3895	7.02709	11.2478	gene_Gb_16384	|
Merged-Chr8-4316456-2	Chr8:4316240-4316682	Promoter (1-2kb)	-1871	Gb_07661	MYC2_1_peakname|MYC2_2_peakname	2	4316442	386.5	15.5	11.679	6.57475	9.5979	MYC2_1_peak_60275	Chr8:4316240-4316682	443	4316420	18	14.4483	7.65452	12.2672	MYC2_2_peak_65493	Chr8:4316287-4316616	330	4316463	13	8.90972	5.49498	6.9286	gene_Gb_07661	ABR18102.1|unknown [Picea sitchensis]
Merged-Chr6-555518694-2	Chr6:555518496-555518918	Promoter (1-2kb)	-1679	Gb_19219	MYC2_1_peakname|MYC2_2_peakname	2	555518598	395.5	15	11.3452	6.5316	9.26337	MYC2_1_peak_53607	Chr6:555518496-555518918	423	555518590	16	12.542	7.024	10.4152	MYC2_2_peak_58378	Chr6:555518499-555518866	368	555518605	14	10.1484	6.0392	8.11154	gene_Gb_19219	AEU04516.1|lipoxygenase 1 [Taxus chinensis]
Merged-Chr8-398540874-2	Chr8:398540657-398541146	Promoter (<=1kb)	-785	Gb_39670	MYC2_1_peakname|MYC2_2_peakname	2	398540861	402.5	15	11.3452	6.5316	9.26337	MYC2_1_peak_63318	Chr8:398540657-398541146	490	398540869	16	12.542	7.024	10.4152	MYC2_2_peak_68841	Chr8:398540691-398541005	315	398540853	14	10.1484	6.0392	8.11154	gene_Gb_39670	ABR18419.1|unknown [Picea sitchensis]
Merged-Chr11-210322279-2	Chr11:210322058-210322472	Promoter (1-2kb)	-1606	Gb_30906	MYC2_1_peakname|MYC2_2_peakname	2	210322248	361.5	17	12.1262	6.52536	10.0287	MYC2_1_peak_16000	Chr11:210322140-210322447	308	210322257	16	11.2552	6.25265	9.1801	MYC2_2_peak_17687	Chr11:210322058-210322472	415	210322239	18	12.9972	6.79808	10.8772	gene_Gb_30906	ADE77415.1|unknown [Picea sitchensis]
Merged-Chr2-104282154-2	Chr2:104281834-104282525	Promoter (<=1kb)	-811	Gb_02415	MYC2_1_peakname|MYC2_2_peakname	2	104282004	625.5	15	11.3561	6.51576	9.27795	MYC2_1_peak_25997	Chr2:104281834-104282525	692	104282004	13	9.38111	5.78447	7.36209	MYC2_2_peak_28444	Chr2:104281851-104282409	559	104282004	17	13.331	7.24704	11.1938	gene_Gb_02415	PKA52164.1|Ubiquinol oxidase 1, mitochondrial [Apostasia shenzhenica]
Merged-Chr8-61434212-2	Chr8:61433947-61434475	Promoter (1-2kb)	-1075	Gb_17756	MYC2_1_peakname|MYC2_2_peakname	2	61434258	425.5	15	11.4122	6.51047	9.33417	MYC2_1_peak_60663	Chr8:61433947-61434475	529	61434300	12	8.38417	5.37129	6.40133	MYC2_2_peak_65945	Chr8:61434053-61434374	322	61434217	18	14.4402	7.64965	12.267	gene_Gb_17756	RWR77026.1|heavy metal-associated isoprenylated plant protein 41-like protein [Cinnamomum micranthum f. kanehirae]
Merged-Chr4-679447125-2	Chr4:679446871-679447404	Promoter (1-2kb)	-1533	Gb_30448	MYC2_1_peakname|MYC2_2_peakname	2	679447124	499	15	11.3907	6.49711	9.32107	MYC2_1_peak_42902	Chr4:679446871-679447345	475	679447173	12	8.34112	5.34458	6.37514	MYC2_2_peak_46248	Chr4:679446882-679447404	523	679447074	18	14.4402	7.64965	12.267	gene_Gb_30448	ABK24434.1|unknown [Picea sitchensis]
Merged-Chr10-311492583-2	Chr10:311492308-311492964	Promoter (1-2kb)	-1099	Gb_24455	MYC2_1_peakname|MYC2_2_peakname	2	311492569	520.5	15	11.4081	6.45276	9.34886	MYC2_1_peak_11081	Chr10:311492308-311492723	416	311492575	11	7.3795	4.93346	5.45391	MYC2_2_peak_12282	Chr10:311492340-311492964	625	311492563	19	15.4367	7.97206	13.2438	gene_Gb_24455	|
Merged-Chr10-226427701-2	Chr10:226427450-226427948	Promoter (<=1kb)	-710	Gb_40685	MYC2_1_peakname|MYC2_2_peakname	2	226427774	430.5	16	11.5927	6.44627	9.50672	MYC2_1_peak_10462	Chr10:226427450-226427884	435	226427744	15	10.6804	6.13792	8.61885	MYC2_2_peak_11684	Chr10:226427523-226427948	426	226427804	17	12.505	6.75462	10.3946	gene_Gb_40685	|
Merged-Chr5-356018338-3	Chr5:356016822-356019342	Promoter (1-2kb)	-1670	Gb_27632	MYC2_1_peakname|MYC2_2_peakname	3	356017921	2304	15	11.1837	6.44181	9.11405	MYC2_1_peak_46753,MYC2_1_peak_46752	NA	NA	NA	NA	NA	NA	NA	MYC2_2_peak_50337	Chr5:356016822-356019125	2304	356017921	15	11.1837	6.44181	9.11405	gene_Gb_27632	XP_022010750.1|putative leucine-rich repeat receptor-like serine/threonine-protein kinase At2g24130 [Helianthus annuus]
Merged-Chr12-594609098-2	Chr12:594608926-594609264	Promoter (1-2kb)	-1320	Gb_09617	MYC2_1_peakname|MYC2_2_peakname	2	594609103	326.5	18.5	12.5131	6.36257	10.4001	MYC2_1_peak_24891	Chr12:594608926-594609264	339	594609103	21	15.1861	7.29345	12.9769	MYC2_2_peak_27167	Chr12:594608946-594609259	314	594609103	16	9.84005	5.43169	7.82327	gene_Gb_09617	|
Merged-Chr8-464418030-2	Chr8:464417786-464418257	Promoter (1-2kb)	-1245	Gb_36943	MYC2_1_peakname|MYC2_2_peakname	2	464418082	406.5	23.5	14.4967	6.35485	12.319	MYC2_1_peak_63808	Chr8:464417870-464418257	388	464418079	23	12.9255	5.6788	10.7889	MYC2_2_peak_69346	Chr8:464417786-464418210	425	464418085	24	16.0679	7.0309	13.8491	gene_Gb_36943	AZA14755.1|ASYMMETRIC LEAVES 2-like protein 37 [Pinus taeda]
Merged-Chr4-2717075-2	Chr4:2716884-2717254	Promoter (<=1kb)	-440	Gb_28187	MYC2_1_peakname|MYC2_2_peakname	2	2717081	351	21.5	13.6904	6.3354	11.5372	MYC2_1_peak_37686	Chr4:2716917-2717254	338	2717077	19	11.4857	5.72889	9.39433	MYC2_2_peak_40880	Chr4:2716884-2717247	364	2717085	24	15.895	6.94191	13.68	gene_Gb_28187	|
Merged-Chr6-487205188-2	Chr6:487204913-487205462	Promoter (1-2kb)	-1011	Gb_14119	MYC2_1_peakname|MYC2_2_peakname	2	487205190	405	18.5	12.5071	6.32655	10.3982	MYC2_1_peak_53167	Chr6:487205059-487205462	404	487205194	15	9.26868	5.30433	7.26469	MYC2_2_peak_57723	Chr6:487204913-487205318	406	487205186	22	15.7456	7.34876	13.5317	gene_Gb_14119	|
Merged-Chr10-679473416-2	Chr10:679472837-679473943	Promoter (<=1kb)	-212	Gb_07325	MYC2_1_peakname|MYC2_2_peakname	2	679473374	1006	14.5	11.0296	6.29861	8.9759	MYC2_1_peak_13999	Chr10:679472991-679473895	905	679473388	10	6.48775	4.54494	4.59041	MYC2_2_peak_15478	Chr10:679472837-679473943	1107	679473359	19	15.5715	8.05227	13.3614	gene_Gb_07325	|
Merged-Chr11-121359045-2	Chr11:121358850-121359224	Promoter (1-2kb)	-1930	Gb_14560	MYC2_1_peakname|MYC2_2_peakname	2	121359032	350.5	18.5	12.3478	6.29493	10.2402	MYC2_1_peak_15085	Chr11:121358891-121359224	334	121359082	17	10.8104	5.77401	8.74503	MYC2_2_peak_16629	Chr11:121358850-121359216	367	121358981	20	13.8852	6.81586	11.7354	gene_Gb_14560	ADE76368.1|unknown [Picea sitchensis]
Merged-Chr1-1131984943-2	Chr1:1131984771-1131985117	Promoter (1-2kb)	-1392	Gb_05342	MYC2_1_peakname|MYC2_2_peakname	2	-1015498682	343.5	22	13.6106	6.20983	11.4568	MYC2_1_peak_8717	Chr1:1131984773-1131985112	340	-1015498675	20	12.6499	6.14091	10.5208	MYC2_2_peak_9741	Chr1:1131984771-1131985117	347	-1015498689	24	14.5714	6.27874	12.3928	gene_Gb_05342	|
Merged-Chr4-495292060-3	Chr4:495289573-495295775	Promoter (<=1kb)	-391	Gb_05399	MYC2_1_peakname|MYC2_2_peakname	3	495292335	6203	14	10.4076	6.19765	8.35282	MYC2_1_peak_41298	Chr4:495289573-495295775	6203	495292335	14	10.4076	6.19765	8.35282	MYC2_2_peak_44541,MYC2_2_peak_44542	NA	NA	NA	NA	NA	NA	NA	gene_Gb_05399	ABK24168.1|unknown [Picea sitchensis]
Merged-Chr11-388970256-2	Chr11:388969998-388970504	Promoter (<=1kb)	-907	Gb_06324	MYC2_1_peakname|MYC2_2_peakname	2	388970188	448	19	12.2891	6.16554	10.1813	MYC2_1_peak_17519	Chr11:388970067-388970504	438	388970247	19	11.88	5.94084	9.77864	MYC2_2_peak_19514	Chr11:388969998-388970455	458	388970128	19	12.6982	6.39023	10.584	gene_Gb_06324	|
Merged-hic_scaffold_20612-10333-2	hic_scaffold_20612:10055-10559	Promoter (<=1kb)	-74	Gb_20224	MYC2_1_peakname|MYC2_2_peakname	2	10398	439.5	35.5	19.1716	6.15297	16.8644	MYC2_1_peak_72470	hic_scaffold_20612:10055-10547	493	10387	33	16.2122	5.4464	13.9739	MYC2_2_peak_79102	hic_scaffold_20612:10174-10559	386	10410	38	22.131	6.85954	19.7548	gene_Gb_20224	KAF1881957.1|hypothetical protein Lal_00038601 [Lupinus albus]
Merged-Chr5-654530357-2	Chr5:654530167-654530540	Promoter (1-2kb)	-1482	Gb_04695	MYC2_1_peakname|MYC2_2_peakname	2	654530356	365.5	14	10.4315	6.13427	8.38604	MYC2_1_peak_48742	Chr5:654530167-654530540	374	654530355	17	13.6469	7.43718	11.4831	MYC2_2_peak_52576	Chr5:654530184-654530540	357	654530357	11	7.21619	4.83136	5.28899	gene_Gb_04695	XP_011628358.1|probable transcriptional regulator SLK2 [Amborella trichopoda]
Merged-Chr12-304324249-2	Chr12:304323969-304324757	Promoter (<=1kb)	-414	Gb_25713	MYC2_1_peakname|MYC2_2_peakname	2	304324097	535.5	14	10.3523	6.12899	8.30654	MYC2_1_peak_22606	Chr12:304323969-304324276	308	304324088	16	12.542	7.024	10.4152	MYC2_2_peak_24707	Chr12:304323995-304324757	763	304324106	12	8.16264	5.23397	6.19787	gene_Gb_25713	Q5DWG1.1|RecName: Full=Pathogenesis-related thaumatin-like protein 3.5; AltName: Allergen=Cry j 3.5; Flags: Precursor [Cryptomeria japonica]
Merged-Chr2-7449611-2	Chr2:7449300-7449891	Promoter (<=1kb)	-575	Gb_37430	MYC2_1_peakname|MYC2_2_peakname	2	7449672	497.5	14	10.2824	6.11314	8.23807	MYC2_1_peak_25296	Chr2:7449300-7449891	592	7449724	13	9.38111	5.78447	7.36209	MYC2_2_peak_27671	Chr2:7449426-7449828	403	7449620	15	11.1837	6.44181	9.11405	gene_Gb_37430	|
Merged-Chr1-129212310-2	Chr1:129212086-129212539	Promoter (1-2kb)	-1791	Gb_34520	MYC2_1_peakname|MYC2_2_peakname	2	129212293	415	14	10.2824	6.11314	8.23807	MYC2_1_peak_1209	Chr1:129212120-129212495	376	129212307	13	9.38111	5.78447	7.36209	MYC2_2_peak_1522	Chr1:129212086-129212539	454	129212279	15	11.1837	6.44181	9.11405	gene_Gb_34520	ABK26521.1|unknown [Picea sitchensis]
Merged-Chr6-229064413-2	Chr6:229064024-229064833	Promoter (<=1kb)	-157	Gb_16592	MYC2_1_peakname|MYC2_2_peakname	2	229064342	567.5	14	10.3146	6.10786	8.27131	MYC2_1_peak_51361	Chr6:229064236-229064833	598	229064333	12	8.38417	5.37129	6.40133	MYC2_2_peak_55687	Chr6:229064024-229064560	537	229064350	16	12.245	6.84443	10.1413	gene_Gb_16592	XP_016539495.1|PREDICTED: uncharacterized protein LOC107840218 [Capsicum annuum]
Merged-Chr10-31233541-2	Chr10:31233344-31233753	Promoter (<=1kb)	-534	Gb_09710	MYC2_1_peakname|MYC2_2_peakname	2	31233480	368	14	10.464	6.09729	8.42871	MYC2_1_peak_8933	Chr10:31233372-31233697	326	31233495	10	6.48775	4.54494	4.59041	MYC2_2_peak_9983	Chr10:31233344-31233753	410	31233465	18	14.4402	7.64965	12.267	gene_Gb_09710	ONK80954.1|uncharacterized protein A4U43_C01F23670 [Asparagus officinalis]
Merged-Chr4-478672867-11	Chr4:478650234-478714869	Promoter (<=1kb)	-134	Gb_32278	MYC2_1_peakname|MYC2_2_peakname	11	478686150	64636	30	16.4637	6.00531	14.2395	MYC2_1_peak_41081,MYC2_1_peak_41080,MYC2_1_peak_41079,MYC2_1_peak_41078,MYC2_1_peak_41077,MYC2_1_peak_41076,MYC2_1_peak_41075,MYC2_1_peak_41074,MYC2_1_peak_41073,MYC2_1_peak_41072	NA	NA	NA	NA	NA	NA	NA	MYC2_2_peak_44411	Chr4:478650234-478714869	64636	478686150	30	16.4637	6.00531	14.2395	gene_Gb_32278	|
Merged-Chr11-35485871-2	Chr11:35485705-35486045	Promoter (<=1kb)	-137	Gb_15748	MYC2_1_peakname|MYC2_2_peakname	2	35485897	324	18.5	11.7926	5.98669	9.70283	MYC2_1_peak_14491	Chr11:35485705-35486021	317	35485886	17	9.89082	5.26364	7.85925	MYC2_2_peak_15939	Chr11:35485715-35486045	331	35485908	20	13.6943	6.70974	11.5464	gene_Gb_15748	|
Merged-Chr6-624711223-2	Chr6:624711021-624711409	Promoter (<=1kb)	-43	Gb_28870	MYC2_1_peakname|MYC2_2_peakname	2	624711154	368	14	10.0143	5.92487	7.99045	MYC2_1_peak_54079	Chr6:624711059-624711409	351	624711143	12	8.12576	5.21116	6.165	MYC2_2_peak_58980	Chr6:624711021-624711405	385	624711164	16	11.9029	6.63858	9.81591	gene_Gb_28870	|
Merged-Chr6-575596064-2	Chr6:575595829-575596297	Promoter (<=1kb)	-341	Gb_15142	MYC2_1_peakname|MYC2_2_peakname	2	575596073	336.5	22	13.0956	5.912	10.9651	MYC2_1_peak_53744	Chr6:575595964-575596297	334	575596078	25	16.0655	6.801	13.828	MYC2_2_peak_58526	Chr6:575595829-575596167	339	575596068	19	10.1258	5.02299	8.10228	gene_Gb_15142	XP_019052969.1|PREDICTED: ABC transporter G family member 28-like, partial [Nelumbo nucifera]
Merged-Chr8-629972133-3	Chr8:629971270-629973231	Promoter (1-2kb)	-1896	Gb_24719	MYC2_1_peakname|MYC2_2_peakname	3	629972794	1962	13	9.38111	5.78447	7.36209	MYC2_1_peak_65406	Chr8:629971270-629973231	1962	629972794	13	9.38111	5.78447	7.36209	MYC2_2_peak_71114,MYC2_2_peak_71115	NA	NA	NA	NA	NA	NA	NA	gene_Gb_24719	XP_027343467.1|putative leucine-rich repeat receptor-like serine/threonine-protein kinase At2g24130 [Abrus precatorius]
Merged-Chr5-81665463-2	Chr5:81665236-81665790	Promoter (<=1kb)	-883	Gb_21186	MYC2_1_peakname|MYC2_2_peakname	2	81665386	449	16.5	10.6029	5.76117	8.55566	MYC2_1_peak_44090	Chr5:81665242-81665790	549	81665398	16	10.2748	5.68018	8.23424	MYC2_2_peak_47547	Chr5:81665236-81665584	349	81665375	17	10.931	5.84216	8.87709	gene_Gb_21186	PSS04922.1|Berberine bridge enzyme-like [Actinidia chinensis var. chinensis]
Merged-Chr4-616256069-2	Chr4:616255893-616256256	Promoter (<=1kb)	-156	Gb_35813	MYC2_1_peakname|MYC2_2_peakname	2	616256074	319.5	17.5	10.9628	5.75289	8.89813	MYC2_1_peak_42332	Chr4:616255893-616256202	310	616256054	17	10.649	5.68318	8.58997	MYC2_2_peak_45601	Chr4:616255928-616256256	329	616256094	18	11.2766	5.82261	9.2063	gene_Gb_35813	XP_011623220.1|probable cadmium/zinc-transporting ATPase HMA1, chloroplastic isoform X2 [Amborella trichopoda]
Merged-Chr7-431586541-2	Chr7:431586352-431586730	Promoter (<=1kb)	-281	Gb_12607	MYC2_1_peakname|MYC2_2_peakname	2	431586576	360	17.5	11.1444	5.72135	9.08666	MYC2_1_peak_58195	Chr7:431586371-431586711	341	431586575	13	6.5432	4.09394	4.64162	MYC2_2_peak_63269	Chr7:431586352-431586730	379	431586577	22	15.7456	7.34876	13.5317	gene_Gb_12607	ABR17258.1|unknown [Picea sitchensis]
Merged-Chr10-348826770-2	Chr10:348826603-348826967	Promoter (1-2kb)	-1886	Gb_02575	MYC2_1_peakname|MYC2_2_peakname	2	348826809	335.5	13	9.28512	5.71581	7.27534	MYC2_1_peak_11351	Chr10:348826604-348826967	364	348826811	14	10.4076	6.19765	8.35282	MYC2_2_peak_12551	Chr10:348826603-348826909	307	348826807	12	8.16264	5.23397	6.19787	gene_Gb_02575	ABK27118.1|unknown [Picea sitchensis]
Merged-Chr11-630984205-2	Chr11:630983985-630984394	Promoter (1-2kb)	-1752	Gb_24733	MYC2_1_peakname|MYC2_2_peakname	2	630984184	364.5	13	9.26093	5.71053	7.25077	MYC2_1_peak_19773	Chr11:630983985-630984394	410	630984183	13	9.38111	5.78447	7.36209	MYC2_2_peak_21691	Chr11:630984063-630984381	319	630984186	13	9.14074	5.63659	7.13944	gene_Gb_24733	AZA14759.1|BES1/BZR1 homolog protein 4 [Pinus taeda]
Merged-Chr6-202619624-2	Chr6:202619426-202619854	Promoter (1-2kb)	-1921	Gb_19987	MYC2_1_peakname|MYC2_2_peakname	2	202619600	354.5	13	9.26093	5.71053	7.25077	MYC2_1_peak_51221	Chr6:202619426-202619748	323	202619608	13	9.38111	5.78447	7.36209	MYC2_2_peak_55491	Chr6:202619469-202619854	386	202619592	13	9.14074	5.63659	7.13944	gene_Gb_19987	|
Merged-Chr4-40407535-2	Chr4:40407344-40407720	Promoter (<=1kb)	-224	Gb_24057	MYC2_1_peakname|MYC2_2_peakname	2	40407520	348.5	13	9.26093	5.71053	7.25077	MYC2_1_peak_38007	Chr4:40407344-40407720	377	40407573	13	9.38111	5.78447	7.36209	MYC2_2_peak_41174	Chr4:40407380-40407699	320	40407467	13	9.14074	5.63659	7.13944	gene_Gb_24057	AJA90773.1|DNA-directed RNA polymerase IV largest subunit [Ginkgo biloba]
Merged-Chr12-108347577-2	Chr12:108347354-108347803	Promoter (1-2kb)	-1706	Gb_29036	MYC2_1_peakname|MYC2_2_peakname	2	108347644	375	13	9.3013	5.69996	7.29524	MYC2_1_peak_20804	Chr12:108347354-108347725	372	108347645	11	7.4189	4.95812	5.47643	MYC2_2_peak_22929	Chr12:108347426-108347803	378	108347643	15	11.1837	6.44181	9.11405	gene_Gb_29036	XP_023881764.1|uncharacterized protein LOC111994142 isoform X1 [Quercus suber]
Merged-Chr10-214925953-2	Chr10:214925739-214926136	Promoter (1-2kb)	-1882	Gb_28804	MYC2_1_peakname|MYC2_2_peakname	2	214925988	357.5	13	9.36637	5.69468	7.36585	MYC2_1_peak_10399	Chr10:214925811-214926127	317	214925998	10	6.48775	4.54494	4.59041	MYC2_2_peak_11610	Chr10:214925739-214926136	398	214925979	16	12.245	6.84443	10.1413	gene_Gb_28804	AZA14756.1|Shaggy-related protein kinase theta [Pinus taeda]
Merged-Chr4-732424318-2	Chr4:732424150-732424492	Promoter (1-2kb)	-1694	Gb_19379	MYC2_1_peakname|MYC2_2_peakname	2	732424311	335.5	17	10.6626	5.68508	8.60899	MYC2_1_peak_43271	Chr4:732424152-732424479	328	732424313	16	9.87798	5.45323	7.8482	MYC2_2_peak_46652	Chr4:732424150-732424492	343	732424309	18	11.4472	5.91694	9.36977	gene_Gb_19379	PPD74756.1|hypothetical protein GOBAR_DD28320 [Gossypium barbadense]
Merged-Chr1-832467621-2	Chr1:832467462-832467781	Promoter (1-2kb)	-1298	Gb_23592	MYC2_1_peakname|MYC2_2_peakname	2	832467598	314.5	13.5	9.38247	5.65972	7.3789	MYC2_1_peak_6236	Chr1:832467462-832467776	315	832467598	15	10.981	6.31908	8.91367	MYC2_2_peak_7034	Chr1:832467468-832467781	314	832467598	12	7.78395	5.00037	5.84413	gene_Gb_23592	RWR72840.1|meiotic recombination protein SPO11-1 [Cinnamomum micranthum f. kanehirae]
Merged-Chr7-84978079-2	Chr7:84977865-84978259	Promoter (1-2kb)	-1792	Gb_00249	MYC2_1_peakname|MYC2_2_peakname	2	84978158	359.5	14	9.50763	5.65069	7.49217	MYC2_1_peak_55496	Chr7:84977935-84978258	324	84978157	14	9.63417	5.72693	7.61087	MYC2_2_peak_60424	Chr7:84977865-84978259	395	84978159	14	9.38108	5.57444	7.37348	gene_Gb_00249	|
Merged-Chr8-180735738-4	Chr8:180730970-180743508	Promoter (<=1kb)	-967	Gb_05381	MYC2_1_peakname|MYC2_2_peakname	4	180735513	12539	17	10.5102	5.60553	8.46457	MYC2_1_peak_61563,MYC2_1_peak_61562,MYC2_1_peak_61561	NA	NA	NA	NA	NA	NA	NA	MYC2_2_peak_67030	Chr8:180730970-180743508	12539	180735513	17	10.5102	5.60553	8.46457	gene_Gb_05381	XP_003517159.1|probable E3 ubiquitin-protein ligase ATL44 [Glycine max]
Merged-Chr1-342738283-3	Chr1:342732506-342742361	Promoter (1-2kb)	-1444	Gb_27938	MYC2_1_peakname|MYC2_2_peakname	3	342738146	9856	14	9.38108	5.57444	7.37348	MYC2_1_peak_2742,MYC2_1_peak_2741	NA	NA	NA	NA	NA	NA	NA	MYC2_2_peak_3305	Chr1:342732506-342742361	9856	342738146	14	9.38108	5.57444	7.37348	gene_Gb_27938	|
Merged-Chr8-376127755-2	Chr8:376127596-376127914	Promoter (1-2kb)	-1425	Gb_02294	MYC2_1_peakname|MYC2_2_peakname	2	376127810	317.5	15	9.69778	5.54687	7.67847	MYC2_1_peak_63176	Chr8:376127596-376127913	318	376127810	14	8.80267	5.22956	6.81039	MYC2_2_peak_68685	Chr8:376127598-376127914	317	376127809	16	10.5929	5.86417	8.54656	gene_Gb_02294	|
Merged-Chr8-625850233-2	Chr8:625849982-625850427	Promoter (<=1kb)	-310	Gb_10523	MYC2_1_peakname|MYC2_2_peakname	2	625850199	377.5	14.5	9.75445	5.52183	7.75729	MYC2_1_peak_65341	Chr8:625850108-625850416	309	625850169	10	5.0479	3.64673	3.22987	MYC2_2_peak_71060	Chr8:625849982-625850427	446	625850229	19	14.461	7.39693	12.2847	gene_Gb_10523	ACN40984.1|unknown [Picea sitchensis]
Merged-Chr8-526916711-2	Chr8:526916502-526916903	Promoter (1-2kb)	-1088	Gb_18529	MYC2_1_peakname|MYC2_2_peakname	2	526916720	343	12.5	8.76245	5.50394	6.77039	MYC2_1_peak_64459	Chr8:526916502-526916861	360	526916702	12	8.38417	5.37129	6.40133	MYC2_2_peak_70095	Chr8:526916578-526916903	326	526916738	13	9.14074	5.63659	7.13944	gene_Gb_18529	ABK21542.1|unknown [Picea sitchensis]
Merged-Chr3-565395340-2	Chr3:565395145-565395572	Promoter (1-2kb)	-1688	Gb_06480	MYC2_1_peakname|MYC2_2_peakname	2	565395303	389.5	12.5	8.78365	5.49866	6.79399	MYC2_1_peak_36212	Chr3:565395145-565395572	428	565395302	11	7.4189	4.95812	5.47643	MYC2_2_peak_39405	Chr3:565395147-565395497	351	565395304	14	10.1484	6.0392	8.11154	gene_Gb_06480	ABR18279.1|unknown [Picea sitchensis]
Merged-Chr4-444251702-2	Chr4:444251199-444252120	Promoter (1-2kb)	-1366	Gb_30763	MYC2_1_peakname|MYC2_2_peakname	2	444251745	672	12.5	8.83573	5.49338	6.85223	MYC2_1_peak_40781	Chr4:444251534-444251955	422	444251745	10	6.48775	4.54494	4.59041	MYC2_2_peak_44175	Chr4:444251199-444252120	922	444251745	15	11.1837	6.44181	9.11405	gene_Gb_30763	|
Merged-Chr10-251625031-2	Chr10:251624751-251625271	Promoter (1-2kb)	-1467	Gb_00299	MYC2_1_peakname|MYC2_2_peakname	2	251625036	388.5	13	8.93585	5.47715	6.94156	MYC2_1_peak_10633	Chr10:251624751-251625180	430	251624939	15	10.6555	6.12294	8.59412	MYC2_2_peak_11954	Chr10:251624925-251625271	347	251625132	11	7.21619	4.83136	5.28899	gene_Gb_00299	ABR16480.1|unknown [Picea sitchensis]
Merged-Chr11-633849136-2	Chr11:633848869-633849412	Promoter (1-2kb)	-1414	Gb_31853	MYC2_1_peakname|MYC2_2_peakname	2	633849183	479.5	17.5	10.4605	5.46905	8.42282	MYC2_1_peak_19785	Chr11:633848925-633849412	488	633849279	16	8.04174	4.44681	6.08334	MYC2_2_peak_21701	Chr11:633848869-633849339	471	633849087	19	12.8792	6.49129	10.7623	gene_Gb_31853	AAT57672.1|cellulose synthase catalytic subunit [Pinus radiata]
Merged-Chr1-814293741-3	Chr1:814289667-814298388	Promoter (<=1kb)	-756	Gb_26064	MYC2_1_peakname|MYC2_2_peakname	3	814296721	8722	12	8.38417	5.37129	6.40133	MYC2_1_peak_6132	Chr1:814289667-814298388	8722	814296721	12	8.38417	5.37129	6.40133	MYC2_2_peak_6912,MYC2_2_peak_6913	NA	NA	NA	NA	NA	NA	NA	gene_Gb_26064	ABR18194.1|unknown [Picea sitchensis]
Merged-Chr6-567912116-2	Chr6:567911508-567913356	Promoter (1-2kb)	-1045	Gb_34318	MYC2_1_peakname|MYC2_2_peakname	2	567911651	1174	12	8.35572	5.3132	6.3864	MYC2_1_peak_53693	Chr6:567911508-567913356	1849	567911679	14	10.4076	6.19765	8.35282	MYC2_2_peak_58468	Chr6:567911552-567912050	499	567911623	10	6.30383	4.42875	4.41997	gene_Gb_34318	ABK25224.1|unknown [Picea sitchensis]
Merged-Chr7-67879401-2	Chr7:67879214-67879594	Promoter (<=1kb)	-728	Gb_07493	MYC2_1_peakname|MYC2_2_peakname	2	67879388	355	12	8.35572	5.3132	6.3864	MYC2_1_peak_55401	Chr7:67879214-67879562	349	67879333	14	10.4076	6.19765	8.35282	MYC2_2_peak_60300	Chr7:67879234-67879594	361	67879443	10	6.30383	4.42875	4.41997	gene_Gb_07493	XP_020217855.1|cysteine-rich receptor-like protein kinase 3 [Cajanus cajan]
Merged-Chr5-161419723-3	Chr5:161416233-161426029	Promoter (<=1kb)	-659	Gb_15834	MYC2_1_peakname|MYC2_2_peakname	3	161419962	9695	12	8.16264	5.23397	6.19787	MYC2_1_peak_44851,MYC2_1_peak_44850	NA	NA	NA	NA	NA	NA	NA	MYC2_2_peak_48264	Chr5:161416335-161426029	9695	161419962	12	8.16264	5.23397	6.19787	gene_Gb_15834	ABK24871.1|unknown [Picea sitchensis]
Merged-Chr6-455983736-3	Chr6:455977698-455985914	Promoter (<=1kb)	-961	Gb_36410	MYC2_1_peakname|MYC2_2_peakname	3	455983674	8217	12	8.16264	5.23397	6.19787	MYC2_1_peak_52942,MYC2_1_peak_52941	NA	NA	NA	NA	NA	NA	NA	MYC2_2_peak_57482	Chr6:455977698-455985914	8217	455983674	12	8.16264	5.23397	6.19787	gene_Gb_36410	BAM21553.1|hypothetical protein, partial [Cryptomeria japonica]
Merged-Chr9-18681876-2	Chr9:18669752-18693665	Promoter (1-2kb)	-1034	Gb_03900	MYC2_1_peakname|MYC2_2_peakname	2	18674484	22819	15.5	9.29255	5.21796	7.28857	MYC2_1_peak_66182	Chr9:18671182-18693665	22484	18677761	16	9.87798	5.45323	7.8482	MYC2_2_peak_72079	Chr9:18669752-18692905	23154	18671207	15	8.70712	4.98269	6.72893	gene_Gb_03900	|
Merged-Chr11-203504102-2	Chr11:203503834-203504506	Promoter (1-2kb)	-1987	Gb_17417	MYC2_1_peakname|MYC2_2_peakname	2	203504004	477	27	13.2754	5.17553	11.1344	MYC2_1_peak_15928	Chr11:203503894-203504506	613	203504017	27	13.8891	5.42625	11.7185	MYC2_2_peak_17613	Chr11:203503834-203504174	341	203503990	27	12.6618	4.9248	10.5504	gene_Gb_17417	ABR16123.1|unknown [Picea sitchensis]
Merged-Chr11-291739886-2	Chr11:291739606-291740096	Promoter (<=1kb)	-423	Gb_20401	MYC2_1_peakname|MYC2_2_peakname	2	291739902	397	11.5	7.79077	5.09605	5.83715	MYC2_1_peak_16662	Chr11:291739606-291740073	468	291739838	11	7.4189	4.95812	5.47643	MYC2_2_peak_18530	Chr11:291739771-291740096	326	291739966	12	8.16264	5.23397	6.19787	gene_Gb_20401	XP_027330944.1|eukaryotic translation initiation factor-like isoform X1 [Abrus precatorius]
Merged-Chr9-95562626-2	Chr9:95558141-95567947	Promoter (1-2kb)	-1196	Gb_14774	MYC2_1_peakname|MYC2_2_peakname	2	95561500	7665	11.5	7.81424	5.09077	5.86493	MYC2_1_peak_66709	Chr9:95558141-95564970	6830	95559764	10	6.48775	4.54494	4.59041	MYC2_2_peak_72654	Chr9:95559448-95567947	8500	95563237	13	9.14074	5.63659	7.13944	gene_Gb_14774	|
Merged-Chr9-324492056-2	Chr9:324489854-324494744	Promoter (<=1kb)	-627	Gb_40566	MYC2_1_peakname|MYC2_2_peakname	2	324491852	2610.5	15.5	8.97522	5.0417	6.98462	MYC2_1_peak_68471	Chr9:324491650-324491979	330	324491811	16	9.01586	4.97122	7.01833	MYC2_2_peak_74665	Chr9:324489854-324494744	4891	324491894	15	8.93457	5.11218	6.95091	gene_Gb_40566	PKA48313.1|Retrovirus-related Pol polyprotein from transposon TNT 1-94 [Apostasia shenzhenica]
Merged-Chr11-95233075-2	Chr11:95232686-95233347	Promoter (1-2kb)	-1460	Gb_34622	MYC2_1_peakname|MYC2_2_peakname	2	95233196	511	13.5	8.336	5.01194	6.37165	MYC2_1_peak_14819	Chr11:95232954-95233313	360	95233210	11	6.83195	4.5922	4.92003	MYC2_2_peak_16317	Chr11:95232686-95233347	662	95233183	16	9.84005	5.43169	7.82327	gene_Gb_34622	KAA8526014.1|hypothetical protein F0562_007886 [Nyssa sinensis]
Merged-Chr1-28177494-3	Chr1:28175301-28180709	Promoter (1-2kb)	-1572	Gb_34453	MYC2_1_peakname|MYC2_2_peakname	3	28178416	5409	13	8.07537	4.98925	6.11661	MYC2_1_peak_282	Chr1:28175301-28180709	5409	28178416	13	8.07537	4.98925	6.11661	MYC2_2_peak_427,MYC2_2_peak_428	NA	NA	NA	NA	NA	NA	NA	gene_Gb_34453	PNX94425.1|ribonuclease H, partial [Trifolium pratense]
Merged-Chr10-679752254-5	Chr10:679749261-679755689	Promoter (<=1kb)	-301	Gb_35424	MYC2_1_peakname|MYC2_2_peakname	5	679753074	6429	11	7.4189	4.95812	5.47643	MYC2_1_peak_14051	Chr10:679749261-679755689	6429	679753074	11	7.4189	4.95812	5.47643	MYC2_2_peak_15515,MYC2_2_peak_15516,MYC2_2_peak_15517,MYC2_2_peak_15518	NA	NA	NA	NA	NA	NA	NA	gene_Gb_35424	ABR16226.1|unknown [Picea sitchensis]
Merged-Chr3-399869747-2	Chr3:399869495-399869953	Promoter (1-2kb)	-1453	Gb_26021	MYC2_1_peakname|MYC2_2_peakname	2	399869856	401.5	11.5	7.45427	4.88659	5.52604	MYC2_1_peak_34731	Chr3:399869599-399869942	344	399869873	12	8.0013	5.13425	6.04419	MYC2_2_peak_37907	Chr3:399869495-399869953	459	399869839	11	6.90725	4.63893	5.00789	gene_Gb_26021	ABR17614.1|unknown [Picea sitchensis]
Merged-Chr10-527273083-4	Chr10:527270163-527274948	Promoter (1-2kb)	-1735	Gb_37772	MYC2_1_peakname|MYC2_2_peakname	4	527274839	4786	12	7.4699	4.80801	5.53694	MYC2_1_peak_12893,MYC2_1_peak_12892,MYC2_1_peak_12891	NA	NA	NA	NA	NA	NA	NA	MYC2_2_peak_14270	Chr10:527270163-527274948	4786	527274839	12	7.4699	4.80801	5.53694	gene_Gb_37772	|
Merged-hic_scaffold_3983-4244-2	hic_scaffold_3983:3961-4503	Promoter (<=1kb)	-575	Gb_18266	MYC2_1_peakname|MYC2_2_peakname	2	4396	515	11	7.23998	4.80282	5.33292	MYC2_1_peak_73185	hic_scaffold_3983:3961-4503	543	4405	13	9.14658	5.64017	7.14712	MYC2_2_peak_79935	hic_scaffold_3983:4014-4500	487	4387	9	5.33339	3.96547	3.51872	gene_Gb_18266	ABK23267.1|unknown [Picea sitchensis]
Merged-Chr11-389643853-2	Chr11:389643476-389644352	Promoter (1-2kb)	-1140	Gb_35263	MYC2_1_peakname|MYC2_2_peakname	2	389643756	704	12	7.34471	4.72307	5.42263	MYC2_1_peak_17523	Chr11:389643527-389644057	531	389643971	13	9.10072	5.61201	7.10163	MYC2_2_peak_19517	Chr11:389643476-389644352	877	389643541	11	5.5887	3.83414	3.74362	gene_Gb_35263	RWR90867.1|cysteine-rich receptor-like protein kinase 10 [Cinnamomum micranthum f. kanehirae]
Merged-Chr4-338187572-2	Chr4:338187305-338187772	Promoter (<=1kb)	-403	Gb_21053	MYC2_1_peakname|MYC2_2_peakname	2	338187558	398	10.5	6.87811	4.68287	4.96891	MYC2_1_peak_40022	Chr4:338187443-338187770	328	338187545	9	5.59358	4.13177	3.73994	MYC2_2_peak_43357	Chr4:338187305-338187772	468	338187571	12	8.16264	5.23397	6.19787	gene_Gb_21053	ADE76076.1|unknown [Picea sitchensis]
Merged-Chr1-875508587-2	Chr1:875508254-875509157	Promoter (1-2kb)	-1378	Gb_38879	MYC2_1_peakname|MYC2_2_peakname	2	875508380	605	15	8.15462	4.60607	6.20172	MYC2_1_peak_6712	Chr1:875508254-875508622	369	875508377	18	10.7889	5.55607	8.72423	MYC2_2_peak_7444	Chr1:875508317-875509157	841	875508384	12	5.52034	3.65607	3.67922	gene_Gb_38879	XP_019149907.1|PREDICTED: TMV resistance protein N-like [Ipomoea nil]
Merged-Chr10-684408146-2	Chr10:684407917-684408496	Promoter (1-2kb)	-1311	Gb_08192	MYC2_1_peakname|MYC2_2_peakname	2	684408048	446.5	25	10.9682	4.51278	8.90704	MYC2_1_peak_14095	Chr10:684407931-684408496	566	684408056	25	10.8177	4.45253	8.7523	MYC2_2_peak_15562	Chr10:684407917-684408243	327	684408041	25	11.1187	4.57303	9.06178	gene_Gb_08192	|
Merged-Chr9-614507373-2	Chr9:614506627-614507940	Promoter (1-2kb)	-1178	Gb_19916	MYC2_1_peakname|MYC2_2_peakname	2	614507468	867	10.5	6.56789	4.51047	4.67	MYC2_1_peak_71008	Chr9:614506627-614507940	1314	614507473	11	6.83195	4.5922	4.92003	MYC2_2_peak_77411	Chr9:614507253-614507672	420	614507464	10	6.30383	4.42875	4.41997	gene_Gb_19916	XP_008444420.1|PREDICTED: LRR receptor-like serine/threonine-protein kinase FLS2 [Cucumis melo]
Merged-Chr4-420143367-3	Chr4:420140541-420145996	Promoter (1-2kb)	-1930	Gb_11240	MYC2_1_peakname|MYC2_2_peakname	3	420143576	5456	15	7.84028	4.49977	5.89854	MYC2_1_peak_40614,MYC2_1_peak_40613	NA	NA	NA	NA	NA	NA	NA	MYC2_2_peak_43988	Chr4:420140541-420145996	5456	420143576	15	7.84028	4.49977	5.89854	gene_Gb_11240	|
Merged-Chr2-590604583-2	Chr2:590602599-590606692	Promoter (1-2kb)	-1969	Gb_24033	MYC2_1_peakname|MYC2_2_peakname	2	590604767	3881	10	6.39579	4.48684	4.50519	MYC2_1_peak_30119	Chr2:590602599-590606355	3757	590604126	10	6.48775	4.54494	4.59041	MYC2_2_peak_33117	Chr2:590602688-590606692	4005	590605408	10	6.30383	4.42875	4.41997	gene_Gb_24033	|
Merged-Chr5-161370884-2	Chr5:161368894-161372636	Promoter (1-2kb)	-1618	Gb_39794	MYC2_1_peakname|MYC2_2_peakname	2	161371026	3030.5	10.5	6.47689	4.4523	4.59321	MYC2_1_peak_44834	Chr5:161369846-161372163	2318	161370173	10	5.81471	4.12136	3.95374	MYC2_2_peak_48258	Chr5:161368894-161372636	3743	161371879	11	7.13907	4.78324	5.23267	gene_Gb_39794	|
Merged-Chr11-113591721-4	Chr11:113589641-113594098	Promoter (<=1kb)	-150	Gb_05566	MYC2_1_peakname|MYC2_2_peakname	4	113592099	4458	10	6.30383	4.42875	4.41997	MYC2_1_peak_15040,MYC2_1_peak_15039,MYC2_1_peak_15038	NA	NA	NA	NA	NA	NA	NA	MYC2_2_peak_16560	Chr11:113589641-113594098	4458	113592099	10	6.30383	4.42875	4.41997	gene_Gb_05566	BAM21553.1|hypothetical protein, partial [Cryptomeria japonica]
Merged-Chr7-493065051-2	Chr7:493064665-493065467	Promoter (<=1kb)	-727	Gb_40921	MYC2_1_peakname|MYC2_2_peakname	2	493064886	607	11.5	6.63955	4.33564	4.75302	MYC2_1_peak_58670	Chr7:493064665-493065242	578	493064885	14	8.36556	4.97281	6.39702	MYC2_2_peak_63836	Chr7:493064832-493065467	636	493064886	9	4.91354	3.69847	3.10902	gene_Gb_40921	ACL51742.1|unknown, partial [Pinus pinaster]
Merged-hic_scaffold_3747-7997-2	hic_scaffold_3747:4520-14346	Promoter (1-2kb)	-1061	Gb_24536	MYC2_1_peakname|MYC2_2_peakname	2	6600	5258.5	10	6.24345	4.28924	4.38106	MYC2_1_peak_73147	hic_scaffold_3747:4520-14346	9827	6685	13	8.6846	5.35757	6.69468	MYC2_2_peak_79885	hic_scaffold_3747:6218-6907	690	6516	7	3.80231	3.22091	2.06744	gene_Gb_24536	KOM30665.1|hypothetical protein LR48_Vigan01g021900 [Vigna angularis]
Merged-Chr1-665530302-2	Chr1:665526651-665533873	Promoter (<=1kb)	-300	Gb_08593	MYC2_1_peakname|MYC2_2_peakname	2	665529874	5350.5	9.5	5.94871	4.28026	4.07995	MYC2_1_peak_5094	Chr1:665528605-665533873	5269	665530028	9	5.59358	4.13177	3.73994	MYC2_2_peak_5780	Chr1:665526651-665532082	5432	665529720	10	6.30383	4.42875	4.41997	gene_Gb_08593	|
Merged-Chr6-181357086-2	Chr6:181356664-181357519	Promoter (1-2kb)	-1469	Gb_04157	MYC2_1_peakname|MYC2_2_peakname	2	181357246	767.5	24.5	10.2619	4.25636	8.22826	MYC2_1_peak_51091	Chr6:181356664-181357420	757	181357242	21	7.98575	3.76753	6.02912	MYC2_2_peak_55339	Chr6:181356742-181357519	778	181357251	28	12.538	4.74518	10.4274	gene_Gb_04157	KAF3794603.1|Sodium transporter [Nymphaea thermarum]
Merged-Chr9-168809750-2	Chr9:168809444-168810084	Promoter (<=1kb)	-866	Gb_38020	MYC2_1_peakname|MYC2_2_peakname	2	168809732	594	10.5	6.09872	4.21804	4.22489	MYC2_1_peak_67247	Chr9:168809463-168810009	547	168809881	10	5.78409	4.10221	3.92394	MYC2_2_peak_73229	Chr9:168809444-168810084	641	168809584	11	6.41335	4.33386	4.52584	gene_Gb_38020	ABK23436.1|unknown [Picea sitchensis]
Merged-Chr7-721801491-5	Chr7:721799036-721804516	Promoter (1-2kb)	-1537	Gb_41377	MYC2_1_peakname|MYC2_2_peakname	5	721803445	4722	12	6.37268	4.14928	4.48837	MYC2_1_peak_60208,MYC2_1_peak_60207,MYC2_1_peak_60206,MYC2_1_peak_60205	NA	NA	NA	NA	NA	NA	NA	MYC2_2_peak_65435	Chr7:721799036-721803757	4722	721803445	12	6.37268	4.14928	4.48837	gene_Gb_41377	XP_020519968.1|subtilisin-like protease SBT3.18 isoform X1 [Amborella trichopoda]
Merged-Chr3-529951874-2	Chr3:529951657-529952093	Promoter (<=1kb)	-801	Gb_13999	MYC2_1_peakname|MYC2_2_peakname	2	529951866	371	18.5	8.127	4.12545	6.16479	MYC2_1_peak_35951	Chr3:529951721-529952093	373	529951897	19	8.68383	4.32009	6.69468	MYC2_2_peak_39031	Chr3:529951657-529952025	369	529951834	18	7.57017	3.93082	5.6349	gene_Gb_13999	ATG29951.1|CYP736C8 [Taxus chinensis]
Merged-Chr9-110461188-2	Chr9:110456701-110463973	Promoter (1-2kb)	-1043	Gb_09686	MYC2_1_peakname|MYC2_2_peakname	2	110460863	5222.5	11	6.03944	4.11514	4.16753	MYC2_1_peak_66876	Chr9:110456701-110463973	7273	110460972	12	5.77506	3.80152	3.91509	MYC2_2_peak_72812	Chr9:110460454-110463625	3172	110460754	10	6.30383	4.42875	4.41997	gene_Gb_09686	BBN67747.1|hypothetical protein Prudu_171S000100 [Prunus dulcis]
Merged-Chr3-530843317-2	Chr3:530841146-530845605	Promoter (1-2kb)	-1673	Gb_08445	MYC2_1_peakname|MYC2_2_peakname	2	530843290	2486	9	5.52178	4.07367	3.67594	MYC2_1_peak_35983	Chr3:530843004-530843515	512	530843235	8	4.73973	3.71859	2.93191	MYC2_2_peak_39067	Chr3:530841146-530845605	4460	530843344	10	6.30383	4.42875	4.41997	gene_Gb_08445	ATG29951.1|CYP736C8 [Taxus chinensis]
Merged-Chr4-21847352-2	Chr4:21846484-21848136	Promoter (<=1kb)	-730	Gb_19534	MYC2_1_peakname|MYC2_2_peakname	2	21847637	1148.5	9	5.52178	4.07367	3.67594	MYC2_1_peak_37825	Chr4:21847073-21847716	644	21847517	8	4.73973	3.71859	2.93191	MYC2_2_peak_41028	Chr4:21846484-21848136	1653	21847757	10	6.30383	4.42875	4.41997	gene_Gb_19534	|
Merged-Chr9-185136549-3	Chr9:185135043-185138609	Promoter (1-2kb)	-1257	Gb_39617	MYC2_1_peakname|MYC2_2_peakname	3	185135312	2062	11	5.97489	4.06644	4.1192	MYC2_1_peak_67403,MYC2_1_peak_67402	NA	NA	NA	NA	NA	NA	NA	MYC2_2_peak_73429	Chr9:185135144-185137205	2062	185135312	11	5.97489	4.06644	4.1192	gene_Gb_39617	|
Merged-Chr4-660462744-2	Chr4:660462169-660463215	Promoter (1-2kb)	-1556	Gb_38029	MYC2_1_peakname|MYC2_2_peakname	2	660462937	888.5	10	5.63405	3.99756	3.78494	MYC2_1_peak_42710	Chr4:660462169-660463162	994	660462863	9	4.85475	3.66126	3.04404	MYC2_2_peak_46032	Chr4:660462433-660463215	783	660463011	11	6.41335	4.33386	4.52584	gene_Gb_38029	|
Merged-Chr12-351069138-2	Chr12:351068395-351070621	Promoter (<=1kb)	-441	Gb_38774	MYC2_1_peakname|MYC2_2_peakname	2	351068756	1451.5	9	5.33064	3.95164	3.51005	MYC2_1_peak_22890	Chr12:351068432-351069107	676	351068539	8	4.56887	3.60772	2.78577	MYC2_2_peak_25030	Chr12:351068395-351070621	2227	351068972	10	6.09241	4.29555	4.23433	gene_Gb_38774	BAG24500.1|jacalin-related lectin [Cycas rumphii]
Merged-Chr1-94190433-2	Chr1:94190050-94190930	Promoter (<=1kb)	-363	Gb_23555	MYC2_1_peakname|MYC2_2_peakname	2	94190342	757	34	11.9608	3.94476	9.86613	MYC2_1_peak_953	Chr1:94190050-94190930	881	94190345	34	12.2862	4.04048	10.1764	MYC2_2_peak_1249	Chr1:94190061-94190693	633	94190339	34	11.6353	3.84905	9.55587	gene_Gb_23555	TYK28561.1|plant intracellular Ras-group-related LRR protein 6 [Cucumis melo var. makuwa]
Merged-Chr12-424934696-2	Chr12:424934257-424935021	Promoter (<=1kb)	-707	Gb_29334	MYC2_1_peakname|MYC2_2_peakname	2	424934830	553.5	8.5	5.0934	3.87764	3.27266	MYC2_1_peak_23617	Chr12:424934257-424935021	765	424934869	9	5.59358	4.13177	3.73994	MYC2_2_peak_25728	Chr12:424934583-424934924	342	424934792	8	4.59323	3.62352	2.80539	gene_Gb_29334	AKH04256.1|putative oxidase [Taxus baccata]
Merged-Chr2-74546729-2	Chr2:74546285-74547098	Promoter (1-2kb)	-1332	Gb_10703	MYC2_1_peakname|MYC2_2_peakname	2	74546660	614.5	8.5	5.0934	3.87764	3.27266	MYC2_1_peak_25785	Chr2:74546561-74547098	538	74546684	9	5.59358	4.13177	3.73994	MYC2_2_peak_28205	Chr2:74546285-74546975	691	74546637	8	4.59323	3.62352	2.80539	gene_Gb_10703	AZA14764.1|Expansin-like B1 [Pinus taeda]
Merged-Chr3-524107477-2	Chr3:524107246-524107715	Promoter (1-2kb)	-1688	Gb_11501	MYC2_1_peakname|MYC2_2_peakname	2	524107545	431	8.5	5.0934	3.87764	3.27266	MYC2_1_peak_35911	Chr3:524107278-524107715	438	524107610	9	5.59358	4.13177	3.73994	MYC2_2_peak_38988	Chr3:524107246-524107669	424	524107480	8	4.59323	3.62352	2.80539	gene_Gb_11501	XP_010646075.1|PREDICTED: ubiquitin carboxyl-terminal hydrolase 5 [Vitis vinifera]
Merged-Chr4-209045023-2	Chr4:209044147-209046622	Promoter (1-2kb)	-1718	Gb_01174	MYC2_1_peakname|MYC2_2_peakname	2	209045166	1560.5	9.5	5.11597	3.7616	3.30037	MYC2_1_peak_39120	Chr4:209044341-209044985	645	209044898	9	5.40092	4.00858	3.56834	MYC2_2_peak_42407	Chr4:209044147-209046622	2476	209045433	10	4.83103	3.51463	3.03239	gene_Gb_01174	XP_034697168.1|pentatricopeptide repeat-containing protein At4g21300 [Vitis riparia]
Merged-Chr4-18101383-2	Chr4:18099825-18102158	Promoter (<=1kb)	-316	Gb_26965	MYC2_1_peakname|MYC2_2_peakname	2	18101672	1436	10	5.20277	3.71023	3.39119	MYC2_1_peak_37784	Chr4:18101507-18102044	538	18101943	8	4.20462	3.37202	2.4426	MYC2_2_peak_40983	Chr4:18099825-18102158	2334	18101401	12	6.20092	4.04844	4.33978	gene_Gb_26965	|
Merged-Chr4-550729541-2	Chr4:550728888-550730303	Promoter (<=1kb)	-481	Gb_17744	MYC2_1_peakname|MYC2_2_peakname	2	550729800	895	9	4.93118	3.6951	3.12839	MYC2_1_peak_41818	Chr4:550729300-550729673	374	550729620	10	5.93988	4.19975	4.07197	MYC2_2_peak_45054	Chr4:550728888-550730303	1416	550729981	8	3.92248	3.19045	2.1848	gene_Gb_17744	|
Merged-Chr5-173623115-2	Chr5:173622624-173623466	Promoter (<=1kb)	-420	Gb_07024	MYC2_1_peakname|MYC2_2_peakname	2	173623276	656	8	4.69794	3.67634	2.90369	MYC2_1_peak_44941	Chr5:173622624-173623466	843	173623328	9	5.59358	4.13177	3.73994	MYC2_2_peak_48379	Chr5:173622952-173623420	469	173623225	7	3.80231	3.22091	2.06744	gene_Gb_07024	PHT43940.1|Thiamine thiazole synthase, chloroplastic [Capsicum baccatum]
Merged-Chr11-612904898-2	Chr11:612904112-612905281	Promoter (1-2kb)	-1294	Gb_13162	MYC2_1_peakname|MYC2_2_peakname	2	612905128	736.5	8	4.66648	3.67105	2.86865	MYC2_1_peak_19610	Chr11:612904112-612905252	1141	612905068	8	4.73973	3.71859	2.93191	MYC2_2_peak_21551	Chr11:612904950-612905281	332	612905189	8	4.59323	3.62352	2.80539	gene_Gb_13162	ABK25130.1|unknown [Picea sitchensis]
Merged-Chr2-572376114-2	Chr2:572375772-572376435	Promoter (<=1kb)	-398	Gb_17579	MYC2_1_peakname|MYC2_2_peakname	2	572376226	477.5	8	4.66648	3.67105	2.86865	MYC2_1_peak_29989	Chr2:572375772-572376270	499	572376223	8	4.73973	3.71859	2.93191	MYC2_2_peak_32967	Chr2:572375980-572376435	456	572376230	8	4.59323	3.62352	2.80539	gene_Gb_17579	RWR84494.1|polyphenol oxidase, chloroplastic-like protein [Cinnamomum micranthum f. kanehirae]
Merged-Chr3-137076426-2	Chr3:137075844-137076848	Promoter (<=1kb)	-943	Gb_36849	MYC2_1_peakname|MYC2_2_peakname	2	137076438	515.5	8	4.66648	3.67105	2.86865	MYC2_1_peak_32710	Chr3:137076495-137076848	354	137076721	8	4.73973	3.71859	2.93191	MYC2_2_peak_35697	Chr3:137075844-137076520	677	137076155	8	4.59323	3.62352	2.80539	gene_Gb_36849	CCG89179.1|separase protein [Picea abies]
Merged-Chr12-540505502-2	Chr12:540505084-540505786	Promoter (1-2kb)	-1185	Gb_04706	MYC2_1_peakname|MYC2_2_peakname	2	540505631	541	8	4.66648	3.67105	2.86865	MYC2_1_peak_24555	Chr12:540505380-540505758	379	540505617	8	4.73973	3.71859	2.93191	MYC2_2_peak_26777	Chr12:540505084-540505786	703	540505645	8	4.59323	3.62352	2.80539	gene_Gb_04706	ABR17473.1|unknown [Picea sitchensis]
Merged-Chr1-195709170-2	Chr1:195707737-195710382	Promoter (1-2kb)	-1914	Gb_08782	MYC2_1_peakname|MYC2_2_peakname	2	195708757	1553	8	4.73682	3.6605	2.9463	MYC2_1_peak_1657	Chr1:195709051-195709510	460	195709372	6	3.16982	2.89224	1.47263	MYC2_2_peak_2184	Chr1:195707737-195710382	2646	195708142	10	6.30383	4.42875	4.41997	gene_Gb_08782	|
Merged-Chr12-22154372-2	Chr12:22153634-22155994	Promoter (1-2kb)	-1579	Gb_33754	MYC2_1_peakname|MYC2_2_peakname	2	22153854	1425.5	8	4.73682	3.6605	2.9463	MYC2_1_peak_20152	Chr12:22153686-22154175	490	22153878	6	3.16982	2.89224	1.47263	MYC2_2_peak_22148	Chr12:22153634-22155994	2361	22153830	10	6.30383	4.42875	4.41997	gene_Gb_33754	AMB51425.1|leucoanthocyanidin reductase 3 [Picea abies]
Merged-Chr9-105454388-2	Chr9:105453727-105455235	Promoter (1-2kb)	-1958	Gb_27605	MYC2_1_peakname|MYC2_2_peakname	2	105453932	1237.5	9	4.6596	3.53821	2.87283	MYC2_1_peak_66790	Chr9:105453814-105454779	966	105453961	9	4.75091	3.59567	2.94294	MYC2_2_peak_72738	Chr9:105453727-105455235	1509	105453904	9	4.56829	3.48075	2.80271	gene_Gb_27605	XP_031476265.1|pentatricopeptide repeat-containing protein At2g26790, mitochondrial-like [Nymphaea colorata]
Merged-Chr3-570704573-2	Chr3:570703773-570705087	Promoter (<=1kb)	-685	Gb_05636	MYC2_1_peakname|MYC2_2_peakname	2	570704627	783	7.5	4.26171	3.46447	2.48956	MYC2_1_peak_36246	Chr3:570703773-570704841	1069	570704494	7	3.93019	3.30541	2.17373	MYC2_2_peak_39438	Chr3:570704591-570705087	497	570704760	8	4.59323	3.62352	2.80539	gene_Gb_05636	ABK26086.1|unknown [Picea sitchensis]
Merged-Chr5-162136301-2	Chr5:162135577-162137073	Promoter (<=1kb)	-896	Gb_19940	MYC2_1_peakname|MYC2_2_peakname	2	162136416	1203.5	7.5	4.2991	3.45919	2.53283	MYC2_1_peak_44875	Chr5:162135824-162136733	910	162136490	6	3.16982	2.89224	1.47263	MYC2_2_peak_48291	Chr5:162135577-162137073	1497	162136341	9	5.42839	4.02613	3.59304	gene_Gb_19940	|
Merged-Chr10-10747377-2	Chr10:10747069-10747667	Promoter (<=1kb)	-907	Gb_03864	MYC2_1_peakname|MYC2_2_peakname	2	10747518	571	11	4.95086	3.44755	3.14757	MYC2_1_peak_8795	Chr10:10747115-10747657	543	10747524	12	5.77506	3.80152	3.91509	MYC2_2_peak_9816	Chr10:10747069-10747667	599	10747511	10	4.12666	3.09359	2.38004	gene_Gb_03864	|
Merged-Chr6-105365944-2	Chr6:105365763-105366121	Promoter (<=1kb)	-217	Gb_25964	MYC2_1_peakname|MYC2_2_peakname	2	105365916	317	19	6.7078	3.43257	4.81768	MYC2_1_peak_50486	Chr6:105365763-105366084	322	105365887	20	7.32302	3.59628	5.40087	MYC2_2_peak_54646	Chr6:105365810-105366121	312	105365946	18	6.09259	3.26886	4.2345	gene_Gb_25964	|
Merged-Chr1-1058698449-2	Chr1:1058697819-1058699448	Promoter (1-2kb)	-1952	Gb_09798	MYC2_1_peakname|MYC2_2_peakname	2	1058698226	1084	14.5	5.37662	3.27056	3.55571	MYC2_1_peak_8199	Chr1:1058697819-1058699448	1630	1058698235	13	4.56102	3.02407	2.77942	MYC2_2_peak_9098	Chr1:1058697996-1058698533	538	1058698217	16	6.19223	3.51705	4.33199	gene_Gb_09798	|
Merged-Chr10-437369999-2	Chr10:437369581-437370609	Promoter (<=1kb)	-394	Gb_13578	MYC2_1_peakname|MYC2_2_peakname	2	437369762	797.5	8	3.86806	3.15615	2.13352	MYC2_1_peak_11971	Chr10:437369581-437370609	1029	437369768	8	3.59878	2.98368	1.88115	MYC2_2_peak_13274	Chr10:437369621-437370186	566	437369755	8	4.13733	3.32862	2.38589	gene_Gb_13578	|
Merged-Chr11-386801501-2	Chr11:386801339-386801660	Promoter (<=1kb)	-401	Gb_09256	MYC2_1_peakname|MYC2_2_peakname	2	386801425	309	8	3.83536	3.12829	2.10694	MYC2_1_peak_17450	Chr11:386801339-386801651	313	386801340	7	3.56088	3.06147	1.84822	MYC2_2_peak_19461	Chr11:386801356-386801660	305	386801510	9	4.10984	3.19511	2.36565	gene_Gb_09256	|
Merged-Chr9-208895194-2	Chr9:208894852-208895446	Promoter (1-2kb)	-1036	Gb_37989	MYC2_1_peakname|MYC2_2_peakname	2	208895193	472.5	11.5	4.42551	3.07887	2.65905	MYC2_1_peak_67602	Chr9:208894852-208895414	563	208895095	13	5.76735	3.66208	3.9094	MYC2_2_peak_73656	Chr9:208895065-208895446	382	208895291	10	3.08366	2.49566	1.40871	gene_Gb_37989	|
Merged-Chr4-499747486-2	Chr4:499746142-499749763	Promoter (1-2kb)	-1701	Gb_33948	MYC2_1_peakname|MYC2_2_peakname	2	499746543	2049.5	8	3.73503	3.07258	2.00665	MYC2_1_peak_41317	Chr4:499746142-499749763	3622	499746207	9	3.66776	2.92425	1.94586	MYC2_2_peak_44563	Chr4:499746783-499747259	477	499746879	7	3.80231	3.22091	2.06744	gene_Gb_33948	|
Merged-Chr7-12904785-2	Chr7:12904577-12904972	Promoter (1-2kb)	-1531	Gb_25891	MYC2_1_peakname|MYC2_2_peakname	2	12904671	357	6.5	3.48606	3.05658	1.77004	MYC2_1_peak_54926	Chr7:12904637-12904972	336	12904653	6	3.16982	2.89224	1.47263	MYC2_2_peak_59816	Chr7:12904577-12904954	378	12904689	7	3.80231	3.22091	2.06744	gene_Gb_25891	|
Merged-Chr4-161189197-3	Chr4:161171089-161200884	Promoter (1-2kb)	-1844	Gb_11369	MYC2_1_peakname|MYC2_2_peakname	3	161200710	27972	4665	883.229	3.0111	877.935	MYC2_1_peak_38778	Chr4:161172907-161200878	27972	161200710	4665	883.229	3.0111	877.935	MYC2_2_peak_42049,MYC2_2_peak_42050	NA	NA	NA	NA	NA	NA	NA	gene_Gb_11369	YP_001152219.1|ORF58f [Pinus koraiensis]
Merged-Chr5-627260946-2	Chr5:627260363-627261376	Promoter (<=1kb)	-750	Gb_07545	MYC2_1_peakname|MYC2_2_peakname	2	627260848	640	6.5	3.37884	2.98423	1.69642	MYC2_1_peak_48579	Chr5:627260363-627261155	793	627260582	7	3.78105	3.20687	2.05384	MYC2_2_peak_52416	Chr5:627260890-627261376	487	627261115	6	2.97662	2.76159	1.339	gene_Gb_07545	|
Merged-Chr1-81967878-4	Chr1:81964925-81970080	Promoter (1-2kb)	-1221	Gb_39759	MYC2_1_peakname|MYC2_2_peakname	4	81966948	4528	8	3.59878	2.98368	1.88115	MYC2_1_peak_841	Chr1:81965304-81969831	4528	81966948	8	3.59878	2.98368	1.88115	MYC2_2_peak_1046,MYC2_2_peak_1047,MYC2_2_peak_1048	NA	NA	NA	NA	NA	NA	NA	gene_Gb_39759	|
Merged-Chr9-261414884-2	Chr9:261414509-261415209	Promoter (<=1kb)	-878	Gb_03236	MYC2_1_peakname|MYC2_2_peakname	2	261414946	589.5	7	3.32961	2.90098	1.63382	MYC2_1_peak_68030	Chr9:261414672-261415149	478	261414907	8	3.59878	2.98368	1.88115	MYC2_2_peak_74042	Chr9:261414509-261415209	701	261414985	6	3.06044	2.81829	1.38648	gene_Gb_03236	ABK22173.1|unknown [Picea sitchensis]
Merged-Chr3-294692770-3	Chr3:294692091-294693458	Promoter (<=1kb)	-831	Gb_22312	MYC2_1_peakname|MYC2_2_peakname	3	294692979	523	6	3.16982	2.89224	1.47263	MYC2_1_peak_34071	Chr3:294692543-294693065	523	294692979	6	3.16982	2.89224	1.47263	MYC2_2_peak_37113,MYC2_2_peak_37114	NA	NA	NA	NA	NA	NA	NA	gene_Gb_22312	ABM60747.1|ACC synthase [Picea glauca]
Merged-Chr9-232483828-2	Chr9:232483312-232484369	Promoter (1-2kb)	-1829	Gb_20906	MYC2_1_peakname|MYC2_2_peakname	2	232483834	918.5	10	3.75191	2.88156	2.02526	MYC2_1_peak_67754	Chr9:232483428-232484369	942	232484284	10	4.42017	3.26746	2.64181	MYC2_2_peak_73805	Chr9:232483312-232484206	895	232483383	10	3.08366	2.49566	1.40871	gene_Gb_20906	|
Merged-Chr1-28626833-2	Chr1:28626403-28627492	Promoter (1-2kb)	-1179	Gb_34457	MYC2_1_peakname|MYC2_2_peakname	2	28626732	820.5	8.5	3.48201	2.86716	1.77395	MYC2_1_peak_353	Chr1:28626403-28626995	593	28626416	9	3.15376	2.61577	1.47263	MYC2_2_peak_497	Chr1:28626445-28627492	1048	28627047	8	3.81025	3.11855	2.07526	gene_Gb_34457	XP_018483706.1|PREDICTED: 26S proteasome non-ATPase regulatory subunit 1 homolog A [Raphanus sativus]
Merged-Chr11-203505798-2	Chr11:203505217-203506397	Promoter (<=1kb)	-350	Gb_17417	MYC2_1_peakname|MYC2_2_peakname	2	203506208	1069.5	25.5	5.58512	2.57161	3.76079	MYC2_1_peak_15929	Chr11:203505217-203506268	1052	203506066	28	7.57554	3.06266	5.6285	MYC2_2_peak_17614	Chr11:203505311-203506397	1087	203506351	23	3.59471	2.08057	1.89308	gene_Gb_17417	ABR16123.1|unknown [Picea sitchensis]
Merged-Chr2-341598323-4	Chr2:341552927-341650029	Promoter (1-2kb)	-1209	Gb_20433	MYC2_1_peakname|MYC2_2_peakname	4	NA	NA	NA	NA	NA	NA	MYC2_1_peak_28241,MYC2_1_peak_28240	NA	NA	NA	NA	NA	NA	NA	MYC2_2_peak_31026,MYC2_2_peak_31027	NA	NA	NA	NA	NA	NA	NA	gene_Gb_20433	XP_034932470.1|ankyrin repeat-containing protein At5g02620-like [Populus alba]
Merged-Chr8-672905306-5	Chr8:672901731-672907556	Promoter (<=1kb)	-558	Gb_39200	MYC2_1_peakname|MYC2_2_peakname	5	NA	NA	NA	NA	NA	NA	MYC2_1_peak_65781,MYC2_1_peak_65780	NA	NA	NA	NA	NA	NA	NA	MYC2_2_peak_71644,MYC2_2_peak_71645,MYC2_2_peak_71646	NA	NA	NA	NA	NA	NA	NA	gene_Gb_39200	CAC83079.1|putative intracellular pathogenesis related type 10 protein [Pinus pinaster]
Merged-Chr9-662162288-12	Chr9:662131681-662188194	Promoter (1-2kb)	-1730	Gb_27327	MYC2_1_peakname|MYC2_2_peakname	12	NA	NA	NA	NA	NA	NA	MYC2_1_peak_71342,MYC2_1_peak_71341,MYC2_1_peak_71340,MYC2_1_peak_71339,MYC2_1_peak_71338,MYC2_1_peak_71337,MYC2_1_peak_71336,MYC2_1_peak_71335,MYC2_1_peak_71334,MYC2_1_peak_71333	NA	NA	NA	NA	NA	NA	NA	MYC2_2_peak_77804,MYC2_2_peak_77805	NA	NA	NA	NA	NA	NA	NA	gene_Gb_27327	XP_010241174.1|PREDICTED: cationic amino acid transporter 1-like [Nelumbo nucifera]

## Sheet: DAP-seq replicate 1
transcriptid	MYC2_1_peakname	MYC2_1_chr:start-end	MYC2_1_length	MYC2_1_abs_summit	MYC2_1_pileup	MYC2_1_-log10(pvalue)	MYC2_1_fold_enrichment	MYC2_1_-log10(qvalue)	annotation	geneid	distanceToTSS	description
Gb_16928	MYC2_1_peak_116	Chr1:17884636-17885048	413	17884838	32	28.324	11.2605	25.7953	Promoter (1-2kb)	gene_Gb_16928	-1648	|
Gb_24264	MYC2_1_peak_229	Chr1:21752991-21753778	788	21753210	116	175.383	48.3417	171.242	Promoter (1-2kb)	gene_Gb_24264	-1222	|
Gb_34438	MYC2_1_peak_266	Chr1:27524852-27533282	8431	27524971	19	11.4857	5.72889	9.39433	Promoter (<=1kb)	gene_Gb_34438	-175	|
Gb_34453	MYC2_1_peak_282	Chr1:28175301-28180709	5409	28178416	13	8.07537	4.98925	6.11661	Promoter (1-2kb)	gene_Gb_34453	-1982	PNX94425.1|ribonuclease H, partial [Trifolium pratense]
Gb_34457	MYC2_1_peak_353	Chr1:28626403-28626995	593	28626416	9	3.15376	2.61577	1.47263	Promoter (<=1kb)	gene_Gb_34457	-647	XP_018483706.1|PREDICTED: 26S proteasome non-ATPase regulatory subunit 1 homolog A [Raphanus sativus]
Gb_34458	MYC2_1_peak_371	Chr1:28721150-28721817	668	28721700	9	4.98961	3.74669	3.17753	Promoter (<=1kb)	gene_Gb_34458	-27	|
Gb_34458	MYC2_1_peak_372	Chr1:28722281-28723058	778	28723028	8	4.40692	3.50279	2.6289	Promoter (1-2kb)	gene_Gb_34458	-1355	|
Gb_34459	MYC2_1_peak_400	Chr1:28809442-28810071	630	28809557	6	3.16982	2.89224	1.47263	Promoter (1-2kb)	gene_Gb_34459	-1444	RWR96547.1|protein ECERIFERUM 1-like protein isoform X1 [Cinnamomum micranthum f. kanehirae]
Gb_04643	MYC2_1_peak_515	Chr1:42555320-42556043	724	42555695	8	4.48674	3.55448	2.70647	Promoter (<=1kb)	gene_Gb_04643	-106	ABK25066.1|unknown [Picea sitchensis]
Gb_33347	MYC2_1_peak_614	Chr1:52009977-52010440	464	52010229	83	101.801	27.8477	98.1711	Promoter (1-2kb)	gene_Gb_33347	-1205	ABR16526.1|unknown [Picea sitchensis]
Gb_25949	MYC2_1_peak_701	Chr1:65256354-65256944	591	65256638	47	54.3841	19.8325	51.2954	Promoter (1-2kb)	gene_Gb_25949	-1868	|
Gb_04740	MYC2_1_peak_725	Chr1:69204997-69208637	3641	69205605	11	7.4189	4.95812	5.47643	Promoter (<=1kb)	gene_Gb_04740	-48	ABK24677.1|unknown [Picea sitchensis]
Gb_39764	MYC2_1_peak_827	Chr1:81824807-81825128	322	81825067	6	3.16982	2.89224	1.47263	Promoter (1-2kb)	gene_Gb_39764	-1950	RHN42090.1|putative RNA-directed DNA polymerase [Medicago truncatula]
Gb_39759	MYC2_1_peak_841	Chr1:81965304-81969831	4528	81966948	8	3.59878	2.98368	1.88115	Promoter (<=1kb)	gene_Gb_39759	-666	|
Gb_23555	MYC2_1_peak_953	Chr1:94190050-94190930	881	94190345	34	12.2862	4.04048	10.1764	Promoter (<=1kb)	gene_Gb_23555	-509	TYK28561.1|plant intracellular Ras-group-related LRR protein 6 [Cucumis melo var. makuwa]
Gb_27434	MYC2_1_peak_1201	Chr1:127327845-127328187	343	127328036	28	22.9594	9.61409	20.5532	Promoter (<=1kb)	gene_Gb_27434	-878	|
Gb_34520	MYC2_1_peak_1209	Chr1:129212120-129212495	376	129212307	13	9.38111	5.78447	7.36209	Promoter (1-2kb)	gene_Gb_34520	-1785	ABK26521.1|unknown [Picea sitchensis]
Gb_09650	MYC2_1_peak_1233	Chr1:131916720-131921544	4825	131917396	10	6.48775	4.54494	4.59041	Promoter (<=1kb)	gene_Gb_09650	-725	ADE75839.1|unknown [Picea sitchensis]
Gb_13280	MYC2_1_peak_1288	Chr1:145592729-145593054	326	145592883	21	18.2878	9.08988	15.99	Promoter (<=1kb)	gene_Gb_13280	-771	|
Gb_15243	MYC2_1_peak_1337	Chr1:154690566-154691016	451	154690790	70	89.432	28.0409	85.9079	Promoter (<=1kb)	gene_Gb_15243	-830	ERN05330.1|hypothetical protein AMTR_s00007p00179040 [Amborella trichopoda]
Gb_15253	MYC2_1_peak_1342	Chr1:154820262-154820587	326	154820366	21	18.2878	9.08988	15.99	Promoter (1-2kb)	gene_Gb_15253	-1515	XP_021716991.1|uncharacterized protein LOC110684855 [Chenopodium quinoa]
Gb_36116	MYC2_1_peak_1613	Chr1:192978043-192978580	538	192978332	105	148.57	40.4703	144.596	Promoter (<=1kb)	gene_Gb_36116	-306	XP_006843637.1|dnaJ protein ERDJ3A [Amborella trichopoda]
Gb_08782	MYC2_1_peak_1657	Chr1:195709051-195709510	460	195709372	6	3.16982	2.89224	1.47263	Promoter (1-2kb)	gene_Gb_08782	-1602	|
Gb_14715	MYC2_1_peak_1762	Chr1:212031611-212032010	400	212031842	35	35.9184	14.4309	33.2228	Promoter (<=1kb)	gene_Gb_14715	-300	XP_029120156.1|uncharacterized protein LOC114914116 [Elaeis guineensis]
Gb_16411	MYC2_1_peak_1831	Chr1:225027984-225028365	382	225028079	12	6.64373	4.30977	4.73835	Promoter (<=1kb)	gene_Gb_16411	-709	XP_011623046.1|6-phosphofructo-2-kinase/fructose-2,6-bisphosphatase isoform X1 [Amborella trichopoda]
Gb_25463	MYC2_1_peak_1936	Chr1:237215728-237217797	2070	237215862	9	5.59358	4.13177	3.73994	Promoter (1-2kb)	gene_Gb_25463	-1300	AEJ87846.1|stearoyl-ACP desaturase [Ginkgo biloba]
Gb_23797	MYC2_1_peak_1956	Chr1:238947503-238947922	420	238947713	39	42.4183	16.5271	39.5675	Promoter (<=1kb)	gene_Gb_23797	-117	ERN09017.1|hypothetical protein AMTR_s00153p00084410 [Amborella trichopoda]
Gb_14291	MYC2_1_peak_1965	Chr1:240553797-240554179	383	240553848	8	4.73973	3.71859	2.93191	Promoter (<=1kb)	gene_Gb_14291	-816	|
Gb_21474	MYC2_1_peak_1972	Chr1:241696270-241696630	361	241696484	28	20.832	8.48031	18.4665	Promoter (1-2kb)	gene_Gb_21474	-1273	PHU03521.1|hypothetical protein BC332_28772 [Capsicum chinense]
Gb_22817	MYC2_1_peak_2040	Chr1:251966485-251966954	470	251966704	68	43.4781	8.78335	40.6112	Promoter (1-2kb)	gene_Gb_22817	-1946	TYJ16539.1|hypothetical protein E1A91_A10G261400v1 [Gossypium mustelinum]
Gb_39572	MYC2_1_peak_2157	Chr1:268281585-268281992	408	268281788	82	100.181	27.5162	96.5651	Promoter (<=1kb)	gene_Gb_39572	-807	XP_020424483.1|uncharacterized protein LOC109950332 [Prunus persica]
Gb_04403	MYC2_1_peak_2218	Chr1:283101039-283101352	314	283101212	12	8.38417	5.37129	6.40133	Promoter (<=1kb)	gene_Gb_04403	-11	PIN17760.1|Zinc carboxypeptidase [Handroanthus impetiginosus]
Gb_09174	MYC2_1_peak_2269	Chr1:289745976-289746335	360	289746141	24	21.9738	10.3294	19.5807	Promoter (<=1kb)	gene_Gb_09174	-354	ABR17581.1|unknown [Picea sitchensis]
Gb_03443	MYC2_1_peak_2270	Chr1:290801620-290802096	477	290801854	64	71.981	21.5488	68.6383	Promoter (<=1kb)	gene_Gb_03443	-184	|
Gb_38946	MYC2_1_peak_2351	Chr1:302131608-302132107	500	302131839	9	3.15376	2.61577	1.47263	Promoter (<=1kb)	gene_Gb_38946	-457	|
Gb_38946	MYC2_1_peak_2352	Chr1:302132509-302133327	819	302132882	9	4.908	3.69496	3.09686	Promoter (1-2kb)	gene_Gb_38946	-1500	|
Gb_23922	MYC2_1_peak_2518	Chr1:319747025-319747440	416	319747322	46	42.4044	13.744	39.5625	Promoter (1-2kb)	gene_Gb_23922	-1055	|
Gb_28880	MYC2_1_peak_2606	Chr1:328547991-328548317	327	328548170	9	3.15376	2.61577	1.47263	Promoter (<=1kb)	gene_Gb_28880	-904	XP_006853652.1|ent-kaurene oxidase 2 isoform X1 [Amborella trichopoda]
Gb_20541	MYC2_1_peak_2613	Chr1:328655380-328655846	467	328655410	8	3.44635	2.887	1.74197	Promoter (1-2kb)	gene_Gb_20541	-1661	AXU25935.1|cytochrome P450 CYP701A24 [Picea glauca]
Gb_10062	MYC2_1_peak_2617	Chr1:329021521-329034093	12573	329033811	18	7.23343	3.77523	5.31345	Promoter (1-2kb)	gene_Gb_10062	-1685	ATG29982.1|CYP701A59 [Taxus chinensis]
Gb_10062	MYC2_1_peak_2618	Chr1:329034403-329035718	1316	329035489	12	4.99867	3.36374	3.18643	Promoter (<=1kb)	gene_Gb_10062	-7	ATG29982.1|CYP701A59 [Taxus chinensis]
Gb_27938	MYC2_1_peak_2741	Chr1:342737014-342737593	580	342737502	8	3.59878	2.98368	1.88115	Promoter (1-2kb)	gene_Gb_27938	-1512	|
Gb_24966	MYC2_1_peak_2937	Chr1:371053421-371054319	899	371054085	8	4.73973	3.71859	2.93191	Promoter (1-2kb)	gene_Gb_24966	-1235	|
Gb_24967	MYC2_1_peak_2970	Chr1:371125741-371126355	615	371125919	8	3.59878	2.98368	1.88115	Promoter (<=1kb)	gene_Gb_24967	-34	XP_003536897.1|probable LRR receptor-like serine/threonine-protein kinase RKF3 [Glycine max]
Gb_24954	MYC2_1_peak_2979	Chr1:371141987-371142733	747	371142571	9	5.59358	4.13177	3.73994	Promoter (1-2kb)	gene_Gb_24954	-1609	ABK24316.1|unknown [Picea sitchensis]
Gb_40748	MYC2_1_peak_3049	Chr1:372942075-372942384	310	372942186	13	9.38111	5.78447	7.36209	Promoter (1-2kb)	gene_Gb_40748	-1453	ABR16560.1|unknown [Picea sitchensis]
Gb_02366	MYC2_1_peak_3059	Chr1:374627872-374653318	25447	374627873	7	3.55011	3.05437	1.84195	Promoter (<=1kb)	gene_Gb_02366	-80	ACR35432.1|unknown [Zea mays]
Gb_02369	MYC2_1_peak_3070	Chr1:374684231-374692076	7846	374688761	12	8.38417	5.37129	6.40133	Promoter (1-2kb)	gene_Gb_02369	-1704	XP_023922936.1|probable receptor-like protein kinase At1g11050 [Quercus suber]
Gb_02368	MYC2_1_peak_3071	Chr1:374697943-374698668	726	374698441	28	27.1235	11.9821	24.6125	Promoter (<=1kb)	gene_Gb_02368	-727	KAA0051300.1|integrase [Cucumis melo var. makuwa]
Gb_13585	MYC2_1_peak_3084	Chr1:378325732-378326077	346	378325863	20	16.0149	8.03636	13.7786	Promoter (<=1kb)	gene_Gb_13585	-450	ABK22344.1|unknown [Picea sitchensis]
Gb_30304	MYC2_1_peak_3240	Chr1:404431217-404431528	312	404431449	22	14.591	6.72576	12.4071	Promoter (1-2kb)	gene_Gb_30304	-1156	PQQ09026.1|uncharacterized protein Pyn_12861 [Prunus yedoensis var. nudiflora]
Gb_30300	MYC2_1_peak_3243	Chr1:405009688-405010030	343	405009834	22	18.7882	9.08368	16.4796	Promoter (1-2kb)	gene_Gb_30300	-1591	XP_011626785.1|RGG repeats nuclear RNA binding protein A isoform X1 [Amborella trichopoda]
Gb_38294	MYC2_1_peak_3305	Chr1:417513799-417514162	364	417513916	19	15.9252	8.26353	13.6925	Promoter (1-2kb)	gene_Gb_38294	-1114	XP_031482083.1|cilia- and flagella-associated protein 251 [Nymphaea colorata]
Gb_29717	MYC2_1_peak_3349	Chr1:424562753-424563263	511	424563023	79	102.933	30.6147	99.2927	Promoter (1-2kb)	gene_Gb_29717	-1456	|
Gb_11433	MYC2_1_peak_3736	Chr1:475858303-475858934	632	475858729	7	3.93019	3.30541	2.17373	Promoter (<=1kb)	gene_Gb_11433	-575	XP_003593649.2|receptor-like protein kinase HSL1 [Medicago truncatula]
Gb_13721	MYC2_1_peak_3822	Chr1:481382901-481383479	579	481382916	7	3.56088	3.06147	1.84822	Promoter (1-2kb)	gene_Gb_13721	-1548	|
Gb_13721	MYC2_1_peak_3821	Chr1:481382092-481382443	352	481382122	6	2.98107	2.7646	1.32725	Promoter (<=1kb)	gene_Gb_13721	-754	|
Gb_31381	MYC2_1_peak_4062	Chr1:525288893-525289350	458	525289210	18	14.3844	7.6163	12.2041	Promoter (<=1kb)	gene_Gb_31381	-339	OVA20297.1|FAD linked oxidase [Macleaya cordata]
Gb_38363	MYC2_1_peak_4313	Chr1:562072154-562072673	520	562072518	8	4.62497	3.64411	2.84002	Promoter (<=1kb)	gene_Gb_38363	-114	|
Gb_38483	MYC2_1_peak_4368	Chr1:568205765-568206166	402	568205989	48	45.0093	14.3288	42.1086	Promoter (<=1kb)	gene_Gb_38483	-349	ABR17838.1|unknown [Picea sitchensis]
Gb_02399	MYC2_1_peak_4463	Chr1:582252453-582252964	512	582252773	29	28.449	12.3953	25.9092	Promoter (<=1kb)	gene_Gb_02399	-470	ACN40007.1|unknown [Picea sitchensis]
Gb_02399	MYC2_1_peak_4464	Chr1:582253743-582254056	314	582253897	12	8.38417	5.37129	6.40133	Promoter (1-2kb)	gene_Gb_02399	-1594	ACN40007.1|unknown [Picea sitchensis]
Gb_02406	MYC2_1_peak_4473	Chr1:583031207-583031549	343	583031347	19	15.9252	8.26353	13.6925	Promoter (1-2kb)	gene_Gb_02406	-1874	|
Gb_20622	MYC2_1_peak_4545	Chr1:589367968-589368373	406	589368164	17	13.6469	7.43718	11.4831	Promoter (<=1kb)	gene_Gb_20622	-912	Q9ZT64.1|RecName: Full=Coniferin beta-glucosidase; Flags: Precursor [Pinus contorta]
Gb_33729	MYC2_1_peak_4659	Chr1:592913967-592914528	562	592914170	39	42.4183	16.5271	39.5675	Promoter (1-2kb)	gene_Gb_33729	-1034	XP_010249931.1|PREDICTED: uncharacterized protein LOC104592322 [Nelumbo nucifera]
Gb_39042	MYC2_1_peak_4691	Chr1:597027515-597027889	375	597027671	14	9.65621	5.74026	7.63054	Promoter (<=1kb)	gene_Gb_39042	-484	OVA04668.1|Acyl-CoA oxidase [Macleaya cordata]
Gb_30092	MYC2_1_peak_4729	Chr1:604598057-604598487	431	604598307	40	43.8791	16.9402	40.9967	Promoter (1-2kb)	gene_Gb_30092	-1002	KAF5191006.1|Pleiotropic drug resistance abc transporter [Thalictrum thalictroides]
Gb_08264	MYC2_1_peak_4792	Chr1:617537444-617537806	363	617537570	28	27.1235	11.9821	24.6125	Promoter (1-2kb)	gene_Gb_08264	-1135	|
Gb_08261	MYC2_1_peak_4799	Chr1:618503910-618504423	514	618504155	58	71.7585	24.3774	68.418	Promoter (1-2kb)	gene_Gb_08261	-1898	ABR16355.1|unknown [Picea sitchensis]
Gb_08742	MYC2_1_peak_4885	Chr1:634800371-634800775	405	634800569	14	10.4076	6.19765	8.35282	Promoter (<=1kb)	gene_Gb_08742	-376	|
Gb_37726	MYC2_1_peak_4943	Chr1:645324168-645324699	532	645324364	89	105.518	26.7338	101.857	Promoter (<=1kb)	gene_Gb_37726	-476	|
Gb_25693	MYC2_1_peak_4968	Chr1:646788533-646789332	800	646789172	8	4.73973	3.71859	2.93191	Promoter (<=1kb)	gene_Gb_25693	-422	|
Gb_14717	MYC2_1_peak_5000	Chr1:653508553-653508889	337	653508713	16	10.9714	6.08539	8.90438	Promoter (<=1kb)	gene_Gb_14717	-82	|
Gb_15289	MYC2_1_peak_5068	Chr1:660340726-660341175	450	660340901	74	77.7352	20.0525	74.3333	Promoter (1-2kb)	gene_Gb_15289	-1235	RWR74212.1|Vacuolar protein sorting-associated protein 13 domain-containing protein [Cinnamomum micranthum f. kanehirae]
Gb_08593	MYC2_1_peak_5094	Chr1:665528605-665533873	5269	665530028	9	5.59358	4.13177	3.73994	Promoter (<=1kb)	gene_Gb_08593	-535	|
Gb_01359	MYC2_1_peak_5109	Chr1:667395689-667396031	343	667395839	22	19.4983	9.50306	17.168	Promoter (<=1kb)	gene_Gb_01359	-582	|
Gb_01885	MYC2_1_peak_5437	Chr1:712828865-712829351	487	712829125	50	57.9256	20.4438	54.777	Promoter (1-2kb)	gene_Gb_01885	-1673	|
Gb_13334	MYC2_1_peak_5497	Chr1:723365687-723366238	552	723365911	71	93.4245	29.7487	89.8629	Promoter (<=1kb)	gene_Gb_13334	-75	KAA8532487.1|hypothetical protein F0562_032513 [Nyssa sinensis]
Gb_06358	MYC2_1_peak_5627	Chr1:746278156-746278603	448	746278446	38	35.2843	12.9293	32.5964	Promoter (1-2kb)	gene_Gb_06358	-1241	|
Gb_05425	MYC2_1_peak_5858	Chr1:775381229-775381637	409	775381380	27	25.8128	11.5689	23.3307	Promoter (1-2kb)	gene_Gb_05425	-1437	ABK23348.1|unknown [Picea sitchensis]
Gb_07483	MYC2_1_peak_6024	Chr1:798353944-798354609	666	798354051	20	16.0149	8.03636	13.7786	Promoter (<=1kb)	gene_Gb_07483	-740	|
Gb_33542	MYC2_1_peak_6046	Chr1:800588523-800588878	356	800588723	26	23.1048	10.3325	20.6933	Promoter (<=1kb)	gene_Gb_33542	-397	ABK26313.1|unknown [Picea sitchensis]
Gb_25266	MYC2_1_peak_6048	Chr1:800918772-800919102	331	800918940	24	21.1981	9.87356	18.8285	Promoter (<=1kb)	gene_Gb_25266	-42	ABR18189.1|unknown [Picea sitchensis]
Gb_26067	MYC2_1_peak_6126	Chr1:813096180-813096602	423	813096383	51	60.5883	21.4852	57.3993	Promoter (1-2kb)	gene_Gb_26067	-1218	XP_031481761.1|ethylene-responsive transcription factor 3-like [Nymphaea colorata]
Gb_23592	MYC2_1_peak_6236	Chr1:832467462-832467776	315	832467598	15	10.981	6.31908	8.91367	Promoter (1-2kb)	gene_Gb_23592	-1274	RWR72840.1|meiotic recombination protein SPO11-1 [Cinnamomum micranthum f. kanehirae]
Gb_40084	MYC2_1_peak_6258	Chr1:836657513-836657939	427	836657728	25	21.8801	9.94978	19.499	Promoter (1-2kb)	gene_Gb_40084	-1910	|
Gb_01973	MYC2_1_peak_6281	Chr1:841296412-841296823	412	841296611	64	81.6195	26.8565	78.17	Promoter (1-2kb)	gene_Gb_01973	-1676	ACN39876.1|unknown [Picea sitchensis]
Gb_22691	MYC2_1_peak_6288	Chr1:842377422-842377975	554	842377569	22	19.4983	9.50306	17.168	Promoter (<=1kb)	gene_Gb_22691	-845	ABR18056.1|unknown [Picea sitchensis]
Gb_27338	MYC2_1_peak_6502	Chr1:856562884-856563975	1092	856563338	7	3.93019	3.30541	2.17373	Promoter (1-2kb)	gene_Gb_27338	-1473	|
Gb_38879	MYC2_1_peak_6712	Chr1:875508254-875508622	369	875508377	18	10.7889	5.55607	8.72423	Promoter (1-2kb)	gene_Gb_38879	-1049	XP_019149907.1|PREDICTED: TMV resistance protein N-like [Ipomoea nil]
Gb_35701	MYC2_1_peak_6780	Chr1:887881156-887881719	564	887881373	59	73.3845	24.7906	70.0265	Promoter (1-2kb)	gene_Gb_35701	-1504	|
Gb_13983	MYC2_1_peak_6791	Chr1:889369940-889370252	313	889370094	24	13.8171	5.91541	11.6469	Promoter (<=1kb)	gene_Gb_13983	-692	OVA20003.1|Peptidase S8/S53 domain [Macleaya cordata]
Gb_15042	MYC2_1_peak_6883	Chr1:907442316-907442851	536	907442656	104	150.35	42.0901	146.362	Promoter (1-2kb)	gene_Gb_15042	-1705	KAE8654790.1|putative acyl-activating enzyme 12, peroxisomal [Hibiscus syriacus]
Gb_27254	MYC2_1_peak_6976	Chr1:923586364-923586816	453	923586565	42	43.137	15.6719	40.2762	Promoter (1-2kb)	gene_Gb_27254	-1691	PIA31644.1|hypothetical protein AQUCO_04900147v1 [Aquilegia coerulea]
Gb_17195	MYC2_1_peak_7089	Chr1:939727067-939727572	506	939727343	113	169.646	47.1021	165.53	Promoter (<=1kb)	gene_Gb_17195	-576	KJB36395.1|hypothetical protein B456_006G157200 [Gossypium raimondii]
Gb_26365	MYC2_1_peak_7155	Chr1:952542332-952542734	403	952542545	46	42.4044	13.744	39.5625	Promoter (<=1kb)	gene_Gb_26365	-369	XP_006827125.1|uncharacterized protein LOC18422390 [Amborella trichopoda]
Gb_09018	MYC2_1_peak_7207	Chr1:962478078-962478464	387	962478227	48	48.7177	16.2445	45.7394	Promoter (<=1kb)	gene_Gb_09018	-263	TEY20741.1|hypothetical protein Saspl_044826 [Salvia splendens]
Gb_02506	MYC2_1_peak_7447	Chr1:988783883-988784243	361	988784052	34	33.1504	13.237	30.5156	Promoter (1-2kb)	gene_Gb_02506	-1628	XP_010266441.1|PREDICTED: protein SPA1-RELATED 2-like isoform X1 [Nelumbo nucifera]
Gb_06756	MYC2_1_peak_7642	Chr1:1014642929-1014643341	413	1014643144	54	64.1414	22.0472	60.9034	Promoter (<=1kb)	gene_Gb_06756	-551	RWR79045.1|U-box domain-containing protein 62 isoform X2 [Cinnamomum micranthum f. kanehirae]
Gb_11129	MYC2_1_peak_8031	Chr1:1037491232-1037491613	382	1037491440	31	31.142	13.2216	28.5449	Promoter (<=1kb)	gene_Gb_11129	-104	ABK25235.1|unknown [Picea sitchensis]
Gb_38631	MYC2_1_peak_8158	Chr1:1054553391-1054553906	516	1054553600	53	63.7407	22.3115	60.5067	Promoter (1-2kb)	gene_Gb_38631	-1692	XP_019077781.1|PREDICTED: uncharacterized protein LOC100251482 isoform X2 [Vitis vinifera]
Gb_38629	MYC2_1_peak_8159	Chr1:1055576901-1055577260	360	1055577099	74	96.1564	29.6207	92.5733	Promoter (<=1kb)	gene_Gb_38629	-236	|
Gb_09798	MYC2_1_peak_8199	Chr1:1058697819-1058699448	1630	1058698235	13	4.56102	3.02407	2.77942	Promoter (1-2kb)	gene_Gb_09798	-1553	|
Gb_03357	MYC2_1_peak_8310	Chr1:1070612372-1070612962	591	1070612619	34	35.2806	14.4612	32.595	Promoter (1-2kb)	gene_Gb_03357	-1858	ABK26200.1|unknown [Picea sitchensis]
Gb_40207	MYC2_1_peak_8326	Chr1:1072193173-1072194123	951	1072193784	7	3.93019	3.30541	2.17373	Promoter (1-2kb)	gene_Gb_40207	-1180	XP_022942320.1|probable WRKY transcription factor 43 [Cucurbita moschata]
Gb_03864	MYC2_1_peak_8795	Chr10:10747115-10747657	543	10747524	12	5.77506	3.80152	3.91509	Promoter (1-2kb)	gene_Gb_03864	-1062	|
Gb_23660	MYC2_1_peak_8874	Chr10:22061796-22062340	545	22062014	106	140.366	35.4727	136.45	Promoter (<=1kb)	gene_Gb_23660	-499	PIA44062.1|hypothetical protein AQUCO_01800245v1 [Aquilegia coerulea]
Gb_09710	MYC2_1_peak_8933	Chr10:31233372-31233697	326	31233495	10	6.48775	4.54494	4.59041	Promoter (<=1kb)	gene_Gb_09710	-480	ONK80954.1|uncharacterized protein A4U43_C01F23670 [Asparagus officinalis]
Gb_11664	MYC2_1_peak_8971	Chr10:38115330-38115735	406	38115533	31	28.5208	11.716	25.9804	Promoter (<=1kb)	gene_Gb_11664	-298	ABR17838.1|unknown [Picea sitchensis]
Gb_40840	MYC2_1_peak_9022	Chr10:45551884-45552782	899	45552616	86	99.9755	25.4409	96.3608	Promoter (<=1kb)	gene_Gb_40840	-380	ABK24238.1|unknown [Picea sitchensis]
Gb_33906	MYC2_1_peak_9121	Chr10:60215695-60216147	453	60215902	133	201.167	51.2796	196.939	Promoter (1-2kb)	gene_Gb_33906	-1287	OVA17210.1|hypothetical protein BVC80_1837g4 [Macleaya cordata]
Gb_38314	MYC2_1_peak_9230	Chr10:80541638-80541983	346	80541789	25	20.3283	9.06457	17.9842	Promoter (<=1kb)	gene_Gb_38314	-911	|
Gb_26763	MYC2_1_peak_9269	Chr10:86922809-86923330	522	86923053	67	86.641	28.096	83.14	Promoter (1-2kb)	gene_Gb_26763	-1136	|
Gb_18775	MYC2_1_peak_9308	Chr10:92104415-92104783	369	92104563	13	9.38111	5.78447	7.36209	Promoter (1-2kb)	gene_Gb_18775	-1007	XP_030467718.1|lysM domain receptor-like kinase 4 [Syzygium oleosum]
Gb_34001	MYC2_1_peak_9403	Chr10:105763894-105764228	335	105764035	17	13.2783	7.21545	11.1325	Promoter (1-2kb)	gene_Gb_34001	-1159	|
Gb_32168	MYC2_1_peak_9509	Chr10:126565961-126577152	11192	126565987	7	3.93019	3.30541	2.17373	Promoter (1-2kb)	gene_Gb_32168	-1543	ABR17163.1|unknown [Picea sitchensis]
Gb_32172	MYC2_1_peak_9511	Chr10:126825144-126825572	429	126825334	37	39.5291	15.7007	36.7424	Promoter (1-2kb)	gene_Gb_32172	-1737	ADE77799.1|unknown [Picea sitchensis]
Gb_15777	MYC2_1_peak_9643	Chr10:145407971-145408475	505	145408270	54	65.3289	22.7247	62.0723	Promoter (<=1kb)	gene_Gb_15777	-351	XP_024463800.1|probable protein phosphatase 2C 24 [Populus trichocarpa]
Gb_13780	MYC2_1_peak_9687	Chr10:151781905-151782358	454	151782232	7	3.93019	3.30541	2.17373	Promoter (<=1kb)	gene_Gb_13780	-850	AZM65457.1|3-hydroxy-3-methylglutaryl coenzyme A reductase 1 [Ginkgo biloba]
Gb_06386	MYC2_1_peak_9783	Chr10:157443630-157490135	46506	157461111	22	12.0513	5.44218	9.9481	Promoter (<=1kb)	gene_Gb_06386	-901	|
Gb_32254	MYC2_1_peak_9908	Chr10:171713311-171713687	377	171713472	33	32.0896	13.0112	29.4776	Promoter (<=1kb)	gene_Gb_32254	-75	|
Gb_17120	MYC2_1_peak_9953	Chr10:177236332-177236660	329	177236459	33	28.9645	11.2717	26.416	Promoter (<=1kb)	gene_Gb_17120	-862	|
Gb_17131	MYC2_1_peak_10004	Chr10:177683582-177684476	895	177684282	9	5.40092	4.00858	3.56834	Promoter (<=1kb)	gene_Gb_17131	-453	ABR18126.1|unknown [Picea sitchensis]
Gb_29304	MYC2_1_peak_10112	Chr10:186607238-186607872	635	186607550	95	130.754	36.7376	126.904	Promoter (<=1kb)	gene_Gb_29304	-966	|
Gb_17246	MYC2_1_peak_10310	Chr10:198718109-198718572	464	198718373	23	19.9051	9.43222	17.567	Promoter (<=1kb)	gene_Gb_17246	-88	ABR17327.1|unknown [Picea sitchensis]
Gb_28807	MYC2_1_peak_10395	Chr10:214507480-214507927	448	214507762	25	23.2374	10.7426	20.8152	Promoter (<=1kb)	gene_Gb_28807	-769	ABR16916.1|unknown [Picea sitchensis]
Gb_28808	MYC2_1_peak_10396	Chr10:214551295-214551777	483	214551613	39	42.4183	16.5271	39.5675	Promoter (<=1kb)	gene_Gb_28808	-618	ABR16916.1|unknown [Picea sitchensis]
Gb_28804	MYC2_1_peak_10399	Chr10:214925811-214926127	317	214925998	10	6.48775	4.54494	4.59041	Promoter (1-2kb)	gene_Gb_28804	-1942	AZA14756.1|Shaggy-related protein kinase theta [Pinus taeda]
Gb_28804	MYC2_1_peak_10398	Chr10:214924890-214925448	559	214925300	6	3.16982	2.89224	1.47263	Promoter (1-2kb)	gene_Gb_28804	-1244	AZA14756.1|Shaggy-related protein kinase theta [Pinus taeda]
Gb_40684	MYC2_1_peak_10461	Chr10:226285440-226285784	345	226285630	30	25.3206	10.2771	22.8573	Promoter (<=1kb)	gene_Gb_40684	-646	XP_019450746.1|PREDICTED: LOB domain-containing protein 1-like isoform X1 [Lupinus angustifolius]
Gb_40685	MYC2_1_peak_10462	Chr10:226427450-226427884	435	226427744	15	10.6804	6.13792	8.61885	Promoter (<=1kb)	gene_Gb_40685	-754	|
Gb_36035	MYC2_1_peak_10484	Chr10:230141381-230141880	500	230141612	72	84.2799	24.201	80.8058	Promoter (1-2kb)	gene_Gb_36035	-1211	ADE77053.1|unknown [Picea sitchensis]
Gb_19659	MYC2_1_peak_10588	Chr10:244928066-244928425	360	244928217	20	15.8542	7.94217	13.634	Promoter (<=1kb)	gene_Gb_19659	-698	KAF3789973.1|2-isopropylmalate synthase B, partial [Nymphaea thermarum]
Gb_00299	MYC2_1_peak_10633	Chr10:251624751-251625180	430	251624939	15	10.6555	6.12294	8.59412	Promoter (1-2kb)	gene_Gb_00299	-1394	ABR16480.1|unknown [Picea sitchensis]
Gb_01688	MYC2_1_peak_10837	Chr10:279434215-279434523	309	279434416	21	16.4613	8.01821	14.217	Promoter (<=1kb)	gene_Gb_01688	-797	ADE77333.1|unknown [Picea sitchensis]
Gb_01699	MYC2_1_peak_10852	Chr10:282262726-282263150	425	282262930	51	45.6722	13.602	42.7553	Promoter (<=1kb)	gene_Gb_01699	-902	XP_021689124.1|random slug protein 5-like [Hevea brasiliensis]
Gb_32651	MYC2_1_peak_10901	Chr10:292164378-292164761	384	292164571	45	51.335	19.0061	48.3032	Promoter (<=1kb)	gene_Gb_32651	-859	AAQ63936.1|cellulose synthase, partial [Pinus radiata]
Gb_32695	MYC2_1_peak_10968	Chr10:299568062-299568433	372	299568196	29	26.871	11.4805	24.372	Promoter (<=1kb)	gene_Gb_32695	-545	RWR77756.1|armadillo repeat-containing protein 8-like protein isoform X1 [Cinnamomum micranthum f. kanehirae]
Gb_24455	MYC2_1_peak_11081	Chr10:311492308-311492723	416	311492575	11	7.3795	4.93346	5.45391	Promoter (1-2kb)	gene_Gb_24455	-1037	|
Gb_23462	MYC2_1_peak_11095	Chr10:313202087-313202626	540	313202382	95	134.573	38.8705	130.699	Promoter (<=1kb)	gene_Gb_23462	-629	XP_010265748.1|PREDICTED: xanthine dehydrogenase 1 isoform X1 [Nelumbo nucifera]
Gb_35356	MYC2_1_peak_11104	Chr10:315555121-315555463	343	315555293	18	14.775	7.85035	12.5761	Promoter (1-2kb)	gene_Gb_35356	-1618	ADE76940.1|unknown [Picea sitchensis]
Gb_40254	MYC2_1_peak_11157	Chr10:322434757-322435596	840	322435305	166	275.344	69.0005	270.924	Promoter (1-2kb)	gene_Gb_40254	-1546	ABK24356.1|unknown [Picea sitchensis]
Gb_35635	MYC2_1_peak_11219	Chr10:333945263-333945687	425	333945445	56	55.7658	16.6682	52.6606	Promoter (<=1kb)	gene_Gb_35635	-154	XP_010257350.1|PREDICTED: uncharacterized protein LOC104597480 isoform X2 [Nelumbo nucifera]
Gb_32341	MYC2_1_peak_11283	Chr10:342083734-342084054	321	342083880	20	16.8771	8.54603	14.6264	Promoter (1-2kb)	gene_Gb_32341	-1175	|
Gb_25564	MYC2_1_peak_11313	Chr10:344785900-344786478	579	344785963	7	3.14697	2.7891	1.47263	Promoter (<=1kb)	gene_Gb_25564	-483	XP_031391405.1|probable LRR receptor-like serine/threonine-protein kinase At1g07650 isoform X2 [Punica granatum]
Gb_02575	MYC2_1_peak_11351	Chr10:348826604-348826967	364	348826811	14	10.4076	6.19765	8.35282	Promoter (1-2kb)	gene_Gb_02575	-1911	ABK27118.1|unknown [Picea sitchensis]
Gb_00956	MYC2_1_peak_11445	Chr10:366196741-366197280	540	366197065	32	32.5087	13.6348	29.8817	Promoter (1-2kb)	gene_Gb_00956	-1106	|
Gb_00958	MYC2_1_peak_11451	Chr10:366662007-366662399	393	366662226	37	37.2085	14.3716	34.4827	Promoter (<=1kb)	gene_Gb_00958	-573	AJP06228.1|AGO10 [Pinus tabuliformis]
Gb_05465	MYC2_1_peak_11503	Chr10:373550580-373550946	367	373550742	44	40.2477	13.3669	37.4524	Promoter (<=1kb)	gene_Gb_05465	-782	AZA14803.1|Myb-related protein S3 [Pinus taeda]
Gb_18026	MYC2_1_peak_11508	Chr10:374000166-374000569	404	374000290	24	21.9738	10.3294	19.5807	Promoter (<=1kb)	gene_Gb_18026	-846	ABK24626.1|unknown [Picea sitchensis]
Gb_22734	MYC2_1_peak_11524	Chr10:377274004-377274372	369	377274233	15	11.4618	6.61082	9.37066	Promoter (<=1kb)	gene_Gb_22734	-259	|
Gb_18834	MYC2_1_peak_11546	Chr10:380366675-380367123	449	380366938	32	27.8952	11.0262	25.3723	Promoter (1-2kb)	gene_Gb_18834	-1270	|
Gb_41722	MYC2_1_peak_11649	Chr10:392215127-392215547	421	392215350	44	49.8243	18.5929	46.8228	Promoter (<=1kb)	gene_Gb_41722	-581	ABY48758.1|glycosylhydrolase 1 [Leucaena leucocephala]
Gb_08203	MYC2_1_peak_11666	Chr10:394371211-394371583	373	394371331	20	15.3587	7.65374	13.1464	Promoter (<=1kb)	gene_Gb_08203	-248	XP_002513435.2|G-type lectin S-receptor-like serine/threonine-protein kinase LECRK3 [Ricinus communis]
Gb_05523	MYC2_1_peak_11741	Chr10:406686603-406687012	410	406686812	24	16.3193	7.16111	14.0773	Promoter (<=1kb)	gene_Gb_05523	-551	KAE8657760.1|hypothetical protein F3Y22_tig00116983pilonHSYRG00134 [Hibiscus syriacus]
Gb_05515	MYC2_1_peak_11798	Chr10:411607357-411607729	373	411607523	44	49.8243	18.5929	46.8228	Promoter (<=1kb)	gene_Gb_05515	-265	|
Gb_27961	MYC2_1_peak_11824	Chr10:415972316-415972636	321	415972493	38	33.5837	12.0297	30.9407	Promoter (<=1kb)	gene_Gb_27961	-371	ABR17480.1|unknown [Picea sitchensis]
Gb_27073	MYC2_1_peak_11859	Chr10:423742813-423743177	365	423743011	32	30.7138	12.5993	28.1318	Promoter (1-2kb)	gene_Gb_27073	-1625	|
Gb_13578	MYC2_1_peak_11971	Chr10:437369581-437370609	1029	437369768	8	3.59878	2.98368	1.88115	Promoter (<=1kb)	gene_Gb_13578	-722	|
Gb_37500	MYC2_1_peak_12007	Chr10:443555488-443555918	431	443555713	47	54.3841	19.8325	51.2954	Promoter (<=1kb)	gene_Gb_37500	-583	AAY54294.1|GST [Ginkgo biloba]
Gb_06929	MYC2_1_peak_12018	Chr10:446104657-446105068	412	446104914	41	44.0162	16.5876	41.1327	Promoter (1-2kb)	gene_Gb_06929	-1854	ABK24777.1|unknown [Picea sitchensis]
Gb_07964	MYC2_1_peak_12188	Chr10:467211455-467211764	310	467211621	16	10.1977	5.63585	8.15893	Promoter (<=1kb)	gene_Gb_07964	-719	|
Gb_05279	MYC2_1_peak_12332	Chr10:474913080-474913467	388	474913308	30	29.7886	12.8085	27.2205	Promoter (1-2kb)	gene_Gb_05279	-1622	ABK22111.1|unknown [Picea sitchensis]
Gb_35614	MYC2_1_peak_12392	Chr10:486401232-486401558	327	486401312	24	21.5363	10.0717	19.1624	Promoter (1-2kb)	gene_Gb_35614	-1545	ABK24717.1|unknown [Picea sitchensis]
Gb_34503	MYC2_1_peak_12422	Chr10:491584098-491584479	382	491584333	27	24.2141	10.6397	21.7782	Promoter (1-2kb)	gene_Gb_34503	-1706	RVW76616.1|Serine/arginine-rich splicing factor RS40 [Vitis vinifera]
Gb_41290	MYC2_1_peak_12517	Chr10:507044875-507045269	395	507045096	35	28.3522	10.312	25.8229	Promoter (1-2kb)	gene_Gb_41290	-1035	ABK25844.1|unknown [Picea sitchensis]
Gb_41292	MYC2_1_peak_12518	Chr10:507279394-507279822	429	507279591	54	62.4617	21.0991	59.2464	Promoter (1-2kb)	gene_Gb_41292	-1557	XP_011073259.1|chaperone protein ClpD, chloroplastic [Sesamum indicum]
Gb_39902	MYC2_1_peak_12528	Chr10:509697638-509698196	559	509697855	81	110.792	33.8805	107.085	Promoter (<=1kb)	gene_Gb_39902	-190	ABK23447.1|unknown [Picea sitchensis]
Gb_19497	MYC2_1_peak_12634	Chr10:518103382-518103809	428	518103596	59	71.049	23.4657	67.7198	Promoter (1-2kb)	gene_Gb_19497	-1193	AEW22944.1|leucine-rich repeat receptor-like protein kinase, partial [Cenchrus ciliaris]
Gb_19505	MYC2_1_peak_12637	Chr10:518108155-518108731	577	518108463	191	327.908	79.3299	323.38	Promoter (1-2kb)	gene_Gb_19505	-1632	XP_011624748.1|probable zinc metalloprotease EGY2, chloroplastic isoform X5 [Amborella trichopoda]
Gb_37772	MYC2_1_peak_12891	Chr10:527271800-527272507	708	527272365	7	3.93019	3.30541	2.17373	Promoter (1-2kb)	gene_Gb_37772	-1544	|
Gb_25332	MYC2_1_peak_13131	Chr10:545384242-545384617	376	545384400	44	47.3469	17.1808	44.3949	Promoter (<=1kb)	gene_Gb_25332	-521	AIZ74332.1|beta-tubulin [Pinus massoniana]
Gb_35022	MYC2_1_peak_13134	Chr10:545856899-545857327	429	545857098	55	64.5605	21.7951	61.3178	Promoter (<=1kb)	gene_Gb_35022	-270	XP_020252431.1|probable proline transporter 2 [Asparagus officinalis]
Gb_00140	MYC2_1_peak_13150	Chr10:549094802-549095244	443	549095014	86	97.1175	24.0622	93.525	Promoter (<=1kb)	gene_Gb_00140	-779	|
Gb_38127	MYC2_1_peak_13177	Chr10:553368503-553368938	436	553368752	67	85.1654	27.2584	81.6822	Promoter (1-2kb)	gene_Gb_38127	-1608	XP_006842996.3|xanthine dehydrogenase/oxidase [Amborella trichopoda]
Gb_23644	MYC2_1_peak_13226	Chr10:559371166-559371914	749	559371702	12	8.38417	5.37129	6.40133	Promoter (1-2kb)	gene_Gb_23644	-1402	XP_020530893.1|probable receptor-like protein kinase At5g18500 [Amborella trichopoda]
Gb_08851	MYC2_1_peak_13276	Chr10:568163703-568164133	431	568163952	41	43.1096	16.0727	40.2499	Promoter (<=1kb)	gene_Gb_08851	-134	OVA14098.1|Malic oxidoreductase [Macleaya cordata]
Gb_08849	MYC2_1_peak_13277	Chr10:568437182-568437571	390	568437404	48	48.7177	16.2445	45.7394	Promoter (<=1kb)	gene_Gb_08849	-118	PIN10429.1|Polyvinyl alcohol dehydrogenase (cytochrome) [Handroanthus impetiginosus]
Gb_37749	MYC2_1_peak_13359	Chr10:579953034-579954193	1160	579953784	29	28.449	12.3953	25.9092	Promoter (1-2kb)	gene_Gb_37749	-1168	XP_006848231.1|uncharacterized protein LOC18437972 isoform X1 [Amborella trichopoda]
Gb_13642	MYC2_1_peak_13461	Chr10:598633935-598634447	513	598634170	107	150.13	40.0901	146.143	Promoter (<=1kb)	gene_Gb_13642	-763	XP_016175495.1|uncharacterized protein LOC107618081 [Arachis ipaensis]
Gb_26984	MYC2_1_peak_13578	Chr10:613698585-613699041	457	613698788	42	37.3058	12.5743	34.5782	Promoter (1-2kb)	gene_Gb_26984	-1206	|
Gb_23038	MYC2_1_peak_13659	Chr10:628573026-628573378	353	628573202	33	26.4422	9.94243	23.9528	Promoter (1-2kb)	gene_Gb_23038	-1638	|
Gb_28485	MYC2_1_peak_13705	Chr10:636789074-636789547	474	636789286	27	25.8128	11.5689	23.3307	Promoter (1-2kb)	gene_Gb_28485	-1753	XP_034197845.1|E3 ubiquitin-protein ligase RFWD3-like isoform X2 [Prunus dulcis]
Gb_19467	MYC2_1_peak_13752	Chr10:642804039-642804863	825	642804663	41	33.4146	10.9862	30.7748	Promoter (1-2kb)	gene_Gb_19467	-1831	|
Gb_19467	MYC2_1_peak_13753	Chr10:642805308-642805634	327	642805430	13	8.66418	5.34514	6.67723	Promoter (1-2kb)	gene_Gb_19467	-1064	|
Gb_38465	MYC2_1_peak_13786	Chr10:647763378-647763745	368	647763557	25	21.8402	9.92669	19.4609	Promoter (<=1kb)	gene_Gb_38465	-417	ABR17371.1|unknown [Picea sitchensis]
Gb_40951	MYC2_1_peak_13795	Chr10:649637253-649637631	379	649637472	27	24.3907	10.7414	21.9495	Promoter (<=1kb)	gene_Gb_40951	-418	XP_011079991.1|glutathione reductase, chloroplastic [Sesamum indicum]
Gb_21452	MYC2_1_peak_13797	Chr10:650212757-650213176	420	650212934	47	47.3317	15.913	44.3808	Promoter (<=1kb)	gene_Gb_21452	-165	ABK26606.1|unknown [Picea sitchensis]
Gb_00904	MYC2_1_peak_13802	Chr10:651793720-651794114	395	651793934	27	25.8128	11.5689	23.3307	Promoter (<=1kb)	gene_Gb_00904	-93	|
Gb_38531	MYC2_1_peak_13821	Chr10:656137793-656138112	320	656138014	15	10.0353	5.75307	8.00254	Promoter (<=1kb)	gene_Gb_38531	-145	ABK24923.1|unknown [Picea sitchensis]
Gb_14427	MYC2_1_peak_13840	Chr10:660747213-660747544	332	660747336	23	20.7273	9.91624	18.3642	Promoter (<=1kb)	gene_Gb_14427	-518	|
Gb_41424	MYC2_1_peak_13928	Chr10:676154339-676154703	365	676154650	8	4.73973	3.71859	2.93191	Promoter (1-2kb)	gene_Gb_41424	-1447	ACN40263.1|unknown [Picea sitchensis]
Gb_07325	MYC2_1_peak_13999	Chr10:679472991-679473895	905	679473388	10	6.48775	4.54494	4.59041	Promoter (<=1kb)	gene_Gb_07325	-209	|
Gb_07325	MYC2_1_peak_14000	Chr10:679474758-679475171	414	679474811	7	3.78105	3.20687	2.05384	Promoter (1-2kb)	gene_Gb_07325	-1632	|
Gb_35424	MYC2_1_peak_14051	Chr10:679749261-679755689	6429	679753074	11	7.4189	4.95812	5.47643	Promoter (<=1kb)	gene_Gb_35424	-899	ABR16226.1|unknown [Picea sitchensis]
Gb_09977	MYC2_1_peak_14059	Chr10:680234408-680234915	508	680234727	30	25.3206	10.2771	22.8573	Promoter (1-2kb)	gene_Gb_09977	-1790	XP_011625403.1|uncharacterized protein At1g76660 isoform X1 [Amborella trichopoda]
Gb_09974	MYC2_1_peak_14061	Chr10:680489180-680489587	408	680489360	27	25.0327	11.1131	22.5757	Promoter (<=1kb)	gene_Gb_09974	-520	ERN06059.1|hypothetical protein AMTR_s00142p00081110 [Amborella trichopoda]
Gb_08192	MYC2_1_peak_14095	Chr10:684407931-684408496	566	684408056	25	10.8177	4.45253	8.7523	Promoter (1-2kb)	gene_Gb_08192	-1462	|
Gb_37256	MYC2_1_peak_14123	Chr10:690072308-690072924	617	690072711	52	52.0028	16.3481	48.9585	Promoter (<=1kb)	gene_Gb_37256	-483	|
Gb_09282	MYC2_1_peak_14132	Chr10:691335087-691335439	353	691335217	15	9.26868	5.30433	7.26469	Promoter (1-2kb)	gene_Gb_09282	-1980	ABR16967.1|unknown [Picea sitchensis]
Gb_22570	MYC2_1_peak_14179	Chr10:701270451-701270799	349	701270498	6	3.16982	2.89224	1.47263	Promoter (<=1kb)	gene_Gb_22570	-464	XP_015079459.1|protein ANTAGONIST OF LIKE HETEROCHROMATIN PROTEIN 1 [Solanum pennellii]
Gb_24821	MYC2_1_peak_14218	Chr10:704413934-704414470	537	704414135	20	17.0965	8.67671	14.8317	Promoter (<=1kb)	gene_Gb_24821	-842	ABR16520.1|unknown [Picea sitchensis]
Gb_09450	MYC2_1_peak_14220	Chr10:704951595-704951993	399	704951786	73	96.8525	30.5751	93.263	Promoter (<=1kb)	gene_Gb_09450	-970	AZA14795.1|LIM domain-containing protein WLIM2b [Pinus taeda]
Gb_09665	MYC2_1_peak_14266	Chr11:5001549-5001965	417	5001767	54	55.6852	17.4338	52.5818	Promoter (<=1kb)	gene_Gb_09665	-309	ADE77454.1|unknown [Picea sitchensis]
Gb_36240	MYC2_1_peak_14278	Chr11:6987047-6987385	339	6987262	17	13.6469	7.43718	11.4831	Promoter (1-2kb)	gene_Gb_36240	-1595	ACR37127.1|unknown [Zea mays]
Gb_21846	MYC2_1_peak_14296	Chr11:9588766-9589194	429	9588971	66	83.9857	27.1284	80.5144	Promoter (1-2kb)	gene_Gb_21846	-1572	ABR17334.1|unknown [Picea sitchensis]
Gb_41214	MYC2_1_peak_14364	Chr11:24798810-24799250	441	24799037	38	40.9682	16.1139	38.149	Promoter (1-2kb)	gene_Gb_41214	-1260	|
Gb_00347	MYC2_1_peak_14405	Chr11:31297926-31298363	438	31298120	32	32.5087	13.6348	29.8817	Promoter (1-2kb)	gene_Gb_00347	-1449	XP_011622325.1|secretory carrier-associated membrane protein 1 isoform X1 [Amborella trichopoda]
Gb_15748	MYC2_1_peak_14491	Chr11:35485705-35486021	317	35485886	17	9.89082	5.26364	7.85925	Promoter (<=1kb)	gene_Gb_15748	-147	|
Gb_30251	MYC2_1_peak_14510	Chr11:37858661-37859390	730	37858771	30	25.3206	10.2771	22.8573	Promoter (1-2kb)	gene_Gb_30251	-1852	XP_006849458.1|65-kDa microtubule-associated protein 6 [Amborella trichopoda]
Gb_00144	MYC2_1_peak_14545	Chr11:42932445-42932811	367	42932668	19	15.9252	8.26353	13.6925	Promoter (1-2kb)	gene_Gb_00144	-1268	XP_017245005.1|PREDICTED: LOB domain-containing protein 1-like [Daucus carota subsp. sativus]
Gb_17724	MYC2_1_peak_14585	Chr11:49496424-49496771	348	49496538	23	18.723	8.74713	16.4147	Promoter (1-2kb)	gene_Gb_17724	-1129	ABS88990.1|ch-cobra [Cunninghamia lanceolata]
Gb_38099	MYC2_1_peak_14608	Chr11:56035071-56035634	564	56035266	39	42.4183	16.5271	39.5675	Promoter (<=1kb)	gene_Gb_38099	-481	ABR16381.1|unknown [Picea sitchensis]
Gb_33611	MYC2_1_peak_14675	Chr11:71862174-71862524	351	71862270	14	7.17988	4.29666	5.26326	Promoter (<=1kb)	gene_Gb_33611	-655	ABK22223.1|unknown [Picea sitchensis]
Gb_41714	MYC2_1_peak_14688	Chr11:74187367-74187865	499	74187667	69	90.0204	28.9224	86.4876	Promoter (<=1kb)	gene_Gb_41714	-424	AEW08309.1|hypothetical protein 2_6136_01, partial [Pinus lambertiana]
Gb_07831	MYC2_1_peak_14757	Chr11:85546642-85547562	921	85547323	47	47.3317	15.913	44.3808	Promoter (<=1kb)	gene_Gb_07831	-406	|
Gb_34622	MYC2_1_peak_14819	Chr11:95232954-95233313	360	95233210	11	6.83195	4.5922	4.92003	Promoter (1-2kb)	gene_Gb_34622	-1653	KAA8526014.1|hypothetical protein F0562_007886 [Nyssa sinensis]
Gb_12567	MYC2_1_peak_14827	Chr11:96300259-96300635	377	96300426	18	14.775	7.85035	12.5761	Promoter (1-2kb)	gene_Gb_12567	-1642	|
Gb_09085	MYC2_1_peak_14938	Chr11:109678169-109679233	1065	109678329	20	17.0965	8.67671	14.8317	Promoter (<=1kb)	gene_Gb_09085	-310	ABK26647.1|unknown [Picea sitchensis]
Gb_14304	MYC2_1_peak_14971	Chr11:112999749-113001089	1341	113000974	8	4.31629	3.44415	2.54374	Promoter (<=1kb)	gene_Gb_14304	-266	OMP06180.1|hypothetical protein CCACVL1_01688 [Corchorus capsularis]
Gb_14304	MYC2_1_peak_14972	Chr11:113001588-113002577	990	113001837	9	5.1158	3.82684	3.29046	Promoter (1-2kb)	gene_Gb_14304	-1129	OMP06180.1|hypothetical protein CCACVL1_01688 [Corchorus capsularis]
Gb_05566	MYC2_1_peak_15039	Chr11:113591480-113592156	677	113591778	8	4.73973	3.71859	2.93191	Promoter (<=1kb)	gene_Gb_05566	-58	BAM21553.1|hypothetical protein, partial [Cryptomeria japonica]
Gb_05566	MYC2_1_peak_15040	Chr11:113592742-113593308	567	113592815	7	3.56088	3.06147	1.84822	Promoter (1-2kb)	gene_Gb_05566	-1095	BAM21553.1|hypothetical protein, partial [Cryptomeria japonica]
Gb_14560	MYC2_1_peak_15085	Chr11:121358891-121359224	334	121359082	17	10.8104	5.77401	8.74503	Promoter (1-2kb)	gene_Gb_14560	-1886	ADE76368.1|unknown [Picea sitchensis]
Gb_30832	MYC2_1_peak_15284	Chr11:152951474-152951800	327	152951633	21	18.2878	9.08988	15.99	Promoter (<=1kb)	gene_Gb_30832	-264	AEJ87848.1|omega-6-desaturase [Ginkgo biloba]
Gb_07392	MYC2_1_peak_15324	Chr11:158735385-158735774	390	158735625	20	17.0965	8.67671	14.8317	Promoter (1-2kb)	gene_Gb_07392	-1102	ABR18068.1|unknown [Picea sitchensis]
Gb_16936	MYC2_1_peak_15335	Chr11:160421483-160422024	542	160421750	163	260.156	62.7601	255.773	Promoter (<=1kb)	gene_Gb_16936	-178	ADE75655.1|unknown [Picea sitchensis]
Gb_16937	MYC2_1_peak_15336	Chr11:160434770-160435345	576	160435054	267	495.741	110.731	490.917	Promoter (1-2kb)	gene_Gb_16937	-1546	|
Gb_12225	MYC2_1_peak_15339	Chr11:161351239-161351631	393	161351452	50	59.0245	21.072	55.8582	Promoter (<=1kb)	gene_Gb_12225	-317	|
Gb_13183	MYC2_1_peak_15443	Chr11:177796084-177796489	406	177796279	41	45.3503	17.3534	42.4361	Promoter (<=1kb)	gene_Gb_13183	-698	XP_028548010.1|methyl-CpG-binding domain-containing protein 11-like [Dendrobium catenatum]
Gb_20973	MYC2_1_peak_15585	Chr11:183558491-183559221	731	183558887	269	485.013	103.085	480.2	Promoter (<=1kb)	gene_Gb_20973	-730	ATG29964.1|CYP94P7 [Taxus chinensis]
Gb_41081	MYC2_1_peak_15889	Chr11:197759092-197759473	382	197759246	7	3.85485	3.25563	2.12497	Promoter (<=1kb)	gene_Gb_41081	-293	ABK24846.1|unknown [Picea sitchensis]
Gb_12652	MYC2_1_peak_15898	Chr11:199245965-199246421	457	199246185	51	56.0922	18.9521	52.9726	Promoter (1-2kb)	gene_Gb_12652	-1491	|
Gb_12671	MYC2_1_peak_15908	Chr11:201052267-201052688	422	201052356	10	4.62973	3.393	2.84425	Promoter (1-2kb)	gene_Gb_12671	-1310	AJP06248.1|BSU2 [Pinus tabuliformis]
Gb_17417	MYC2_1_peak_15929	Chr11:203505217-203506268	1052	203506066	28	7.57554	3.06266	5.6285	Promoter (<=1kb)	gene_Gb_17417	-92	ABR16123.1|unknown [Picea sitchensis]
Gb_30906	MYC2_1_peak_16000	Chr11:210322140-210322447	308	210322257	16	11.2552	6.25265	9.1801	Promoter (1-2kb)	gene_Gb_30906	-1615	ADE77415.1|unknown [Picea sitchensis]
Gb_29804	MYC2_1_peak_16061	Chr11:221130323-221130744	422	221130503	38	32.3668	11.4046	29.749	Promoter (1-2kb)	gene_Gb_29804	-1579	XP_010252405.1|PREDICTED: probable serine/threonine-protein kinase At1g54610 isoform X1 [Nelumbo nucifera]
Gb_36886	MYC2_1_peak_16071	Chr11:222633454-222633807	354	222633589	36	37.1844	14.7581	34.4589	Promoter (<=1kb)	gene_Gb_36886	-468	ACN39861.1|unknown [Picea sitchensis]
Gb_30281	MYC2_1_peak_16138	Chr11:235045924-235046526	603	235046207	234	326.731	50.7611	322.205	Promoter (<=1kb)	gene_Gb_30281	-440	GAV69539.1|CN_hydrolase domain-containing protein [Cephalotus follicularis]
Gb_01041	MYC2_1_peak_16372	Chr11:260177564-260178105	542	260177909	109	149.146	38.3501	145.162	Promoter (1-2kb)	gene_Gb_01041	-1772	KYP66656.1|hypothetical protein KK1_012959 [Cajanus cajan]
Gb_01047	MYC2_1_peak_16384	Chr11:261832756-261833096	341	261832970	21	15.2886	7.35082	13.078	Promoter (<=1kb)	gene_Gb_01047	-5	KAF5199616.1|17.6 kDa class II heat shock protein [Thalictrum thalictroides]
Gb_01392	MYC2_1_peak_16397	Chr11:263501560-263501871	312	263501709	12	8.0013	5.13425	6.04419	Promoter (1-2kb)	gene_Gb_01392	-1576	|
Gb_29689	MYC2_1_peak_16413	Chr11:264693523-264701231	7709	264697098	11	7.4189	4.95812	5.47643	Promoter (1-2kb)	gene_Gb_29689	-1109	|
Gb_07314	MYC2_1_peak_16520	Chr11:274752409-274753969	1561	274753887	7	3.56088	3.06147	1.84822	Promoter (1-2kb)	gene_Gb_07314	-1780	|
Gb_20401	MYC2_1_peak_16662	Chr11:291739606-291740073	468	291739838	11	7.4189	4.95812	5.47643	Promoter (<=1kb)	gene_Gb_20401	-409	XP_027330944.1|eukaryotic translation initiation factor-like isoform X1 [Abrus precatorius]
Gb_36256	MYC2_1_peak_16722	Chr11:299117508-299117816	309	299117672	20	16.0149	8.03636	13.7786	Promoter (1-2kb)	gene_Gb_36256	-1576	ASK39404.1|UDP-glycosyltransferase [Ginkgo biloba]
Gb_05350	MYC2_1_peak_16778	Chr11:306038536-306038944	409	306038793	21	16.6528	8.12891	14.4053	Promoter (<=1kb)	gene_Gb_05350	-737	ASK39407.1|UDP-glycosyltransferase [Ginkgo biloba]
Gb_09524	MYC2_1_peak_16871	Chr11:319580513-319580986	474	319580718	11	7.4189	4.95812	5.47643	Promoter (1-2kb)	gene_Gb_09524	-1502	BAX09078.1|glyceraldehyde-3-phosphate dehydrogenase [Cryptomeria japonica]
Gb_34108	MYC2_1_peak_16881	Chr11:322462932-322463324	393	322463118	27	23.9543	10.4907	21.5236	Promoter (<=1kb)	gene_Gb_34108	-424	ABK23053.1|unknown [Picea sitchensis]
Gb_08380	MYC2_1_peak_17024	Chr11:337808047-337808518	472	337808307	10	6.48775	4.54494	4.59041	Promoter (1-2kb)	gene_Gb_08380	-1170	AEX12750.1|hypothetical protein 2_7562_01, partial [Pinus taeda]
Gb_32782	MYC2_1_peak_17052	Chr11:343545223-343545545	323	343545416	18	14.775	7.85035	12.5761	Promoter (1-2kb)	gene_Gb_32782	-1632	ABK24368.1|unknown [Picea sitchensis]
Gb_32780	MYC2_1_peak_17059	Chr11:344060398-344060754	357	344060627	21	17.6105	8.68874	15.3348	Promoter (1-2kb)	gene_Gb_32780	-1743	XP_017222132.1|PREDICTED: uncharacterized protein LOC108198871 [Daucus carota subsp. sativus]
Gb_03366	MYC2_1_peak_17063	Chr11:344237772-344238172	401	344237979	38	40.1352	15.6335	37.3416	Promoter (1-2kb)	gene_Gb_03366	-1712	XP_017222132.1|PREDICTED: uncharacterized protein LOC108198871 [Daucus carota subsp. sativus]
Gb_26354	MYC2_1_peak_17072	Chr11:346149969-346150572	604	346150275	76	96.263	28.5827	92.679	Promoter (<=1kb)	gene_Gb_26354	-680	|
Gb_09707	MYC2_1_peak_17404	Chr11:379104042-379133465	29424	379104230	42	44.4681	16.4172	41.5785	Promoter (<=1kb)	gene_Gb_09707	-625	XP_020204392.1|probable 2-oxoglutarate-dependent dioxygenase At5g05600 [Cajanus cajan]
Gb_09256	MYC2_1_peak_17450	Chr11:386801339-386801651	313	386801340	7	3.56088	3.06147	1.84822	Promoter (<=1kb)	gene_Gb_09256	-561	|
Gb_06324	MYC2_1_peak_17519	Chr11:388970067-388970504	438	388970247	19	11.88	5.94084	9.77864	Promoter (<=1kb)	gene_Gb_06324	-912	|
Gb_35263	MYC2_1_peak_17523	Chr11:389643527-389644057	531	389643971	13	9.10072	5.61201	7.10163	Promoter (1-2kb)	gene_Gb_35263	-1196	RWR90867.1|cysteine-rich receptor-like protein kinase 10 [Cinnamomum micranthum f. kanehirae]
Gb_03684	MYC2_1_peak_17535	Chr11:391774312-391774699	388	391774485	36	29.962	10.8197	27.3899	Promoter (1-2kb)	gene_Gb_03684	-1997	XP_011000616.1|PREDICTED: uncharacterized protein LOC105108125 [Populus euphratica]
Gb_35038	MYC2_1_peak_18042	Chr11:431444911-431447064	2154	431446671	11	6.81477	4.58155	4.90582	Promoter (<=1kb)	gene_Gb_35038	-66	XP_029122667.1|cysteine-rich receptor-like protein kinase 10 isoform X1 [Elaeis guineensis]
Gb_35038	MYC2_1_peak_18043	Chr11:431447531-431449227	1697	431447749	8	3.84022	3.13774	2.11086	Promoter (1-2kb)	gene_Gb_35038	-1144	XP_029122667.1|cysteine-rich receptor-like protein kinase 10 isoform X1 [Elaeis guineensis]
Gb_35037	MYC2_1_peak_18100	Chr11:432572007-432572703	697	432572121	8	3.88314	3.16523	2.15184	Promoter (<=1kb)	gene_Gb_35037	-581	XP_031486811.1|putative receptor-like protein kinase At4g00960 isoform X1 [Nymphaea colorata]
Gb_17904	MYC2_1_peak_18264	Chr11:453978861-453979221	361	453978899	9	5.59358	4.13177	3.73994	Promoter (<=1kb)	gene_Gb_17904	-792	XP_034698109.1|putative receptor-like protein kinase At4g00960 [Vitis riparia]
Gb_17908	MYC2_1_peak_18276	Chr11:455751052-455751479	428	455751276	20	17.0965	8.67671	14.8317	Promoter (1-2kb)	gene_Gb_17908	-1062	|
Gb_13571	MYC2_1_peak_18293	Chr11:459214073-459214386	314	459214232	10	6.48775	4.54494	4.59041	Promoter (<=1kb)	gene_Gb_13571	-226	|
Gb_22362	MYC2_1_peak_18703	Chr11:498303401-498303750	350	498303559	38	40.1352	15.6335	37.3416	Promoter (1-2kb)	gene_Gb_22362	-1476	ADE77954.1|unknown [Picea sitchensis]
Gb_33162	MYC2_1_peak_18734	Chr11:502551678-502552093	416	502551891	6	3.16982	2.89224	1.47263	Promoter (<=1kb)	gene_Gb_33162	-602	|
Gb_09743	MYC2_1_peak_18748	Chr11:504218726-504219071	346	504218924	17	13.6469	7.43718	11.4831	Promoter (<=1kb)	gene_Gb_09743	-808	ADE75787.1|unknown [Picea sitchensis]
Gb_04827	MYC2_1_peak_18880	Chr11:519390374-519390684	311	519390530	23	17.3222	7.95649	15.0507	Promoter (<=1kb)	gene_Gb_04827	-715	|
Gb_40964	MYC2_1_peak_19022	Chr11:540272862-540273197	336	540273013	14	10.1052	6.01287	8.07072	Promoter (<=1kb)	gene_Gb_40964	-66	|
Gb_24214	MYC2_1_peak_19198	Chr11:559982215-559989983	7769	559989887	10	3.75579	2.87735	2.03081	Promoter (1-2kb)	gene_Gb_24214	-1138	QIR83175.1|pectin methylesterase 17 [Cunninghamia lanceolata]
Gb_24220	MYC2_1_peak_19242	Chr11:561212472-561212816	345	561212691	21	14.2662	6.78599	12.0887	Promoter (<=1kb)	gene_Gb_24220	-281	XP_008804539.1|mannose/glucose-specific lectin-like [Phoenix dactylifera]
Gb_16227	MYC2_1_peak_19276	Chr11:566417827-566418310	484	566418009	24	21.9738	10.3294	19.5807	Promoter (1-2kb)	gene_Gb_16227	-1475	XP_010279125.1|PREDICTED: U-box domain-containing protein 21-like [Nelumbo nucifera]
Gb_08277	MYC2_1_peak_19477	Chr11:593245336-593245753	418	593245513	63	77.9016	25.2763	74.4983	Promoter (<=1kb)	gene_Gb_08277	-603	XP_010909268.1|sm-like protein LSM2 isoform X1 [Elaeis guineensis]
Gb_32111	MYC2_1_peak_19490	Chr11:594262018-594262384	367	594262259	20	16.4519	8.29379	14.2086	Promoter (<=1kb)	gene_Gb_32111	-595	XP_006845703.1|uncharacterized protein LOC18435597 [Amborella trichopoda]
Gb_39347	MYC2_1_peak_19497	Chr11:596823101-596823440	340	596823293	34	25.4301	9.15519	22.965	Promoter (1-2kb)	gene_Gb_39347	-1515	|
Gb_00439	MYC2_1_peak_19514	Chr11:600743386-600743893	508	600743675	70	84.8931	25.5293	81.4148	Promoter (<=1kb)	gene_Gb_00439	-318	XP_012085448.1|alpha-glucan water dikinase, chloroplastic isoform X2 [Jatropha curcas]
Gb_09906	MYC2_1_peak_19534	Chr11:603587188-603587584	397	603587393	14	10.4076	6.19765	8.35282	Promoter (<=1kb)	gene_Gb_09906	-726	XP_010277571.1|PREDICTED: dof zinc finger protein DOF5.7-like [Nelumbo nucifera]
Gb_14988	MYC2_1_peak_19570	Chr11:608106339-608106680	342	608106513	17	13.6469	7.43718	11.4831	Promoter (<=1kb)	gene_Gb_14988	-435	|
Gb_13163	MYC2_1_peak_19599	Chr11:612875115-612876397	1283	612876243	9	4.96217	3.72929	3.15033	Promoter (1-2kb)	gene_Gb_13163	-1380	ABK25130.1|unknown [Picea sitchensis]
Gb_13162	MYC2_1_peak_19610	Chr11:612904112-612905252	1141	612905068	8	4.73973	3.71859	2.93191	Promoter (1-2kb)	gene_Gb_13162	-1665	ABK25130.1|unknown [Picea sitchensis]
Gb_29870	MYC2_1_peak_19701	Chr11:622569582-622569895	314	622569803	10	5.0479	3.64673	3.22987	Promoter (1-2kb)	gene_Gb_29870	-1132	|
Gb_24733	MYC2_1_peak_19773	Chr11:630983985-630984394	410	630984183	13	9.38111	5.78447	7.36209	Promoter (1-2kb)	gene_Gb_24733	-1759	AZA14759.1|BES1/BZR1 homolog protein 4 [Pinus taeda]
Gb_31853	MYC2_1_peak_19785	Chr11:633848925-633849412	488	633849279	16	8.04174	4.44681	6.08334	Promoter (1-2kb)	gene_Gb_31853	-1276	AAT57672.1|cellulose synthase catalytic subunit [Pinus radiata]
Gb_07529	MYC2_1_peak_19890	Chr11:647305719-647306612	894	647306491	10	6.452	4.52234	4.57215	Promoter (<=1kb)	gene_Gb_07529	-627	ABK24815.1|unknown [Picea sitchensis]
Gb_07529	MYC2_1_peak_19891	Chr11:647307203-647307513	311	647307359	9	5.56146	4.11122	3.72633	Promoter (1-2kb)	gene_Gb_07529	-1495	ABK24815.1|unknown [Picea sitchensis]
Gb_32801	MYC2_1_peak_19913	Chr12:481733-483739	2007	482835	57	8.85155	2.36943	6.85765	Promoter (1-2kb)	gene_Gb_32801	-1778	KAF1856225.1|hypothetical protein Lal_00046827 [Lupinus albus]
Gb_11823	MYC2_1_peak_19983	Chr12:8134094-8134419	326	8134250	28	22.9594	9.61409	20.5532	Promoter (<=1kb)	gene_Gb_11823	-909	|
Gb_25913	MYC2_1_peak_20030	Chr12:13201577-13202055	479	13201718	9	4.88126	3.67803	3.0703	Promoter (1-2kb)	gene_Gb_25913	-1891	ABK23762.1|unknown [Picea sitchensis]
Gb_18762	MYC2_1_peak_20192	Chr12:24360163-24363235	3073	24362759	11	6.83195	4.5922	4.92003	Promoter (1-2kb)	gene_Gb_18762	-1096	|
Gb_11261	MYC2_1_peak_20390	Chr12:58388341-58392236	3896	58391206	10	4.33484	3.21667	2.55968	Promoter (<=1kb)	gene_Gb_11261	-759	|
Gb_10760	MYC2_1_peak_20526	Chr12:72262213-72262582	370	72262479	21	12.3047	5.75469	10.1935	Promoter (1-2kb)	gene_Gb_10760	-1464	|
Gb_24271	MYC2_1_peak_20559	Chr12:78203851-78204179	329	78203985	21	18.2878	9.08988	15.99	Promoter (1-2kb)	gene_Gb_24271	-1929	ADE75813.1|unknown [Picea sitchensis]
Gb_09171	MYC2_1_peak_20596	Chr12:80815900-80816293	394	80815963	7	3.93019	3.30541	2.17373	Promoter (1-2kb)	gene_Gb_09171	-1455	ABK24206.1|unknown [Picea sitchensis]
Gb_14164	MYC2_1_peak_20637	Chr12:84337891-84357050	19160	84338003	16	12.542	7.024	10.4152	Promoter (<=1kb)	gene_Gb_14164	-710	KAF3448207.1|hypothetical protein FNV43_RR08920 [Rhamnella rubrinervis]
Gb_39679	MYC2_1_peak_20640	Chr12:85215835-85216287	453	85216020	21	18.2878	9.08988	15.99	Promoter (1-2kb)	gene_Gb_39679	-1321	ABK22781.1|unknown [Picea sitchensis]
Gb_12046	MYC2_1_peak_20670	Chr12:90657094-90667136	10043	90657309	21	17.1512	8.41904	14.8826	Promoter (1-2kb)	gene_Gb_12046	-1542	ABK23657.1|unknown [Picea sitchensis]
Gb_12047	MYC2_1_peak_20673	Chr12:90671133-90672791	1659	90672634	26	22.3252	9.8854	19.9281	Promoter (1-2kb)	gene_Gb_12047	-1588	ABK23657.1|unknown [Picea sitchensis]
Gb_01145	MYC2_1_peak_20709	Chr12:95840498-95840919	422	95840728	20	15.3587	7.65374	13.1464	Promoter (<=1kb)	gene_Gb_01145	-444	|
Gb_17267	MYC2_1_peak_20735	Chr12:98727983-98728315	333	98728165	19	15.9252	8.26353	13.6925	Promoter (1-2kb)	gene_Gb_17267	-1087	ABK22738.1|unknown [Picea sitchensis]
Gb_29036	MYC2_1_peak_20804	Chr12:108347354-108347725	372	108347645	11	7.4189	4.95812	5.47643	Promoter (1-2kb)	gene_Gb_29036	-1640	XP_023881764.1|uncharacterized protein LOC111994142 isoform X1 [Quercus suber]
Gb_33230	MYC2_1_peak_20847	Chr12:113651597-113652021	425	113651844	29	26.871	11.4805	24.372	Promoter (1-2kb)	gene_Gb_33230	-1487	XP_006836210.1|protein SAD1/UNC-84 domain protein 1 [Amborella trichopoda]
Gb_08437	MYC2_1_peak_20936	Chr12:127226235-127226787	553	127226478	30	28.9206	12.3037	26.3746	Promoter (<=1kb)	gene_Gb_08437	-850	ABK25082.1|unknown [Picea sitchensis]
Gb_23747	MYC2_1_peak_20995	Chr12:136937494-136937870	377	136937708	41	43.4536	16.2675	40.5867	Promoter (1-2kb)	gene_Gb_23747	-1469	OEL35834.1|Calcium-transporting ATPase 1, plasma membrane-type, partial [Dichanthelium oligosanthes]
Gb_38061	MYC2_1_peak_21036	Chr12:141460523-141460924	402	141460705	66	79.1284	24.4191	75.7096	Promoter (<=1kb)	gene_Gb_38061	-720	TYJ33105.1|hypothetical protein E1A91_A05G080000v1 [Gossypium mustelinum]
Gb_38137	MYC2_1_peak_21053	Chr12:143926638-143926972	335	143926815	16	12.542	7.024	10.4152	Promoter (<=1kb)	gene_Gb_38137	-943	RWR81922.1|glutathione S-transferase F10-like protein [Cinnamomum micranthum f. kanehirae]
Gb_08539	MYC2_1_peak_21135	Chr12:156614574-156615103	530	156614864	153	243.084	60.5234	238.745	Promoter (<=1kb)	gene_Gb_08539	-64	|
Gb_01502	MYC2_1_peak_21164	Chr12:159215706-159216104	399	159216063	7	3.85485	3.25563	2.12497	Promoter (<=1kb)	gene_Gb_01502	-984	ABR16833.1|unknown [Picea sitchensis]
Gb_22124	MYC2_1_peak_21544	Chr12:181002702-181003040	339	181002841	14	10.4076	6.19765	8.35282	Promoter (<=1kb)	gene_Gb_22124	-548	|
Gb_22125	MYC2_1_peak_21545	Chr12:181032036-181032476	441	181032302	20	13.7423	6.73634	11.5768	Promoter (<=1kb)	gene_Gb_22125	-470	ABK21010.1|unknown [Picea sitchensis]
Gb_15092	MYC2_1_peak_21805	Chr12:196752014-196752500	487	196752249	13	9.14658	5.64017	7.14712	Promoter (<=1kb)	gene_Gb_15092	-296	ABR16434.1|unknown [Picea sitchensis]
Gb_37440	MYC2_1_peak_21916	Chr12:212808944-212809297	354	212809147	15	11.4618	6.61082	9.37066	Promoter (<=1kb)	gene_Gb_37440	-947	QBC40968.1|NAC domain-containing protein [Cunninghamia lanceolata]
Gb_18002	MYC2_1_peak_21963	Chr12:216910786-216911428	643	216911261	10	5.0479	3.64673	3.22987	Promoter (<=1kb)	gene_Gb_18002	-835	XP_010242315.1|PREDICTED: receptor-like protein kinase [Nelumbo nucifera]
Gb_18002	MYC2_1_peak_21964	Chr12:216911793-216912123	331	216911999	7	3.93019	3.30541	2.17373	Promoter (<=1kb)	gene_Gb_18002	-97	XP_010242315.1|PREDICTED: receptor-like protein kinase [Nelumbo nucifera]
Gb_26733	MYC2_1_peak_22079	Chr12:233147411-233161479	14069	233147500	30	6.66122	2.6991	4.75549	Promoter (1-2kb)	gene_Gb_26733	-1194	CAA90641.1|legumin; 11S-globulin [Ginkgo biloba]
Gb_30213	MYC2_1_peak_22176	Chr12:238722674-238723607	934	238722757	9	5.59358	4.13177	3.73994	Promoter (1-2kb)	gene_Gb_30213	-1612	XP_018504843.1|PREDICTED: subtilisin-like protease SBT1.7 [Pyrus x bretschneideri]
Gb_11131	MYC2_1_peak_22282	Chr12:255175144-255175515	372	255175320	40	43.8791	16.9402	40.9967	Promoter (<=1kb)	gene_Gb_11131	-358	|
Gb_09098	MYC2_1_peak_22463	Chr12:281733630-281734035	406	281733788	33	20.9641	7.34416	18.5977	Promoter (<=1kb)	gene_Gb_09098	-914	|
Gb_09102	MYC2_1_peak_22466	Chr12:281976185-281976503	319	281976333	59	42.8987	10.2751	40.0436	Promoter (1-2kb)	gene_Gb_09102	-1331	|
Gb_27303	MYC2_1_peak_22491	Chr12:287302562-287302907	346	287302762	35	33.6134	13.1207	30.9679	Promoter (1-2kb)	gene_Gb_27303	-1680	|
Gb_39151	MYC2_1_peak_22515	Chr12:291521537-291521977	441	291521709	33	33.8884	14.048	31.2319	Promoter (1-2kb)	gene_Gb_39151	-1058	XP_006826817.1|aspartyl protease APCB1 [Amborella trichopoda]
Gb_25728	MYC2_1_peak_22583	Chr12:301606343-301606680	338	301606525	28	20.832	8.48031	18.4665	Promoter (1-2kb)	gene_Gb_25728	-1845	XP_020523756.1|uncharacterized protein LOC18435640 isoform X1 [Amborella trichopoda]
Gb_25723	MYC2_1_peak_22590	Chr12:303042958-303043312	355	303043155	36	29.5249	10.5984	26.9684	Promoter (1-2kb)	gene_Gb_25723	-1275	OVA13044.1|Exocyst complex protein Exo70 [Macleaya cordata]
Gb_25713	MYC2_1_peak_22606	Chr12:304323969-304324276	308	304324088	16	12.542	7.024	10.4152	Promoter (<=1kb)	gene_Gb_25713	-138	Q5DWG1.1|RecName: Full=Pathogenesis-related thaumatin-like protein 3.5; AltName: Allergen=Cry j 3.5; Flags: Precursor [Cryptomeria japonica]
Gb_38385	MYC2_1_peak_22646	Chr12:313436138-313436717	580	313436544	56	64.6396	21.3561	61.3964	Promoter (<=1kb)	gene_Gb_38385	-783	|
Gb_29647	MYC2_1_peak_22683	Chr12:318892125-318892788	664	318892596	31	31.142	13.2216	28.5449	Promoter (<=1kb)	gene_Gb_29647	-688	|
Gb_38774	MYC2_1_peak_22890	Chr12:351068432-351069107	676	351068539	8	4.56887	3.60772	2.78577	Promoter (1-2kb)	gene_Gb_38774	-1411	BAG24500.1|jacalin-related lectin [Cycas rumphii]
Gb_38773	MYC2_1_peak_22908	Chr12:351214099-351214477	379	351214221	8	4.31629	3.44415	2.54374	Promoter (1-2kb)	gene_Gb_38773	-1363	|
Gb_04341	MYC2_1_peak_22927	Chr12:353321815-353322341	527	353322177	14	10.4076	6.19765	8.35282	Promoter (<=1kb)	gene_Gb_04341	-429	ABR18316.1|unknown [Picea sitchensis]
Gb_04540	MYC2_1_peak_23069	Chr12:369462092-369462482	391	369462314	36	38.1013	15.2875	35.3497	Promoter (1-2kb)	gene_Gb_04540	-1834	ADE77062.1|unknown [Picea sitchensis]
Gb_25926	MYC2_1_peak_23266	Chr12:383898026-383898502	477	383898244	50	41.6204	12.0674	38.7935	Promoter (1-2kb)	gene_Gb_25926	-1586	|
Gb_20557	MYC2_1_peak_23328	Chr12:392454456-392454977	522	392454717	63	78.5719	25.6549	75.1567	Promoter (<=1kb)	gene_Gb_20557	-520	|
Gb_34019	MYC2_1_peak_23391	Chr12:402520321-402520899	579	402520546	72	91.1816	27.9359	87.64	Promoter (1-2kb)	gene_Gb_34019	-1950	XP_006848030.1|phosphatidylinositol:ceramide inositolphosphotransferase 1 isoform X1 [Amborella trichopoda]
Gb_00874	MYC2_1_peak_23520	Chr12:417283735-417323899	40165	417306480	16	12.542	7.024	10.4152	Promoter (<=1kb)	gene_Gb_00874	-878	KAF3779641.1|Vacuolar amino acid transporter 1 [Nymphaea thermarum]
Gb_01456	MYC2_1_peak_23569	Chr12:423664800-423665628	829	423665244	23	20.7273	9.91624	18.3642	Promoter (1-2kb)	gene_Gb_01456	-1521	AKH04256.1|putative oxidase [Taxus baccata]
Gb_01456	MYC2_1_peak_23570	Chr12:423665943-423666957	1015	423666213	8	3.59878	2.98368	1.88115	Promoter (<=1kb)	gene_Gb_01456	-552	AKH04256.1|putative oxidase [Taxus baccata]
Gb_29334	MYC2_1_peak_23617	Chr12:424934257-424935021	765	424934869	9	5.59358	4.13177	3.73994	Promoter (<=1kb)	gene_Gb_29334	-478	AKH04256.1|putative oxidase [Taxus baccata]
Gb_05822	MYC2_1_peak_23671	Chr12:425703613-425722351	18739	425706569	12	7.8802	5.05959	5.92649	Promoter (1-2kb)	gene_Gb_05822	-1646	|
Gb_35593	MYC2_1_peak_23960	Chr12:453887145-453887554	410	453887359	61	73.3118	23.7264	69.9581	Promoter (1-2kb)	gene_Gb_35593	-1257	|
Gb_35595	MYC2_1_peak_23967	Chr12:455332481-455332881	401	455332689	72	81.0146	22.5172	77.5768	Promoter (<=1kb)	gene_Gb_35595	-850	ABK22784.1|unknown [Picea sitchensis]
Gb_36393	MYC2_1_peak_23988	Chr12:459941970-459942389	420	459942203	52	62.1605	21.8984	58.9486	Promoter (1-2kb)	gene_Gb_36393	-1191	ABR17377.1|unknown [Picea sitchensis]
Gb_39075	MYC2_1_peak_24023	Chr12:464745599-464746019	421	464745752	174	251.938	51.1743	247.574	Promoter (<=1kb)	gene_Gb_39075	-943	|
Gb_04755	MYC2_1_peak_24060	Chr12:467738979-467744391	5413	467740296	11	6.83195	4.5922	4.92003	Promoter (1-2kb)	gene_Gb_04755	-1402	ONI34692.1|hypothetical protein PRUPE_1G493800 [Prunus persica]
Gb_12933	MYC2_1_peak_24097	Chr12:474345923-474346403	481	474346118	37	33.9973	12.5978	31.3376	Promoter (<=1kb)	gene_Gb_12933	-336	|
Gb_01409	MYC2_1_peak_24101	Chr12:476331755-476332249	495	476332028	67	76.546	22.5434	73.157	Promoter (<=1kb)	gene_Gb_01409	-466	|
Gb_34154	MYC2_1_peak_24114	Chr12:479768147-479768639	493	479768376	77	103.778	32.2278	100.129	Promoter (1-2kb)	gene_Gb_34154	-1053	AIU49276.1|ARC6, partial [Ginkgo biloba]
Gb_17393	MYC2_1_peak_24195	Chr12:497173095-497173455	361	497173292	41	45.3503	17.3534	42.4361	Promoter (1-2kb)	gene_Gb_17393	-1969	|
Gb_22245	MYC2_1_peak_24308	Chr12:517880047-517880510	464	517880407	7	3.90531	3.28897	2.17347	Promoter (<=1kb)	gene_Gb_22245	-345	XP_030536927.1|DNA repair and recombination protein RAD54-like [Rhodamnia argentea]
Gb_22220	MYC2_1_peak_24331	Chr12:518997569-518997914	346	518997662	12	8.38417	5.37129	6.40133	Promoter (<=1kb)	gene_Gb_22220	-220	CAB3492260.1|unnamed protein product [Digitaria exilis]
Gb_04704	MYC2_1_peak_24550	Chr12:540153819-540154352	534	540154145	28	22.9594	9.61409	20.5532	Promoter (1-2kb)	gene_Gb_04704	-1109	|
Gb_04701	MYC2_1_peak_24553	Chr12:540249749-540250083	335	540249937	31	26.5221	10.6087	24.0297	Promoter (<=1kb)	gene_Gb_04701	-151	ABK26129.1|unknown [Picea sitchensis]
Gb_04706	MYC2_1_peak_24555	Chr12:540505380-540505758	379	540505617	8	4.73973	3.71859	2.93191	Promoter (1-2kb)	gene_Gb_04706	-1366	ABR17473.1|unknown [Picea sitchensis]
Gb_39946	MYC2_1_peak_24646	Chr12:550515534-550515897	364	550515601	10	4.33484	3.21667	2.55968	Promoter (<=1kb)	gene_Gb_39946	-983	|
Gb_17752	MYC2_1_peak_24686	Chr12:556010495-556010877	383	556010679	26	21.4893	9.41321	19.1164	Promoter (1-2kb)	gene_Gb_17752	-1319	XP_010242518.1|PREDICTED: pentatricopeptide repeat-containing protein At1g03560, mitochondrial-like [Nelumbo nucifera]
Gb_21626	MYC2_1_peak_24764	Chr12:569718321-569718967	647	569718767	47	43.7024	14.0364	40.8321	Promoter (1-2kb)	gene_Gb_21626	-1309	AYM55629.1|cytochrome p450 [Croton stellatopilosus]
Gb_17985	MYC2_1_peak_24813	Chr12:577841130-577841691	562	577841416	63	69.157	20.5298	65.8479	Promoter (1-2kb)	gene_Gb_17985	-1711	|
Gb_21645	MYC2_1_peak_24844	Chr12:584675448-584675908	461	584675689	55	58.2093	18.3298	55.0593	Promoter (<=1kb)	gene_Gb_21645	-621	ERN07259.1|hypothetical protein AMTR_s00019p00198230 [Amborella trichopoda]
Gb_09617	MYC2_1_peak_24891	Chr12:594608926-594609264	339	594609103	21	15.1861	7.29345	12.9769	Promoter (1-2kb)	gene_Gb_09617	-1327	|
Gb_26858	MYC2_1_peak_24953	Chr12:606146785-606147184	400	606147008	16	12.542	7.024	10.4152	Promoter (<=1kb)	gene_Gb_26858	-162	ABR16697.1|unknown [Picea sitchensis]
Gb_26857	MYC2_1_peak_24954	Chr12:606268183-606268543	361	606268445	18	8.74532	4.49571	6.75432	Promoter (<=1kb)	gene_Gb_26857	-191	ABR16697.1|unknown [Picea sitchensis]
Gb_10378	MYC2_1_peak_24993	Chr12:613859512-613860145	634	613859675	9	4.65047	3.53239	2.8649	Promoter (<=1kb)	gene_Gb_10378	-954	|
Gb_29222	MYC2_1_peak_25143	Chr12:625301182-625301618	437	625301384	56	65.3685	21.7624	62.1111	Promoter (1-2kb)	gene_Gb_29222	-1232	|
Gb_29221	MYC2_1_peak_25145	Chr12:625531862-625532321	460	625532107	112	167.742	46.6889	163.633	Promoter (<=1kb)	gene_Gb_29221	-511	ABR17501.1|unknown [Picea sitchensis]
Gb_04294	MYC2_1_peak_25158	Chr12:627556001-627556350	350	627556213	15	10.6318	6.10873	8.57285	Promoter (<=1kb)	gene_Gb_04294	-832	|
Gb_16198	MYC2_1_peak_25218	Chr2:859412-859733	322	859512	13	8.92141	5.50213	6.92692	Promoter (1-2kb)	gene_Gb_16198	-1295	ACN40971.1|unknown [Picea sitchensis]
Gb_34494	MYC2_1_peak_25265	Chr2:5772280-5772636	357	5772513	8	4.73973	3.71859	2.93191	Promoter (1-2kb)	gene_Gb_34494	-1385	|
Gb_34495	MYC2_1_peak_25284	Chr2:6226829-6227253	425	6226988	15	11.4618	6.61082	9.37066	Promoter (<=1kb)	gene_Gb_34495	-139	ABK24537.1|unknown [Picea sitchensis]
Gb_37427	MYC2_1_peak_25293	Chr2:7299233-7299620	388	7299425	24	21.9738	10.3294	19.5807	Promoter (<=1kb)	gene_Gb_37427	-536	ABR17557.1|unknown [Picea sitchensis]
Gb_37430	MYC2_1_peak_25296	Chr2:7449300-7449891	592	7449724	13	9.38111	5.78447	7.36209	Promoter (<=1kb)	gene_Gb_37430	-447	|
Gb_09068	MYC2_1_peak_25372	Chr2:16621926-16622365	440	16622064	27	25.8128	11.5689	23.3307	Promoter (<=1kb)	gene_Gb_09068	-408	ABR16595.1|unknown [Picea sitchensis]
Gb_09067	MYC2_1_peak_25373	Chr2:16689713-16690447	735	16690171	46	52.855	19.4193	49.7937	Promoter (<=1kb)	gene_Gb_09067	-483	ABR16407.1|unknown [Picea sitchensis]
Gb_32656	MYC2_1_peak_25377	Chr2:17520032-17520417	386	17520239	34	31.4953	12.3092	28.8914	Promoter (<=1kb)	gene_Gb_32656	-254	ABR16595.1|unknown [Picea sitchensis]
Gb_32655	MYC2_1_peak_25378	Chr2:17539435-17539871	437	17539667	18	14.775	7.85035	12.5761	Promoter (<=1kb)	gene_Gb_32655	-476	ABR16595.1|unknown [Picea sitchensis]
Gb_32654	MYC2_1_peak_25380	Chr2:17567501-17567930	430	17567762	18	14.775	7.85035	12.5761	Promoter (<=1kb)	gene_Gb_32654	-365	ABR16595.1|unknown [Picea sitchensis]
Gb_01618	MYC2_1_peak_25408	Chr2:23469662-23470070	409	23469867	83	87.8553	21.0563	84.3464	Promoter (1-2kb)	gene_Gb_01618	-1739	|
Gb_13119	MYC2_1_peak_25507	Chr2:35496373-35496771	399	35496614	21	18.2878	9.08988	15.99	Promoter (1-2kb)	gene_Gb_13119	-1824	RZC87723.1|hypothetical protein C5167_028176 [Papaver somniferum]
Gb_13122	MYC2_1_peak_25512	Chr2:36372833-36373150	318	36373075	12	8.08389	5.18527	6.12485	Promoter (<=1kb)	gene_Gb_13122	-706	AXV45366.1|cryptochrome-1 [Ginkgo biloba]
Gb_12203	MYC2_1_peak_25594	Chr2:48380020-48380334	315	48380189	17	12.3815	6.68168	10.2694	Promoter (<=1kb)	gene_Gb_12203	-971	ABK24768.1|unknown [Picea sitchensis]
Gb_19449	MYC2_1_peak_25679	Chr2:60793742-60794348	607	60793974	94	134.149	39.2518	130.278	Promoter (<=1kb)	gene_Gb_19449	-153	OVA18455.1|Glycoside hydrolase [Macleaya cordata]
Gb_23841	MYC2_1_peak_25723	Chr2:67913373-67914200	828	67913593	8	4.31629	3.44415	2.54374	Promoter (1-2kb)	gene_Gb_23841	-1858	|
Gb_10703	MYC2_1_peak_25785	Chr2:74546561-74547098	538	74546684	9	5.59358	4.13177	3.73994	Promoter (1-2kb)	gene_Gb_10703	-1324	AZA14764.1|Expansin-like B1 [Pinus taeda]
Gb_10702	MYC2_1_peak_25791	Chr2:74600329-74600775	447	74600561	49	43.1491	13.0788	40.2872	Promoter (1-2kb)	gene_Gb_10702	-1287	AZA14764.1|Expansin-like B1 [Pinus taeda]
Gb_10700	MYC2_1_peak_25793	Chr2:74654089-74654593	505	74654230	12	7.74248	4.97489	5.79018	Promoter (<=1kb)	gene_Gb_10700	-998	AZA14764.1|Expansin-like B1 [Pinus taeda]
Gb_02415	MYC2_1_peak_25997	Chr2:104281834-104282525	692	104282004	13	9.38111	5.78447	7.36209	Promoter (<=1kb)	gene_Gb_02415	-987	PKA52164.1|Ubiquinol oxidase 1, mitochondrial [Apostasia shenzhenica]
Gb_11601	MYC2_1_peak_26009	Chr2:106877336-106877700	365	106877515	24	21.9738	10.3294	19.5807	Promoter (<=1kb)	gene_Gb_11601	-214	XP_019078273.1|PREDICTED: protein NRT1/ PTR FAMILY 4.5-like [Vitis vinifera]
Gb_26253	MYC2_1_peak_26987	Chr2:189399515-189399938	424	189399675	33	33.8884	14.048	31.2319	Promoter (1-2kb)	gene_Gb_26253	-1458	|
Gb_26253	MYC2_1_peak_26988	Chr2:189400284-189400628	345	189400485	20	17.0965	8.67671	14.8317	Promoter (<=1kb)	gene_Gb_26253	-648	|
Gb_19084	MYC2_1_peak_27020	Chr2:195766048-195766395	348	195766172	32	32.5087	13.6348	29.8817	Promoter (<=1kb)	gene_Gb_19084	-339	RWW13534.1|hypothetical protein GW17_00022734 [Ensete ventricosum]
Gb_15165	MYC2_1_peak_27152	Chr2:207624058-207624626	569	207624414	39	42.4183	16.5271	39.5675	Promoter (1-2kb)	gene_Gb_15165	-1377	XP_020530818.1|pentatricopeptide repeat-containing protein At2g30780 isoform X2 [Amborella trichopoda]
Gb_09250	MYC2_1_peak_27423	Chr2:226150077-226150397	321	226150229	18	14.775	7.85035	12.5761	Promoter (1-2kb)	gene_Gb_09250	-1834	XP_021912563.1|UDP-galactose/UDP-glucose transporter 5B-like [Carica papaya]
Gb_09241	MYC2_1_peak_27442	Chr2:229290185-229290550	366	229290330	26	20.6567	8.95105	18.3065	Promoter (1-2kb)	gene_Gb_09241	-1825	|
Gb_20820	MYC2_1_peak_27521	Chr2:234177176-234177575	400	234177256	7	3.29982	2.88948	1.6001	Promoter (<=1kb)	gene_Gb_20820	-690	ABR16596.1|unknown [Picea sitchensis]
Gb_11832	MYC2_1_peak_27594	Chr2:238949688-238950089	402	238949878	34	35.0304	14.3159	32.355	Promoter (<=1kb)	gene_Gb_11832	-739	ABR16705.1|unknown [Picea sitchensis]
Gb_41745	MYC2_1_peak_27751	Chr2:254694503-254695019	517	254694692	35	34.2667	13.4881	31.6049	Promoter (1-2kb)	gene_Gb_41745	-1537	ABR17677.1|unknown [Picea sitchensis]
Gb_41604	MYC2_1_peak_27917	Chr2:290036919-290037417	499	290037197	56	63.5871	20.7744	60.3611	Promoter (<=1kb)	gene_Gb_41604	-915	|
Gb_33143	MYC2_1_peak_27949	Chr2:296679128-296679515	388	296679325	25	23.2374	10.7426	20.8152	Promoter (<=1kb)	gene_Gb_33143	-697	PIA28431.1|hypothetical protein AQUCO_06900004v1 [Aquilegia coerulea]
Gb_32145	MYC2_1_peak_28046	Chr2:315096549-315096951	403	315096649	12	8.38417	5.37129	6.40133	Promoter (1-2kb)	gene_Gb_32145	-1660	|
Gb_32907	MYC2_1_peak_28049	Chr2:315625315-315625783	469	315625544	121	181.91	48.6617	177.738	Promoter (1-2kb)	gene_Gb_32907	-1446	XP_009361021.1|PREDICTED: imidazole glycerol phosphate synthase hisHF, chloroplastic [Pyrus x bretschneideri]
Gb_04856	MYC2_1_peak_28074	Chr2:321214322-321214658	337	321214465	27	18.0461	7.32415	15.7637	Promoter (<=1kb)	gene_Gb_04856	-77	XP_006829681.1|uncharacterized protein LOC18425115 isoform X1 [Amborella trichopoda]
Gb_19791	MYC2_1_peak_28103	Chr2:325109121-325109460	340	325109275	29	28.449	12.3953	25.9092	Promoter (<=1kb)	gene_Gb_19791	-937	|
Gb_33595	MYC2_1_peak_28117	Chr2:326214794-326215182	389	326214956	58	63.0328	19.5597	59.8118	Promoter (<=1kb)	gene_Gb_33595	-434	ABK24776.1|unknown [Picea sitchensis]
Gb_30707	MYC2_1_peak_28167	Chr2:334818914-334819294	381	334819099	23	17.3222	7.95649	15.0507	Promoter (1-2kb)	gene_Gb_30707	-1411	ABK21304.1|unknown [Picea sitchensis]
Gb_08856	MYC2_1_peak_28216	Chr2:338294315-338314330	20016	338307616	33	33.8884	14.048	31.2319	Promoter (<=1kb)	gene_Gb_08856	-762	|
Gb_37168	MYC2_1_peak_28243	Chr2:341809083-341809681	599	341809232	18	14.775	7.85035	12.5761	Promoter (1-2kb)	gene_Gb_37168	-1172	|
Gb_11625	MYC2_1_peak_28285	Chr2:348378106-348378550	445	348378189	9	4.57725	3.48637	2.79316	Promoter (1-2kb)	gene_Gb_11625	-1984	ABK27098.1|unknown [Picea sitchensis]
Gb_13620	MYC2_1_peak_28301	Chr2:349204588-349204933	346	349204798	11	7.4189	4.95812	5.47643	Promoter (<=1kb)	gene_Gb_13620	-190	ABK22027.1|unknown [Picea sitchensis]
Gb_07515	MYC2_1_peak_28318	Chr2:352321077-352321409	333	352321272	12	7.72368	4.96334	5.77413	Promoter (1-2kb)	gene_Gb_07515	-1127	ABK27098.1|unknown [Picea sitchensis]
Gb_17163	MYC2_1_peak_28355	Chr2:358575931-358576239	309	358576051	13	9.38111	5.78447	7.36209	Promoter (<=1kb)	gene_Gb_17163	-971	XP_020090535.1|sodium/hydrogen exchanger 4 [Ananas comosus]
Gb_41334	MYC2_1_peak_28579	Chr2:376317313-376317645	333	376317417	21	14.7608	7.05712	12.5746	Promoter (1-2kb)	gene_Gb_41334	-1912	|
Gb_33184	MYC2_1_peak_28584	Chr2:377147547-377147909	363	377147571	9	4.30345	3.3152	2.53519	Promoter (1-2kb)	gene_Gb_33184	-1821	EOY23826.1|Uncharacterized protein TCM_015599 [Theobroma cacao]
Gb_11053	MYC2_1_peak_28669	Chr2:389036745-389037180	436	389036880	7	3.14697	2.7891	1.47263	Promoter (1-2kb)	gene_Gb_11053	-1088	XP_010539449.1|PREDICTED: pathogenesis-related protein PR-1-like [Tarenaya hassleriana]
Gb_11053	MYC2_1_peak_28670	Chr2:389037709-389038492	784	389037844	9	4.30345	3.3152	2.53519	Promoter (<=1kb)	gene_Gb_11053	-124	XP_010539449.1|PREDICTED: pathogenesis-related protein PR-1-like [Tarenaya hassleriana]
Gb_20956	MYC2_1_peak_28704	Chr2:391761196-391761674	479	391761477	15	6.92681	4.01073	5.01388	Promoter (<=1kb)	gene_Gb_20956	-456	|
Gb_20955	MYC2_1_peak_28727	Chr2:391838170-391838996	827	391838383	9	4.57725	3.48637	2.79316	Promoter (1-2kb)	gene_Gb_20955	-1348	XP_010941967.1|pathogenesis-related protein PRB1-3 [Elaeis guineensis]
Gb_20955	MYC2_1_peak_28728	Chr2:391839326-391839651	326	391839328	9	3.15376	2.61577	1.47263	Promoter (<=1kb)	gene_Gb_20955	-403	XP_010941967.1|pathogenesis-related protein PRB1-3 [Elaeis guineensis]
Gb_29185	MYC2_1_peak_28760	Chr2:397415167-397415584	418	397415404	58	51.506	13.9604	48.473	Promoter (1-2kb)	gene_Gb_29185	-1919	|
Gb_30161	MYC2_1_peak_28902	Chr2:416420043-416420477	435	416420238	15	11.4618	6.61082	9.37066	Promoter (1-2kb)	gene_Gb_30161	-1007	XP_011099425.1|probable xyloglucan endotransglucosylase/hydrolase protein 7 [Sesamum indicum]
Gb_07413	MYC2_1_peak_29075	Chr2:436471919-436564231	92313	436502451	17	13.3995	7.28822	11.2524	Promoter (1-2kb)	gene_Gb_07413	-1148	|
Gb_26167	MYC2_1_peak_29139	Chr2:438014635-438014944	310	438014756	11	7.4189	4.95812	5.47643	Promoter (1-2kb)	gene_Gb_26167	-1831	ABK22762.1|unknown [Picea sitchensis]
Gb_41620	MYC2_1_peak_29236	Chr2:451999159-451999543	385	451999431	7	3.56088	3.06147	1.84822	Promoter (<=1kb)	gene_Gb_41620	-845	|
Gb_36733	MYC2_1_peak_29318	Chr2:459052494-459052865	372	459052597	11	7.4189	4.95812	5.47643	Promoter (<=1kb)	gene_Gb_36733	-551	ABK22267.1|unknown [Picea sitchensis]
Gb_22503	MYC2_1_peak_29322	Chr2:460315226-460315759	534	460315527	131	204.548	54.5393	200.309	Promoter (<=1kb)	gene_Gb_22503	-249	|
Gb_38718	MYC2_1_peak_29348	Chr2:464176850-464177246	397	464177045	84	108.672	30.9794	104.983	Promoter (1-2kb)	gene_Gb_38718	-1876	XP_012447060.1|PREDICTED: myosin-11 isoform X2 [Gossypium raimondii]
Gb_39104	MYC2_1_peak_29500	Chr2:485118758-485119081	324	485119051	7	3.93019	3.30541	2.17373	Promoter (1-2kb)	gene_Gb_39104	-1206	XP_004489319.1|alpha-dioxygenase 1 [Cicer arietinum]
Gb_39104	MYC2_1_peak_29501	Chr2:485119469-485119896	428	485119810	6	3.04227	2.80601	1.38216	Promoter (<=1kb)	gene_Gb_39104	-447	XP_004489319.1|alpha-dioxygenase 1 [Cicer arietinum]
Gb_32767	MYC2_1_peak_29518	Chr2:485792270-485792616	347	485792429	15	10.6555	6.12294	8.59412	Promoter (1-2kb)	gene_Gb_32767	-1847	AJP06286.1|DOX1 [Pinus tabuliformis]
Gb_02527	MYC2_1_peak_29541	Chr2:489379931-489380310	380	489380067	16	12.542	7.024	10.4152	Promoter (1-2kb)	gene_Gb_02527	-1238	ACN40302.1|unknown [Picea sitchensis]
Gb_21173	MYC2_1_peak_29559	Chr2:491936485-491936861	377	491936635	30	23.0353	9.06516	20.6273	Promoter (<=1kb)	gene_Gb_21173	-632	ABK23677.1|unknown [Picea sitchensis]
Gb_02775	MYC2_1_peak_29655	Chr2:508444392-508444798	407	508444541	19	15.9252	8.26353	13.6925	Promoter (1-2kb)	gene_Gb_02775	-1692	OVA11282.1|Bromo adjacent homology (BAH) domain [Macleaya cordata]
Gb_22315	MYC2_1_peak_29751	Chr2:526120912-526121280	369	526121048	14	10.4076	6.19765	8.35282	Promoter (1-2kb)	gene_Gb_22315	-1936	|
Gb_08220	MYC2_1_peak_29834	Chr2:541512357-541512664	308	541512534	7	3.93019	3.30541	2.17373	Promoter (1-2kb)	gene_Gb_08220	-1911	KAD4584873.1|hypothetical protein E3N88_22474 [Mikania micrantha]
Gb_08220	MYC2_1_peak_29835	Chr2:541513394-541513777	384	541513581	27	25.8128	11.5689	23.3307	Promoter (<=1kb)	gene_Gb_08220	-864	KAD4584873.1|hypothetical protein E3N88_22474 [Mikania micrantha]
Gb_03579	MYC2_1_peak_29921	Chr2:560446659-560446998	340	560446824	40	37.8911	13.5923	35.152	Promoter (<=1kb)	gene_Gb_03579	-340	XP_010905005.1|pentatricopeptide repeat-containing protein At4g13650 [Elaeis guineensis]
Gb_17579	MYC2_1_peak_29989	Chr2:572375772-572376270	499	572376223	8	4.73973	3.71859	2.93191	Promoter (<=1kb)	gene_Gb_17579	-279	RWR84494.1|polyphenol oxidase, chloroplastic-like protein [Cinnamomum micranthum f. kanehirae]
Gb_20807	MYC2_1_peak_30030	Chr2:576700502-576700885	384	576700672	29	28.449	12.3953	25.9092	Promoter (<=1kb)	gene_Gb_20807	-806	KAF5206344.1|Ring-h2 finger protein atl32 [Thalictrum thalictroides]
Gb_37156	MYC2_1_peak_30185	Chr2:598224152-598225855	1704	598224198	9	4.34532	3.34128	2.56946	Promoter (<=1kb)	gene_Gb_37156	-426	KAE9446103.1|hypothetical protein C3L33_22034, partial [Rhododendron williamsianum]
Gb_18853	MYC2_1_peak_30362	Chr2:622853922-622854543	622	622854212	122	176.133	44.8291	171.99	Promoter (<=1kb)	gene_Gb_18853	-336	ERN00997.1|hypothetical protein AMTR_s00002p00118630 [Amborella trichopoda]
Gb_18856	MYC2_1_peak_30367	Chr2:623591252-623591724	473	623591500	79	79.5424	18.9293	76.1206	Promoter (<=1kb)	gene_Gb_18856	-473	XP_010935031.1|lon protease homolog 2, peroxisomal [Elaeis guineensis]
Gb_14352	MYC2_1_peak_30401	Chr2:629343984-629344464	481	629344233	70	91.7194	29.3355	88.172	Promoter (<=1kb)	gene_Gb_14352	-160	XP_020526323.1|pentatricopeptide repeat-containing protein At1g71210 [Amborella trichopoda]
Gb_26720	MYC2_1_peak_30423	Chr2:633295590-633295955	366	633295768	63	70.4725	21.2173	67.1474	Promoter (<=1kb)	gene_Gb_26720	-442	XP_010241858.1|PREDICTED: probable receptor-like protein kinase At5g47070 [Nelumbo nucifera]
Gb_13069	MYC2_1_peak_30449	Chr2:637581673-637581985	313	637581870	17	13.5229	7.36249	11.3747	Promoter (1-2kb)	gene_Gb_13069	-1310	|
Gb_22883	MYC2_1_peak_30508	Chr2:647163351-647163663	313	647163469	11	7.4189	4.95812	5.47643	Promoter (<=1kb)	gene_Gb_22883	-892	ASR18126.1|R2R3MYB41 [Ginkgo biloba]
Gb_26135	MYC2_1_peak_30550	Chr2:653067744-653068155	412	653067930	33	28.9645	11.2717	26.416	Promoter (1-2kb)	gene_Gb_26135	-1316	|
Gb_17041	MYC2_1_peak_30580	Chr2:657802044-657802646	603	657802297	265	405.9	66.6784	401.229	Promoter (1-2kb)	gene_Gb_17041	-1856	GAU51720.1|hypothetical protein TSUD_415260 [Trifolium subterraneum]
Gb_30012	MYC2_1_peak_30692	Chr2:677897126-677897529	404	677897335	64	62.4306	16.8187	59.2156	Promoter (1-2kb)	gene_Gb_30012	-1210	ABK21472.1|unknown [Picea sitchensis]
Gb_22584	MYC2_1_peak_30769	Chr2:683767243-683767650	408	683767424	31	31.142	13.2216	28.5449	Promoter (<=1kb)	gene_Gb_22584	-771	|
Gb_39703	MYC2_1_peak_30796	Chr2:687993734-687994319	586	687993939	70	91.7194	29.3355	88.172	Promoter (<=1kb)	gene_Gb_39703	-753	|
Gb_19837	MYC2_1_peak_30824	Chr2:693298719-693299054	336	693298827	18	12.1279	6.29889	10.0216	Promoter (1-2kb)	gene_Gb_19837	-1981	XP_011623899.1|LOW QUALITY PROTEIN: uncharacterized zinc finger CCHC domain-containing protein At4g19190 [Amborella trichopoda]
Gb_33262	MYC2_1_peak_30999	Chr2:724313920-724314293	374	724314148	21	18.2878	9.08988	15.99	Promoter (<=1kb)	gene_Gb_33262	-906	ADE77937.1|unknown [Picea sitchensis]
Gb_32081	MYC2_1_peak_31189	Chr2:758288534-758726503	437970	758425831	45	48.8733	17.6035	45.8892	Promoter (1-2kb)	gene_Gb_32081	-1778	|
Gb_03868	MYC2_1_peak_31373	Chr2:783733375-783733708	334	783733546	22	19.4983	9.50306	17.168	Promoter (<=1kb)	gene_Gb_03868	-876	|
Gb_20105	MYC2_1_peak_31401	Chr3:3418597-3418949	353	3418799	14	9.63417	5.72693	7.61087	Promoter (<=1kb)	gene_Gb_20105	-954	|
Gb_06600	MYC2_1_peak_31423	Chr3:7811327-7811688	362	7811501	27	23.7008	10.3459	21.2729	Promoter (<=1kb)	gene_Gb_06600	-772	|
Gb_25440	MYC2_1_peak_31460	Chr3:10059759-10060079	321	10059853	11	7.33933	4.90832	5.41639	Promoter (1-2kb)	gene_Gb_25440	-1028	ABR16538.1|unknown [Picea sitchensis]
Gb_24988	MYC2_1_peak_31613	Chr3:24651667-24652295	629	24652182	10	4.69539	3.43256	2.90878	Promoter (<=1kb)	gene_Gb_24988	-390	|
Gb_28753	MYC2_1_peak_31648	Chr3:28603215-28603549	335	28603403	25	21.0554	9.47606	18.6876	Promoter (<=1kb)	gene_Gb_28753	-278	ABK23164.1|unknown [Picea sitchensis]
Gb_11068	MYC2_1_peak_31711	Chr3:38611131-38611521	391	38611279	23	20.1449	9.5728	17.8032	Promoter (<=1kb)	gene_Gb_11068	-481	XP_011623708.1|transmembrane protein 53 isoform X1 [Amborella trichopoda]
Gb_19265	MYC2_1_peak_31863	Chr3:55154814-55155209	396	55155012	87	90.888	20.8223	87.3489	Promoter (1-2kb)	gene_Gb_19265	-1712	XP_006840407.1|DEAD-box ATP-dependent RNA helicase 50 [Amborella trichopoda]
Gb_17285	MYC2_1_peak_31951	Chr3:72255771-72256390	620	72255972	8	4.59678	3.62583	2.81229	Promoter (1-2kb)	gene_Gb_17285	-1897	APA32590.1|arogenate dehydratase [Pinus pinaster]
Gb_35203	MYC2_1_peak_32197	Chr3:95955605-95961644	6040	95958248	14	10.4076	6.19765	8.35282	Promoter (1-2kb)	gene_Gb_35203	-1673	AIU94289.1|(E,E) farnesol synthase [Ginkgo biloba]
Gb_01662	MYC2_1_peak_32368	Chr3:109237638-109238137	500	109237796	20	17.0965	8.67671	14.8317	Promoter (1-2kb)	gene_Gb_01662	-1568	XP_031485924.1|cysteine-rich receptor-like protein kinase 2 [Nymphaea colorata]
Gb_27681	MYC2_1_peak_32379	Chr3:110052941-110053305	365	110053114	24	21.9738	10.3294	19.5807	Promoter (1-2kb)	gene_Gb_27681	-1414	ERN12071.1|hypothetical protein AMTR_s00035p00184080 [Amborella trichopoda]
Gb_31599	MYC2_1_peak_32416	Chr3:116514009-116514424	416	116514219	45	51.335	19.0061	48.3032	Promoter (1-2kb)	gene_Gb_31599	-1394	ABR17838.1|unknown [Picea sitchensis]
Gb_12466	MYC2_1_peak_32566	Chr3:127110177-127110508	332	127110360	22	19.4983	9.50306	17.168	Promoter (1-2kb)	gene_Gb_12466	-1717	ADE76772.1|unknown [Picea sitchensis]
Gb_26565	MYC2_1_peak_32629	Chr3:132200456-132200978	523	132200559	8	4.73973	3.71859	2.93191	Promoter (<=1kb)	gene_Gb_26565	-759	ABK24300.1|unknown [Picea sitchensis]
Gb_26559	MYC2_1_peak_32630	Chr3:132340469-132340827	359	132340600	22	19.4983	9.50306	17.168	Promoter (1-2kb)	gene_Gb_26559	-1874	|
Gb_36848	MYC2_1_peak_32684	Chr3:136986984-136987326	343	136987147	7	3.63984	3.11359	1.92078	Promoter (<=1kb)	gene_Gb_36848	-17	CCG89179.1|separase protein [Picea abies]
Gb_36849	MYC2_1_peak_32710	Chr3:137076495-137076848	354	137076721	8	4.73973	3.71859	2.93191	Promoter (<=1kb)	gene_Gb_36849	-569	CCG89179.1|separase protein [Picea abies]
Gb_37313	MYC2_1_peak_32779	Chr3:147556741-147557164	424	147556927	54	64.1414	22.0472	60.9034	Promoter (1-2kb)	gene_Gb_37313	-1477	BAN10306.1|class III plant secreteperoxidase [Chamaecyparis obtusa]
Gb_37312	MYC2_1_peak_32780	Chr3:147683758-147684284	527	147684041	45	51.335	19.0061	48.3032	Promoter (1-2kb)	gene_Gb_37312	-1271	BAN10306.1|class III plant secreteperoxidase [Chamaecyparis obtusa]
Gb_37295	MYC2_1_peak_32783	Chr3:148441339-148441813	475	148441571	53	48.2283	14.1252	45.2633	Promoter (<=1kb)	gene_Gb_37295	-445	ABK24192.1|unknown [Picea sitchensis]
Gb_04087	MYC2_1_peak_32805	Chr3:149899969-149900278	310	149900154	8	4.22912	3.38783	2.46654	Promoter (1-2kb)	gene_Gb_04087	-1656	OVA03058.1|Lipase [Macleaya cordata]
Gb_04087	MYC2_1_peak_32806	Chr3:149900647-149901669	1023	149901145	11	6.77978	4.55986	4.87239	Promoter (<=1kb)	gene_Gb_04087	-665	OVA03058.1|Lipase [Macleaya cordata]
Gb_04086	MYC2_1_peak_32808	Chr3:149903415-149904981	1567	149903759	8	4.73973	3.71859	2.93191	Promoter (<=1kb)	gene_Gb_04086	-536	|
Gb_38959	MYC2_1_peak_32899	Chr3:155199529-155199951	423	155199715	68	88.3276	28.5092	84.8111	Promoter (1-2kb)	gene_Gb_38959	-1698	|
Gb_37175	MYC2_1_peak_32947	Chr3:164734127-164734678	552	164734323	85	88.021	20.349	84.51	Promoter (1-2kb)	gene_Gb_37175	-1270	|
Gb_17597	MYC2_1_peak_32974	Chr3:167760552-167760882	331	167760665	11	7.4189	4.95812	5.47643	Promoter (1-2kb)	gene_Gb_17597	-1793	|
Gb_23106	MYC2_1_peak_33002	Chr3:173938255-173938629	375	173938378	25	17.6381	7.60304	15.361	Promoter (<=1kb)	gene_Gb_23106	-573	ABK27046.1|unknown [Picea sitchensis]
Gb_31202	MYC2_1_peak_33126	Chr3:191968166-191968487	322	191968184	8	4.31629	3.44415	2.54374	Promoter (<=1kb)	gene_Gb_31202	-244	|
Gb_31198	MYC2_1_peak_33127	Chr3:191976119-191976549	431	191976336	54	57.2117	18.2336	54.0806	Promoter (1-2kb)	gene_Gb_31198	-1365	|
Gb_28617	MYC2_1_peak_33188	Chr3:201937119-201937590	472	201937314	47	51.8119	18.3688	48.7702	Promoter (1-2kb)	gene_Gb_28617	-1371	XP_010276093.1|PREDICTED: uncharacterized protein LOC104610929 [Nelumbo nucifera]
Gb_33916	MYC2_1_peak_33265	Chr3:217349138-217349572	435	217349340	52	59.3119	20.2822	56.1409	Promoter (1-2kb)	gene_Gb_33916	-1251	|
Gb_05358	MYC2_1_peak_33326	Chr3:225370835-225371400	566	225370972	9	5.4642	4.04901	3.63053	Promoter (<=1kb)	gene_Gb_05358	-672	|
Gb_15232	MYC2_1_peak_33749	Chr3:244163439-244163806	368	244163597	12	8.38417	5.37129	6.40133	Promoter (<=1kb)	gene_Gb_15232	-45	RCV21164.1|hypothetical protein SETIT_4G116300v2 [Setaria italica]
Gb_17021	MYC2_1_peak_33755	Chr3:244585594-244586042	449	244585825	93	111.003	27.4879	107.294	Promoter (<=1kb)	gene_Gb_17021	-744	XP_015062610.1|BRASSINOSTEROID INSENSITIVE 1-associated receptor kinase 1 [Solanum pennellii]
Gb_16808	MYC2_1_peak_33764	Chr3:245617640-245618114	475	245617927	109	162.051	45.4494	157.975	Promoter (<=1kb)	gene_Gb_16808	-832	|
Gb_15227	MYC2_1_peak_33794	Chr3:250319343-250319815	473	250319593	75	89.3692	25.3937	85.8458	Promoter (1-2kb)	gene_Gb_15227	-1420	ACN40773.1|unknown [Picea sitchensis]
Gb_35610	MYC2_1_peak_33847	Chr3:262307522-262308019	498	262307801	84	116.108	35.12	112.361	Promoter (1-2kb)	gene_Gb_35610	-1242	ABR16314.1|unknown [Picea sitchensis]
Gb_40869	MYC2_1_peak_33926	Chr3:271760871-271761260	390	271761046	18	14.775	7.85035	12.5761	Promoter (1-2kb)	gene_Gb_40869	-1181	|
Gb_29649	MYC2_1_peak_33947	Chr3:274956285-274956693	409	274956488	56	58.9402	18.2844	55.7827	Promoter (<=1kb)	gene_Gb_29649	-329	|
Gb_00228	MYC2_1_peak_33979	Chr3:279282475-279282904	430	279282665	27	22.6661	9.76185	20.2651	Promoter (1-2kb)	gene_Gb_00228	-1351	XP_006840312.1|squamosa promoter-binding-like protein 1 [Amborella trichopoda]
Gb_22312	MYC2_1_peak_34071	Chr3:294692543-294693065	523	294692979	6	3.16982	2.89224	1.47263	Promoter (<=1kb)	gene_Gb_22312	-627	ABM60747.1|ACC synthase [Picea glauca]
Gb_07741	MYC2_1_peak_34283	Chr3:321594440-321595016	577	321594781	52	54.3475	17.5706	51.2673	Promoter (<=1kb)	gene_Gb_07741	-928	XP_016539495.1|PREDICTED: uncharacterized protein LOC107840218 [Capsicum annuum]
Gb_07753	MYC2_1_peak_34312	Chr3:326890751-326891213	463	326890961	10	6.27322	4.40944	4.39649	Promoter (1-2kb)	gene_Gb_07753	-1006	ADE77915.1|unknown [Picea sitchensis]
Gb_09367	MYC2_1_peak_34453	Chr3:354269940-354270426	487	354270232	70	87.876	27.1705	84.3662	Promoter (1-2kb)	gene_Gb_09367	-1536	|
Gb_12326	MYC2_1_peak_34629	Chr3:382503116-382503722	607	382503340	173	263.682	57.6846	259.291	Promoter (<=1kb)	gene_Gb_12326	-964	AJP06347.1|RDR6 [Pinus tabuliformis]
Gb_24360	MYC2_1_peak_34680	Chr3:391668706-391669054	349	391668881	11	7.4189	4.95812	5.47643	Promoter (1-2kb)	gene_Gb_24360	-1303	|
Gb_21730	MYC2_1_peak_34711	Chr3:395442394-395442737	344	395442652	10	6.48775	4.54494	4.59041	Promoter (<=1kb)	gene_Gb_21730	-420	ABK23199.1|unknown [Picea sitchensis]
Gb_21726	MYC2_1_peak_34713	Chr3:396041389-396041753	365	396041620	29	24.1329	9.94561	21.6989	Promoter (<=1kb)	gene_Gb_21726	-281	|
Gb_26021	MYC2_1_peak_34731	Chr3:399869599-399869942	344	399869873	12	8.0013	5.13425	6.04419	Promoter (1-2kb)	gene_Gb_26021	-1305	ABR17614.1|unknown [Picea sitchensis]
Gb_31047	MYC2_1_peak_34760	Chr3:402773360-402773757	398	402773530	11	7.4189	4.95812	5.47643	Promoter (<=1kb)	gene_Gb_31047	-678	BBH02259.1|transposable element gene [Prunus dulcis]
Gb_31057	MYC2_1_peak_34765	Chr3:404148187-404148581	395	404148403	25	23.2374	10.7426	20.8152	Promoter (<=1kb)	gene_Gb_31057	-250	XP_030535126.1|L-2-hydroxyglutarate dehydrogenase, mitochondrial-like [Rhodamnia argentea]
Gb_33015	MYC2_1_peak_34799	Chr3:411433395-411433776	382	411433601	22	19.4983	9.50306	17.168	Promoter (<=1kb)	gene_Gb_33015	-313	XP_006859016.1|dynamin-related protein 5A [Amborella trichopoda]
Gb_31830	MYC2_1_peak_34839	Chr3:419773260-419773744	485	419773490	103	120.354	27.204	116.578	Promoter (1-2kb)	gene_Gb_31830	-1630	|
Gb_18715	MYC2_1_peak_35001	Chr3:432705887-432706508	622	432706134	161	240.619	53.7063	236.286	Promoter (1-2kb)	gene_Gb_18715	-1285	XP_018829973.1|PREDICTED: probable LRR receptor-like serine/threonine-protein kinase At1g56140 isoform X1 [Juglans regia]
Gb_31367	MYC2_1_peak_35266	Chr3:445766417-445766963	547	445766723	130	202.579	54.1261	198.346	Promoter (<=1kb)	gene_Gb_31367	-435	ADE75990.1|unknown [Picea sitchensis]
Gb_20163	MYC2_1_peak_35365	Chr3:457218604-457218918	315	457218744	25	16.0655	6.801	13.828	Promoter (1-2kb)	gene_Gb_20163	-1404	|
Gb_25824	MYC2_1_peak_35371	Chr3:459178399-459179107	709	459178759	118	179.226	49.168	175.063	Promoter (<=1kb)	gene_Gb_25824	-372	ABR16319.1|unknown [Picea sitchensis]
Gb_28795	MYC2_1_peak_35401	Chr3:463047649-463048093	445	463047931	16	12.542	7.024	10.4152	Promoter (<=1kb)	gene_Gb_28795	-241	XP_008787073.1|putative pentatricopeptide repeat-containing protein At5g52630 [Phoenix dactylifera]
Gb_19276	MYC2_1_peak_35682	Chr3:500396799-500397289	491	500397104	9	5.59358	4.13177	3.73994	Promoter (1-2kb)	gene_Gb_19276	-1688	|
Gb_07328	MYC2_1_peak_35714	Chr3:505749131-505750060	930	505749842	26	24.5172	11.1558	22.0656	Promoter (1-2kb)	gene_Gb_07328	-1971	AIU94289.1|(E,E) farnesol synthase [Ginkgo biloba]
Gb_38842	MYC2_1_peak_35822	Chr3:509140304-509140755	452	509140435	25	17.8668	7.72309	15.587	Promoter (<=1kb)	gene_Gb_38842	-475	PIA54218.1|hypothetical protein AQUCO_00900636v1 [Aquilegia coerulea]
Gb_38836	MYC2_1_peak_35826	Chr3:509836134-509836460	327	509836306	29	24.1329	9.94561	21.6989	Promoter (<=1kb)	gene_Gb_38836	-948	|
Gb_40442	MYC2_1_peak_35858	Chr3:513684922-513685808	887	513685176	50	57.3946	20.1421	54.2622	Promoter (1-2kb)	gene_Gb_40442	-1309	ABK25058.1|unknown [Picea sitchensis]
Gb_12127	MYC2_1_peak_35870	Chr3:516269222-516269531	310	516269382	31	26.6754	10.6921	24.1809	Promoter (1-2kb)	gene_Gb_12127	-1690	XP_010908746.1|equilibrative nucleotide transporter 1 [Elaeis guineensis]
Gb_14385	MYC2_1_peak_35872	Chr3:516549345-516549863	519	516549617	128	191.603	49.3662	187.402	Promoter (<=1kb)	gene_Gb_14385	-354	XP_019256828.1|PREDICTED: uncharacterized protein LOC109235244 [Nicotiana attenuata]
Gb_11501	MYC2_1_peak_35911	Chr3:524107278-524107715	438	524107610	9	5.59358	4.13177	3.73994	Promoter (1-2kb)	gene_Gb_11501	-1817	XP_010646075.1|PREDICTED: ubiquitin carboxyl-terminal hydrolase 5 [Vitis vinifera]
Gb_13999	MYC2_1_peak_35951	Chr3:529951721-529952093	373	529951897	19	8.68383	4.32009	6.69468	Promoter (<=1kb)	gene_Gb_13999	-780	ATG29951.1|CYP736C8 [Taxus chinensis]
Gb_12468	MYC2_1_peak_35963	Chr3:530615517-530616028	512	530615924	7	3.93019	3.30541	2.17373	Promoter (<=1kb)	gene_Gb_12468	-212	AIU94289.1|(E,E) farnesol synthase [Ginkgo biloba]
Gb_08445	MYC2_1_peak_35983	Chr3:530843004-530843515	512	530843235	8	4.73973	3.71859	2.93191	Promoter (1-2kb)	gene_Gb_08445	-1814	ATG29951.1|CYP736C8 [Taxus chinensis]
Gb_06040	MYC2_1_peak_36026	Chr3:535008032-535008404	373	535008172	16	12.1394	6.78073	10.0328	Promoter (1-2kb)	gene_Gb_06040	-1642	XP_024986129.1|GDSL esterase/lipase At5g03610-like [Cynara cardunculus var. scolymus]
Gb_06025	MYC2_1_peak_36032	Chr3:535806776-535807196	421	535806961	37	37.0892	14.3042	34.3644	Promoter (<=1kb)	gene_Gb_06025	-893	|
Gb_08623	MYC2_1_peak_36180	Chr3:559254411-559254767	357	559254574	23	20.7273	9.91624	18.3642	Promoter (1-2kb)	gene_Gb_08623	-1298	XP_023898460.1|DExH-box ATP-dependent RNA helicase DExH3 isoform X1 [Quercus suber]
Gb_06480	MYC2_1_peak_36212	Chr3:565395145-565395572	428	565395302	11	7.4189	4.95812	5.47643	Promoter (1-2kb)	gene_Gb_06480	-1631	ABR18279.1|unknown [Picea sitchensis]
Gb_05636	MYC2_1_peak_36246	Chr3:570703773-570704841	1069	570704494	7	3.93019	3.30541	2.17373	Promoter (<=1kb)	gene_Gb_05636	-748	ABK26086.1|unknown [Picea sitchensis]
Gb_05637	MYC2_1_peak_36249	Chr3:570711096-570713763	2668	570712993	8	4.73973	3.71859	2.93191	Promoter (<=1kb)	gene_Gb_05637	-816	ABK26086.1|unknown [Picea sitchensis]
Gb_40535	MYC2_1_peak_36311	Chr3:577791133-577791447	315	577791300	18	14.1343	7.46718	11.9617	Promoter (1-2kb)	gene_Gb_40535	-1847	ABK24488.1|unknown [Picea sitchensis]
Gb_38812	MYC2_1_peak_36318	Chr3:578627135-578627447	313	578627264	13	9.38111	5.78447	7.36209	Promoter (1-2kb)	gene_Gb_38812	-1143	PSS30725.1|Microtubule-associated protein RP/EB family member 1C like [Actinidia chinensis var. chinensis]
Gb_23467	MYC2_1_peak_36363	Chr3:584344557-584344934	378	584344687	22	18.3066	8.80173	16.0066	Promoter (1-2kb)	gene_Gb_23467	-1856	|
Gb_40242	MYC2_1_peak_36372	Chr3:585703797-585704179	383	585703812	8	4.06211	3.28017	2.30251	Promoter (1-2kb)	gene_Gb_40242	-1393	XP_022998477.1|uncharacterized protein LOC111493099 [Cucurbita maxima]
Gb_14149	MYC2_1_peak_36421	Chr3:593599996-593600391	396	593600163	17	11.1512	5.96737	9.07901	Promoter (1-2kb)	gene_Gb_14149	-1657	XP_008786066.1|RNA-binding protein 47-like [Phoenix dactylifera]
Gb_29447	MYC2_1_peak_36426	Chr3:594081562-594081888	327	594081730	25	23.2374	10.7426	20.8152	Promoter (1-2kb)	gene_Gb_29447	-1422	KAF5185162.1|L-type lectin-domain containing receptor kinase IX.1 [Thalictrum thalictroides]
Gb_16412	MYC2_1_peak_36478	Chr3:601290419-601290805	387	601290567	21	17.6105	8.68874	15.3348	Promoter (<=1kb)	gene_Gb_16412	-875	|
Gb_22848	MYC2_1_peak_36693	Chr3:620074242-620074599	358	620074445	70	75.7188	20.7621	72.337	Promoter (<=1kb)	gene_Gb_22848	-648	XP_006851152.1|organic cation/carnitine transporter 4 [Amborella trichopoda]
Gb_22845	MYC2_1_peak_36706	Chr3:621402841-621403533	693	621403275	90	124.89	36.4781	121.084	Promoter (1-2kb)	gene_Gb_22845	-1698	KAF5183245.1|Molybdate transporter [Thalictrum thalictroides]
Gb_04734	MYC2_1_peak_36728	Chr3:626921679-626922061	383	626921908	44	47.0591	17.0189	44.1122	Promoter (<=1kb)	gene_Gb_04734	-175	XP_010247010.1|PREDICTED: oxygen-evolving enhancer protein 3-2, chloroplastic-like [Nelumbo nucifera]
Gb_28649	MYC2_1_peak_36749	Chr3:629204931-629205266	336	629205116	6	3.16982	2.89224	1.47263	Promoter (1-2kb)	gene_Gb_28649	-1505	KAB1211097.1|Cysteine-rich receptor-like protein kinase 2 [Morella rubra]
Gb_31475	MYC2_1_peak_36904	Chr3:648047185-648047523	339	648047406	16	12.542	7.024	10.4152	Promoter (<=1kb)	gene_Gb_31475	-614	XP_010249185.1|PREDICTED: RNA polymerase II C-terminal domain phosphatase-like 3 [Nelumbo nucifera]
Gb_15301	MYC2_1_peak_37280	Chr3:693051185-693051648	464	693051401	60	75.0176	25.2038	71.6412	Promoter (<=1kb)	gene_Gb_15301	-209	ADE76215.1|unknown [Picea sitchensis]
Gb_23538	MYC2_1_peak_37297	Chr3:695909318-695909769	452	695909520	85	113.217	32.9108	109.491	Promoter (1-2kb)	gene_Gb_23538	-1277	|
Gb_05675	MYC2_1_peak_37333	Chr3:701235048-701235401	354	701235256	27	25.8128	11.5689	23.3307	Promoter (<=1kb)	gene_Gb_05675	-366	XP_010279385.1|PREDICTED: 60S ribosomal protein L26-1-like [Nelumbo nucifera]
Gb_04598	MYC2_1_peak_37598	Chr3:746407598-746407939	342	746407777	28	22.9594	9.61409	20.5532	Promoter (<=1kb)	gene_Gb_04598	-723	B8LK84.1|RecName: Full=Anamorsin homolog 1; AltName: Full=Fe-S cluster assembly protein DRE2 homolog 1 [Picea sitchensis]
Gb_01147	MYC2_1_peak_37604	Chr3:747325410-747325748	339	747325560	29	25.9113	10.9339	23.4276	Promoter (<=1kb)	gene_Gb_01147	-676	XP_011624656.1|extended synaptotagmin-3 [Amborella trichopoda]
Gb_28187	MYC2_1_peak_37686	Chr4:2716917-2717254	338	2717077	19	11.4857	5.72889	9.39433	Promoter (<=1kb)	gene_Gb_28187	-447	|
Gb_21810	MYC2_1_peak_37727	Chr4:10213981-10214378	398	10214207	30	29.1327	12.4266	26.582	Promoter (<=1kb)	gene_Gb_21810	-329	XP_010243411.1|PREDICTED: DDT domain-containing protein PTM [Nelumbo nucifera]
Gb_04049	MYC2_1_peak_37751	Chr4:13498841-13499190	350	13499036	27	21.8005	9.28257	19.4221	Promoter (1-2kb)	gene_Gb_04049	-1235	ABK24620.1|unknown [Picea sitchensis]
Gb_38846	MYC2_1_peak_37757	Chr4:14415245-14415779	535	14415500	151	221.692	50.3911	217.404	Promoter (<=1kb)	gene_Gb_38846	-207	|
Gb_26965	MYC2_1_peak_37784	Chr4:18101507-18102044	538	18101943	8	4.20462	3.37202	2.4426	Promoter (1-2kb)	gene_Gb_26965	-1267	|
Gb_15505	MYC2_1_peak_37814	Chr4:19341582-19341977	396	19341778	59	47.3055	11.9218	44.357	Promoter (<=1kb)	gene_Gb_15505	-719	|
Gb_19534	MYC2_1_peak_37825	Chr4:21847073-21847716	644	21847517	8	4.73973	3.71859	2.93191	Promoter (<=1kb)	gene_Gb_19534	-524	|
Gb_11653	MYC2_1_peak_38003	Chr4:39731510-39731838	329	39731616	13	9.38111	5.78447	7.36209	Promoter (<=1kb)	gene_Gb_11653	-192	AJA90773.1|DNA-directed RNA polymerase IV largest subunit [Ginkgo biloba]
Gb_24057	MYC2_1_peak_38007	Chr4:40407344-40407720	377	40407573	13	9.38111	5.78447	7.36209	Promoter (<=1kb)	gene_Gb_24057	-184	AJA90773.1|DNA-directed RNA polymerase IV largest subunit [Ginkgo biloba]
Gb_34832	MYC2_1_peak_38018	Chr4:42850300-42850828	529	42850607	26	20.6567	8.95105	18.3065	Promoter (<=1kb)	gene_Gb_34832	-602	ADE77766.1|unknown [Picea sitchensis]
Gb_34832	MYC2_1_peak_38017	Chr4:42849598-42849980	383	42849773	12	8.38417	5.37129	6.40133	Promoter (1-2kb)	gene_Gb_34832	-1436	ADE77766.1|unknown [Picea sitchensis]
Gb_31167	MYC2_1_peak_38049	Chr4:47335167-47335512	346	47335332	17	9.89082	5.26364	7.85925	Promoter (1-2kb)	gene_Gb_31167	-1127	XP_031504402.1|uncharacterized protein LOC116266997 [Nymphaea colorata]
Gb_22106	MYC2_1_peak_38234	Chr4:67985439-67985771	333	67985528	14	10.1052	6.01287	8.07072	Promoter (1-2kb)	gene_Gb_22106	-1063	|
Gb_38820	MYC2_1_peak_38324	Chr4:84818664-84819066	403	84818864	44	49.3373	18.3129	46.3478	Promoter (<=1kb)	gene_Gb_38820	-942	|
Gb_17228	MYC2_1_peak_38414	Chr4:101258093-101258435	343	101258250	29	28.449	12.3953	25.9092	Promoter (1-2kb)	gene_Gb_17228	-1565	XP_024989591.1|protein NEDD1 [Cynara cardunculus var. scolymus]
Gb_05002	MYC2_1_peak_38449	Chr4:109178910-109179323	414	109179122	60	75.0176	25.2038	71.6412	Promoter (1-2kb)	gene_Gb_05002	-1552	QGP72867.1|DIV transcription factor 1, partial [Pinus pumila]
Gb_00706	MYC2_1_peak_38538	Chr4:124674365-124674830	466	124674548	41	45.3503	17.3534	42.4361	Promoter (<=1kb)	gene_Gb_00706	-595	ABK21568.1|unknown [Picea sitchensis]
Gb_36143	MYC2_1_peak_38625	Chr4:136845948-136846385	438	136846084	28	17.5462	6.86188	15.2718	Promoter (<=1kb)	gene_Gb_36143	-951	ADE77613.1|unknown [Picea sitchensis]
Gb_05666	MYC2_1_peak_38685	Chr4:147180466-147180828	363	147180613	28	24.0167	10.1991	21.5853	Promoter (1-2kb)	gene_Gb_05666	-1929	XP_006849900.1|chaperone protein dnaJ 10 [Amborella trichopoda]
Gb_27972	MYC2_1_peak_38731	Chr4:154838615-154839011	397	154838843	30	29.7886	12.8085	27.2205	Promoter (1-2kb)	gene_Gb_27972	-1274	ADE77623.1|unknown [Picea sitchensis]
Gb_18789	MYC2_1_peak_38836	Chr4:169734725-169735103	379	169734901	28	26.4126	11.5671	23.9246	Promoter (1-2kb)	gene_Gb_18789	-1777	KAA8550555.1|hypothetical protein F0562_002239 [Nyssa sinensis]
Gb_29947	MYC2_1_peak_38868	Chr4:171860096-171860534	439	171860288	27	25.8128	11.5689	23.3307	Promoter (1-2kb)	gene_Gb_29947	-1481	|
Gb_16384	MYC2_1_peak_38906	Chr4:174887578-174888118	541	174887802	15	10.6555	6.12294	8.59412	Promoter (1-2kb)	gene_Gb_16384	-1549	|
Gb_28890	MYC2_1_peak_38976	Chr4:187827691-187828060	370	187827860	24	15.0993	6.53942	12.893	Promoter (<=1kb)	gene_Gb_28890	-661	RVX23984.1|Retrovirus-related Pol polyprotein from transposon TNT 1-94 [Vitis vinifera]
Gb_03140	MYC2_1_peak_38990	Chr4:189053265-189070250	16986	189056218	13	9.38111	5.78447	7.36209	Promoter (<=1kb)	gene_Gb_03140	-159	XP_021618958.1|abscisic acid 8&apos;-hydroxylase 1-like [Manihot esculenta]
Gb_17531	MYC2_1_peak_39110	Chr4:207348739-207349157	419	207348815	9	4.82846	3.64464	3.01859	Promoter (<=1kb)	gene_Gb_17531	-199	KDP33058.1|hypothetical protein JCGZ_13644 [Jatropha curcas]
Gb_36166	MYC2_1_peak_39223	Chr4:224788123-224788440	318	224788266	26	24.5172	11.1558	22.0656	Promoter (<=1kb)	gene_Gb_36166	-428	XP_006854627.1|BEL1-like homeodomain protein 1 [Amborella trichopoda]
Gb_01114	MYC2_1_peak_39233	Chr4:226345742-226346380	639	226346380	10	3.75579	2.87735	2.03081	Promoter (1-2kb)	gene_Gb_01114	-1479	XP_020092039.1|glutamate receptor 3.5-like [Ananas comosus]
Gb_08876	MYC2_1_peak_39357	Chr4:236111968-236112559	592	236112289	131	178.732	40.716	174.575	Promoter (<=1kb)	gene_Gb_08876	-610	QID19987.1|acyl activating enzyme 9, partial [Taxus x media]
Gb_36286	MYC2_1_peak_39394	Chr4:243738976-243739435	460	243739158	14	10.4076	6.19765	8.35282	Promoter (1-2kb)	gene_Gb_36286	-1833	XP_020527451.1|nuclear pore complex protein NUP160 isoform X1 [Amborella trichopoda]
Gb_11265	MYC2_1_peak_39402	Chr4:244913039-244913456	418	244913230	51	60.5883	21.4852	57.3993	Promoter (1-2kb)	gene_Gb_11265	-1651	|
Gb_31160	MYC2_1_peak_39565	Chr4:269003695-269004034	340	269003810	18	14.0125	7.39478	11.8408	Promoter (1-2kb)	gene_Gb_31160	-1110	ABR16350.1|unknown [Picea sitchensis]
Gb_15151	MYC2_1_peak_39648	Chr4:279651555-279651891	337	279651717	17	13.6469	7.43718	11.4831	Promoter (<=1kb)	gene_Gb_15151	-678	|
Gb_06276	MYC2_1_peak_39652	Chr4:280474943-280475261	319	280475092	19	15.9252	8.26353	13.6925	Promoter (<=1kb)	gene_Gb_06276	-466	ABK24731.1|unknown [Picea sitchensis]
Gb_21936	MYC2_1_peak_39655	Chr4:281118573-281118906	334	281118703	24	17.3596	7.71136	15.0873	Promoter (<=1kb)	gene_Gb_21936	-276	|
Gb_39878	MYC2_1_peak_39680	Chr4:286926551-286926956	406	286926875	12	8.38417	5.37129	6.40133	Promoter (<=1kb)	gene_Gb_39878	-244	PIA47750.1|hypothetical protein AQUCO_01400388v1, partial [Aquilegia coerulea]
Gb_26202	MYC2_1_peak_39720	Chr4:292200562-292200899	338	292200690	12	7.84055	5.03518	5.88713	Promoter (1-2kb)	gene_Gb_26202	-1356	OVA14755.1|Aldehyde-lyase domain [Macleaya cordata]
Gb_28195	MYC2_1_peak_39732	Chr4:293026571-293026924	354	293026783	30	25.3206	10.2771	22.8573	Promoter (<=1kb)	gene_Gb_28195	-969	XP_031485576.1|plant-specific TFIIB-related protein PTF2 isoform X2 [Nymphaea colorata]
Gb_23772	MYC2_1_peak_39749	Chr4:296989845-296990755	911	296990613	7	3.93019	3.30541	2.17373	Promoter (<=1kb)	gene_Gb_23772	-876	EOY01333.1|S-locus lectin protein kinase family protein [Theobroma cacao]
Gb_17737	MYC2_1_peak_39842	Chr4:306451757-306452284	528	306452011	46	51.8447	18.8403	48.8019	Promoter (<=1kb)	gene_Gb_17737	-530	AHL44338.1|bHLH transcription factor [Taxus mairei]
Gb_40807	MYC2_1_peak_39893	Chr4:315247337-315247872	536	315247774	12	6.64373	4.30977	4.73835	Promoter (1-2kb)	gene_Gb_40807	-1471	|
Gb_32847	MYC2_1_peak_39906	Chr4:316297693-316298165	473	316297882	64	77.5838	24.5829	74.1825	Promoter (<=1kb)	gene_Gb_32847	-907	|
Gb_40199	MYC2_1_peak_39921	Chr4:318943076-318944065	990	318943753	10	6.48775	4.54494	4.59041	Promoter (<=1kb)	gene_Gb_40199	-110	ADM77344.1|histone H1-like protein, partial [Picea sitchensis]
Gb_40199	MYC2_1_peak_39922	Chr4:318944443-318945338	896	318944462	8	3.04007	2.63182	1.38216	Promoter (<=1kb)	gene_Gb_40199	-819	ADM77344.1|histone H1-like protein, partial [Picea sitchensis]
Gb_21053	MYC2_1_peak_40022	Chr4:338187443-338187770	328	338187545	9	5.59358	4.13177	3.73994	Promoter (<=1kb)	gene_Gb_21053	-409	ADE76076.1|unknown [Picea sitchensis]
Gb_00760	MYC2_1_peak_40077	Chr4:347742726-347743078	353	347742857	20	17.0965	8.67671	14.8317	Promoter (<=1kb)	gene_Gb_00760	-504	ABK24545.1|unknown [Picea sitchensis]
Gb_05436	MYC2_1_peak_40098	Chr4:351011087-351040722	29636	351016255	23	20.7273	9.91624	18.3642	Promoter (1-2kb)	gene_Gb_05436	-1702	|
Gb_21900	MYC2_1_peak_40210	Chr4:365573392-365573735	344	365573683	7	3.93019	3.30541	2.17373	Promoter (1-2kb)	gene_Gb_21900	-1206	XP_010267419.1|PREDICTED: heterogeneous nuclear ribonucleoprotein Q isoform X2 [Nelumbo nucifera]
Gb_00469	MYC2_1_peak_40232	Chr4:369470920-369471315	396	369471136	18	13.8036	7.27099	11.634	Promoter (1-2kb)	gene_Gb_00469	-1066	ABK22020.1|unknown [Picea sitchensis]
Gb_13515	MYC2_1_peak_40257	Chr4:373752717-373753166	450	373752797	7	3.70942	3.15954	1.98654	Promoter (<=1kb)	gene_Gb_13515	-627	|
Gb_00965	MYC2_1_peak_40311	Chr4:380125919-380126317	399	380126123	44	45.8177	16.3268	42.8996	Promoter (<=1kb)	gene_Gb_00965	-714	|
Gb_09419	MYC2_1_peak_40379	Chr4:390356621-390357030	410	390356782	36	38.1013	15.2875	35.3497	Promoter (<=1kb)	gene_Gb_09419	-667	ADE76070.1|unknown [Picea sitchensis]
Gb_09420	MYC2_1_peak_40382	Chr4:390852987-390853296	310	390853064	13	8.30227	5.12576	6.33669	Promoter (1-2kb)	gene_Gb_09420	-1547	|
Gb_35951	MYC2_1_peak_40391	Chr4:393543891-393544504	614	393544160	191	327.908	79.3299	323.38	Promoter (1-2kb)	gene_Gb_35951	-1121	|
Gb_17802	MYC2_1_peak_40409	Chr4:398206353-398206676	324	398206505	28	27.1235	11.9821	24.6125	Promoter (1-2kb)	gene_Gb_17802	-1840	ACN39915.1|unknown [Picea sitchensis]
Gb_41696	MYC2_1_peak_40557	Chr4:412060665-412061020	356	412060889	13	9.38111	5.78447	7.36209	Promoter (1-2kb)	gene_Gb_41696	-1880	KAA8523833.1|hypothetical protein F0562_010256 [Nyssa sinensis]
Gb_18729	MYC2_1_peak_40577	Chr4:413812849-413813355	507	413813085	23	20.7273	9.91624	18.3642	Promoter (<=1kb)	gene_Gb_18729	-589	|
Gb_11240	MYC2_1_peak_40613	Chr4:420140742-420143327	2586	420142840	12	7.39056	4.75964	5.4648	Promoter (1-2kb)	gene_Gb_11240	-1501	|
Gb_08393	MYC2_1_peak_40681	Chr4:429407382-429407704	323	429407564	13	9.10072	5.61201	7.10163	Promoter (1-2kb)	gene_Gb_08393	-1058	|
Gb_30685	MYC2_1_peak_40698	Chr4:432571526-432572338	813	432572072	178	259.4	52.344	255.019	Promoter (<=1kb)	gene_Gb_30685	-731	ABK24814.1|unknown [Picea sitchensis]
Gb_30763	MYC2_1_peak_40781	Chr4:444251534-444251955	422	444251745	10	6.48775	4.54494	4.59041	Promoter (1-2kb)	gene_Gb_30763	-1451	|
Gb_22084	MYC2_1_peak_40790	Chr4:445555653-445555994	342	445555783	22	18.3066	8.80173	16.0066	Promoter (1-2kb)	gene_Gb_22084	-1504	ABK25028.1|unknown [Picea sitchensis]
Gb_28957	MYC2_1_peak_40815	Chr4:449198000-449198619	620	449198246	232	363.617	68.1349	359.02	Promoter (<=1kb)	gene_Gb_28957	-755	|
Gb_24398	MYC2_1_peak_40819	Chr4:450084011-450084426	416	450084216	26	24.5172	11.1558	22.0656	Promoter (<=1kb)	gene_Gb_24398	-972	XP_002272844.1|PREDICTED: actin cytoskeleton-regulatory complex protein PAN1 [Vitis vinifera]
Gb_24400	MYC2_1_peak_40822	Chr4:450605303-450605790	488	450605542	62	78.3049	26.0301	74.8913	Promoter (<=1kb)	gene_Gb_24400	-327	|
Gb_21584	MYC2_1_peak_40900	Chr4:452838928-452839276	349	452839069	23	20.7273	9.91624	18.3642	Promoter (<=1kb)	gene_Gb_21584	-886	XP_031494321.1|ubiquitin-like-specific protease 1D [Nymphaea colorata]
Gb_33523	MYC2_1_peak_40978	Chr4:468484435-468484772	338	468484622	21	18.2878	9.08988	15.99	Promoter (<=1kb)	gene_Gb_33523	-351	XP_022137225.1|presenilin-like protein At2g29900 [Momordica charantia]
Gb_22706	MYC2_1_peak_40991	Chr4:471003991-471004304	314	471004196	15	9.34073	5.34605	7.33533	Promoter (1-2kb)	gene_Gb_22706	-1951	|
Gb_04937	MYC2_1_peak_41024	Chr4:475900200-475900687	488	475900374	37	37.5094	14.542	34.7765	Promoter (<=1kb)	gene_Gb_04937	-989	ABK21938.1|unknown [Picea sitchensis]
Gb_35664	MYC2_1_peak_41194	Chr4:488331887-488332271	385	488332066	32	31.5821	13.0975	28.9774	Promoter (1-2kb)	gene_Gb_35664	-1813	KAF3790255.1|Mitochondrial inner membrane protein [Nymphaea thermarum]
Gb_27025	MYC2_1_peak_41259	Chr4:490501547-490502180	634	490501742	8	4.40692	3.50279	2.6289	Promoter (1-2kb)	gene_Gb_27025	-1369	AHW42462.1|GA2ox12 [Pinus tabuliformis]
Gb_05399	MYC2_1_peak_41298	Chr4:495289573-495295775	6203	495292335	14	10.4076	6.19765	8.35282	Promoter (<=1kb)	gene_Gb_05399	-51	ABK24168.1|unknown [Picea sitchensis]
Gb_33953	MYC2_1_peak_41317	Chr4:499746142-499749763	3622	499746207	9	3.66776	2.92425	1.94586	Promoter (<=1kb)	gene_Gb_33953	-571	AQX17828.1|pinosylvin O-methyltransferase 2-4 [Pinus sylvestris]
Gb_31959	MYC2_1_peak_41342	Chr4:504822097-504822431	335	504822257	23	17.3222	7.95649	15.0507	Promoter (<=1kb)	gene_Gb_31959	-938	ABK25869.1|unknown [Picea sitchensis]
Gb_00464	MYC2_1_peak_41361	Chr4:508338323-508338736	414	508338571	24	19.5956	8.9491	17.2617	Promoter (1-2kb)	gene_Gb_00464	-1935	|
Gb_05371	MYC2_1_peak_41363	Chr4:508715899-508716210	312	508716076	12	7.35506	4.73803	5.42981	Promoter (1-2kb)	gene_Gb_05371	-2000	|
Gb_12886	MYC2_1_peak_41408	Chr4:512778419-512778932	514	512778570	11	5.82891	3.97825	3.96483	Promoter (1-2kb)	gene_Gb_12886	-1319	ABK26127.1|unknown [Picea sitchensis]
Gb_39548	MYC2_1_peak_41698	Chr4:546068099-546068537	439	546068348	37	38.7182	15.2326	35.9586	Promoter (1-2kb)	gene_Gb_39548	-1550	ABK22527.1|unknown [Picea sitchensis]
Gb_28812	MYC2_1_peak_41702	Chr4:547277000-547277331	332	547277153	14	10.2046	6.07352	8.16559	Promoter (<=1kb)	gene_Gb_28812	-730	|
Gb_17744	MYC2_1_peak_41818	Chr4:550729300-550729673	374	550729620	10	5.93988	4.19975	4.07197	Promoter (<=1kb)	gene_Gb_17744	-505	|
Gb_06897	MYC2_1_peak_41976	Chr4:572789998-572790321	324	572790117	20	15.9831	8.01771	13.749	Promoter (1-2kb)	gene_Gb_06897	-1690	|
Gb_13819	MYC2_1_peak_41988	Chr4:574991867-574992532	666	574992279	133	208.494	55.3657	204.239	Promoter (<=1kb)	gene_Gb_13819	-564	ABR17783.1|unknown [Picea sitchensis]
Gb_31816	MYC2_1_peak_42325	Chr4:615566659-615567324	666	615567069	132	206.519	54.9525	202.27	Promoter (1-2kb)	gene_Gb_31816	-1768	|
Gb_35813	MYC2_1_peak_42332	Chr4:616255893-616256202	310	616256054	17	10.649	5.68318	8.58997	Promoter (<=1kb)	gene_Gb_35813	-177	XP_011623220.1|probable cadmium/zinc-transporting ATPase HMA1, chloroplastic isoform X2 [Amborella trichopoda]
Gb_35822	MYC2_1_peak_42337	Chr4:617461905-617462251	347	617462064	18	13.8036	7.27099	11.634	Promoter (<=1kb)	gene_Gb_35822	-107	|
Gb_32566	MYC2_1_peak_42388	Chr4:624012057-624012687	631	624012267	9	5.59358	4.13177	3.73994	Promoter (1-2kb)	gene_Gb_32566	-1669	XP_010272325.1|PREDICTED: probable N-acetyltransferase HLS1, partial [Nelumbo nucifera]
Gb_32574	MYC2_1_peak_42390	Chr4:624016125-624016803	679	624016440	37	37.5094	14.542	34.7765	Promoter (<=1kb)	gene_Gb_32574	-752	|
Gb_32576	MYC2_1_peak_42403	Chr4:624169138-624171007	1870	624170284	8	4.73973	3.71859	2.93191	Promoter (1-2kb)	gene_Gb_32576	-1144	|
Gb_04476	MYC2_1_peak_42522	Chr4:646948260-646948672	413	646948431	49	49.0939	16.0389	46.1064	Promoter (1-2kb)	gene_Gb_04476	-1215	|
Gb_20936	MYC2_1_peak_42564	Chr4:651915323-651921601	6279	651917150	60	75.0176	25.2038	71.6412	Promoter (<=1kb)	gene_Gb_20936	-275	|
[truncated: 505 more rows]

## Sheet: DAP-seq replicate 2
transcriptid	MYC2_2_peakname	MYC2_2_chr:start-end	MYC2_2_length	MYC2_2_abs_summit	MYC2_2_pileup	MYC2_2_-log10(pvalue)	MYC2_2_fold_enrichment	MYC2_2_-log10(qvalue)	annotation	geneid	distanceToTSS	description
[truncated: 1,204 more rows]
