# Supplementary material for: The transcription factor MYC2 positively regulates terpene trilactone biosynthesis through activating GbGGPPS expression in Ginkgo biloba
Source: Hortic Res. 2024 Aug 9;11(10):uhae228. doi: 10.1093/hr/uhae228 (PMC11480656; doi:10.1093/hr/uhae228)
Supplement: Web_Material_uhae228 [file web_material_uhae228.zip › Table S5.xlsx]

## Sheet: Table S5
Table S5. CYP genes identified as involved in terpene trilactones biosynthesis (Forman et al., Nature Communications, 13, 5143)

## Sheet: Sheet1
Table S5 CYP genes identified as involved in terpene trilactones biosynthesis (Forman et al., Nature Communications, 13, 5143)
Gene Name	Gene ID	Promoter sequence
CYP7005C1	>Gb_04667	taaaagaataaggaaagacattctaaaggtccagcctcttgatttctttatatatgcata tcctctagctattatagatgttattttttactttgaatctatatatagaatcttttaatt tagaaaacgaaatcatgattgcatgatagagttccatgagttgtagatagacactttgga acctacaagctatagattgactatgaggactgtagttaataggaagagagattaattctt gttgtttttataatagggactagagccttgggattgactcaaatttaaaatgcttgaaat aatgtattgctagagaagctttatgcaacacagttatcatagttaaaagaaataggataa atgtataatgaactcatgctaaaggtgtaataa…
CYP7005C2	>Gb_04668	attagatattatatataaaatataaaaggggtgtaaataattattatattatattttgta taaaattatatattgtataaaagaggcttaaaaaatcacattaggtacaaaatagggcat gaaaaaatataatgaagtttttgtataggggtataatttattaggtctatcaagtacatg ttttaagattttataactaagtgacccctaaggggctcttccacctctctaactaaggat ttatagaaattgacttgtttattgcttctcatggttaatatgatgaatttgttggttaga gaaatctccacttttggagttaaaataactcttcattttagactagacttacacttaaat gatttgatttttttattattcttgttaacttat…
CYP7005C3	>Gb_04669	ttaagtgatgtattttcttttaactaggttattgttaagcatggcatatgactaaacttg aactattataaataatctagcatttgaggaatgaagctatctttactattgcatatgtta actttgatgttccctctcatgctcattcattttttgtggtatcttgaaatcatcacttca agacaaagtcaaagcccatgtgcttgaggtagacatcctaaaggatatgatcaagttaat aacaatgttcttttaagactctcaatatattatgatataattttcttataatataaaaag tatcatttcaacacaaaaaaataaaaaatctttagtgaaaacttaatgtctaattattgt agttttatcttaatgtttgatccctttctttgt…
CYP867K1	>Gb_08045	gtgatcgattccaagggggtaatctagtcttacttcgttttgcaattatctttgtaggag aaattcaactattaaaagaaaatcaaaagagaaatagcaagtacggactgattaaatacc tcagtgctgaaatgcgcacgatatcagtcggatggcgctgaaatgcgctctatattagag cgatggcgctaaaatgtgtgcgacaatgtgcgttgatacttacaatgcaaaaatgcactg cgcgttcaggcgttgtcctctatgttgcaccgaaatacacgttgtgatgcgcggctgcct gtgtatcttctgtgaagctaaaaatcttgtctagaaactcgtgctgccagctcgaatcct gaagcacgtccttcacacgcccagttgtccctg…
CYP720B31	>Gb_08057	tgtttatgtgtataatatgaatgtgtaatcgatgcataataacatatggttatatttggt taatggtatgcacaaagggccatatgatagggtaacatgatgtaatgggttacataaatg gataacgataggaatgggtggtaaatgatgtataagatgaggagcatatgatatgaataa atgtgagtgcaaatgagttacaagaaatagttaatgaggtataaatcttaatgagtgtga agtaataattgacatattcatataaatggggagtataaatttatggttgtaaaaagggtg aaaatagttaacaatatgatttcattatgatatgcataaaatacacgacaataaaaagta tcataagcaggtagaaattttgacattaaggca…
