# Supplementary material for: The transcription factor MYC2 positively regulates terpene trilactone biosynthesis through activating GbGGPPS expression in Ginkgo biloba
Source: Hortic Res. 2024 Aug 9;11(10):uhae228. doi: 10.1093/hr/uhae228 (PMC11480656; doi:10.1093/hr/uhae228)
Supplement: Web_Material_uhae228 [file web_material_uhae228.zip › Table S6.xlsx]

## Sheet: Table S6
Table S6. The FPKM values for up-regulated structural genes involved in TTL synthesis and transcription factors by MYC2 in RNA-seq.

## Sheet: CK vs. M4
Table S6 The FPKM values for up-regulated structural genes involved in TTL synthesis and transcription factors by GbMYC2_4
ID	Gene name	CK-1	CK-2	CK-3	M4-1	M4-2	M4-3
Gb_27806	CYP736C8-2	10.7599	12.4751	10.9362	31.3246	26.2015	37.5767
Gb_27512	CYP76C2	1.41314	1.13962	3.75223	8.3989	7.39341	12.2535
Gb_39990	CYP73A16	2.71317	2.60728	2.91913	4.53365	5.45559	7.39467
NewGene_4352	CYP736A12	1.70745	1.67732	1.98189	5.38085	5.51333	8.07329
Gb_10753	CYP450 716	4.43538	4.75926	5.40133	10.5538	11.0792	12.1559
Gb_12030	CYP76AA73-1	1.27845	1.66707	1.41908	4.10993	3.55491	4.35301
Gb_05603	CYP76AA73-2	2.03824	4.45773	2.95709	8.65129	6.92955	7.11465
Gb_04557	CYP701A59	3.03005	3.60961	5.8605	9.24297	8.97645	9.85921
Gb_26346	CYP78A1	0.59181	1.10528	0.304238	1.72688	5.376	6.86603
Gb_19218	CYP74A74	3.55375	6.92429	5.58521	8.42418	13.5885	18.0269
Gb_23552	ZAT9	0.228008	0.2222	0.060902	0.661116	0.660686	0.686053
Gb_11937	WRI1	1.51557	1.45185	0.534257	2.47011	3.09509	4.90205
Gb_32995	ERF16	2.94737	3.57631	5.91852	8.08271	8.7778	10.7724
Gb_41020	ERF35	5.23875	5.44566	11.4424	13.0238	21.6442	23.7421
Gb_37188	ERF60	2.60721	2.18491	1.93992	4.07721	4.53942	4.42163
Gb_39110	MADS7	2.76923	3.14687	1.71827	5.03926	7.27503	7.67774
NewGene_66	MADS17	2.81842	2.22851	1.99583	4.37092	6.10105	5.83665
NewGene_3233	MYB1	4.51508	5.44082	5.41222	11.0778	21.5117	20.2925
Gb_01889	MYB42	0.518544	0.535995	0.253541	1.57509	1.1769	1.34943
Gb_23244	MYB6	0.540307	0.644738	0.723939	2.41408	4.25433	7.06071
NewGene_2963	MYB78	1.56917	1.47093	2.92888	5.15541	3.37873	4.64734
Gb_02849	NAC3	4.93424	6.11914	4.43703	37.4507	26.6135	22.4449
Gb_11856	RAP2-12	0.497584	0.496203	0.455601	2.32208	2.18122	1.70189
Gb_34882	RAX3-like	4.82904	5.99364	6.55022	14.6359	11.8998	16.7131
									2ge

## Sheet: CK vs. M5
Table S6 The FPKM values for up-regulated structural genes involved in TTL synthesis and transcription factors by GbMYC2_5
ID	Gene name	CK-1	CK-2	CK-3	M5-1	M5-2	M5-3
Gb_25247	CYP734A1	9.34816	10.2781	11.7589	28.0804	29.4175	27.1885
Gb_13999	CYP736C8-2	0	0.022357	0	1.28404	0.908378	1.61465
Gb_39990	CYP73A16-1	2.57187	1.61299	1.24465	6.41561	5.70298	5.71908
Gb_23185	CYP73A16-2	130.893	180.328	176.329	393.191	436.463	371.872
Gb_08355	CYP74A74	4.05476	4.36127	2.90805	12.0082	9.67631	9.99161
Gb_09401	CYP76T24-1	0.80635	1.21982	1.30411	7.89605	5.7281	3.61279
Gb_09402	CYP76T24-2	0.272093	0.456956	0.073995	2.89468	2.02595	0.98668
Gb_11069	CYP76Z4	1.07101	1.78767	1.78044	4.68677	6.2654	3.39712
NewGene_3626	CYP867F23-1	0	0	0	8.64852	8.0791	6.07794
NewGene_3971	CYP867F23-2	20.0773	22.0319	23.1041	57.4738	63.9223	49.3727
Gb_17157	CYP86A149	9.46032	17.1518	10.0386	39.8527	29.6553	20.2196
Gb_12799	CYP86B1-1	0.912181	0.760128	0.98948	1.9191	2.54573	1.70608
Gb_27408	CYP86B1-2	0.670766	0.768483	0.432821	2.0115	2.22373	2.15073
Gb_13780	HMGR1	12.8357	12.0427	13.9354	34.1893	32.8544	31.8921
Gb_31214	PMK	1.82045	2.51543	2.61063	6.24649	4.72926	4.88542
Gb_33246	GGPS1	0	0.120585	0	6.12017	4.73969	2.61091
Gb_32265	bHLH1	6.97252	7.61675	8.05987	19.6737	23.7184	18.0938
NewGene_1191	bHLH55	0.181272	0.351958	0	1.06612	0.680811	1.04502
Gb_07087	bZIP2	0.999829	0.743149	0.505069	2.19505	1.81979	1.67573
Gb_00618	bZIP19	26.4717	30.3127	35.7735	100.239	102.291	75.372
Gb_24798	bZIP20	1.81699	1.84816	2.46141	5.07319	4.52178	4.23065
Gb_18454	ERF60	2.13387	3.53294	2.2048	9.51588	8.19203	7.40759
Gb_02790	ERF87	27.9634	27.5389	34.3039	67.3089	74.3551	70.4295
NewGene_3233	MYB1	2.08925	3.84283	2.56053	6.31393	5.37255	6.64027
Gb_34086	MYB10	0.929623	1.38492	1.99062	7.3068	9.79176	6.70937
Gb_22559	MYB11	3.95048	6.20564	4.24609	12.4185	10.8489	10.4879
Gb_13117	MYB24	0.775553	1.08905	0.291543	3.42109	2.38686	1.44887
Gb_40628	MYB26	3.99118	4.90135	6.51441	11.794	15.7081	9.8369
Gb_39081	MYB32	6.63353	5.24646	8.89782	17.6278	20.8528	16.465
Gb_19333	MYB39	4.2388	3.75935	4.63825	8.13896	10.9097	8.1185
Gb_11232	MYB4	2.48646	3.84309	2.07867	6.94322	6.05154	5.26846
Gb_22883	MYB5	3.04908	3.11205	2.88177	5.2513	7.27637	4.95458
NewGene_4417	MYB41	18.5694	20.079	26.9659	67.3989	84.9671	69.4666
NewGene_672	MYB54	1.22542	1.7423	2.03738	9.17228	11.2113	6.9603
Gb_35309	NAC56	1.44733	1.85782	1.95776	4.11573	3.98459	3.16867
Gb_27262	PHL3	3.32288	2.35268	1.88064	5.49927	6.93478	5.49909
Gb_34882	RAX3	4.06502	5.25508	2.44906	18.3573	13.4456	13.7658

## Sheet: promoter sequences
Table S6 The promoter sequences of candidate structural genes and transcription factors
Gene name	ID	Promoter sequence
CYP736C8-1	Gb_27806	>Gb_27806 catcaggaagtatcggtgttatgtaaatgattcttcccaaattttaatctacttgaagta cctcctttgtcactaagagaatccgtaagagggtgttcaaagttaagctccactttagtt atttatttcttctcaattttttcctctaaactattatagtctaataacatatttatttag tccttgcctttttcttccccttttcacctcttcatatcatcttttagttaatagaaataa aattaaaagaaatgtcaaccctttatgtaatatgtaaacacccattatagataccattct actttttttatattgcatgttgtgcccctaaaccattatgaatggttatggttaattata attacttaattttattagtcaag…
CYP76AA73-2	Gb_05603	>Gb_22883 tgagctaaaccagatgctaaaattgatggaggaggttcatccattctcttagaggctatt ccaactctgcaaacaagattttagcaaagaaaaatgaagttataaacctcataactttgc atgtctctcttggccgctggaaggttttggacttttggtttcttctacaactgaaatagg gtaaacaaagggcttgaatgaggtcaccctacaacccacaactcgtacaaccagtgtctt aggccacaatcttctctacaagcttaaaaatggctctagggttttgaactgcaaaatggc aaactggagtttgcaccaatgtcgcccctcacctcgcagttgaacctgctctgataccaa ctgatatgggtatggaaggggaa…
CYP701A59	Gb_04557	>Gb_09401 taattttttgcctgttggaattcctcttccaaaaagctaccaaggagacttttggcattc tggatatccaaatagttgattcatgatttgagttttggatggattgtggagataatttta atcttactacagtccaaaatttggcttctaaaattgttttatcactaacttatggataaa acattattttatataatttgcctttttaagggggtaaattgaatatttttttttagctaa attttggtgaccatgggaatataggtttcaataacctccaatccaaattttatcttattt aaattctgtacgaccaagttatattcaaattatagttgatagtttttgtcaatttgctta ttattcaacaaatgcctttgttc…
CYP78A1	Gb_26346	>Gb_13999 tgtttgtttaggattcatctttttttttttttttgcatgcgtagtttatcataagaaagg ccaccaaacaccatgtattattgtcaaatcttatagcccatatatatgacctgaaagaca tccatagattaaacattgccttaaatgatgaggaaaaaattgtactacaagaatattttt aagaatacttgaaattgagtctaatataccatataatattttgattattgtccaatatnn nnnnnnnnnnnnnnnnnnnnnnnnnnnnnnnnnnnnnnnnnnnnnnnnnnnnnnnnnnnn nnnnnnnnnnnnnnnnnnnnnnnnnnnnnnnnnnnnnnnnnnnnnnnnnnnnnnnnnnnn nnnnnnnnnnnnnnnnnnnnnnn…
NAC3	Gb_02849	>Gb_22559 gataataaaaattaaatgatcctatagtgtctgtgatcataagataatataatcatgttg taatttatatatccttgaatgcatatacggatttgttttccaaaaacaagttatttgtta tcacatagaaacaacttgcttacataatcatatatccctaacaagatatatgtaaccatt gagctctattcatggatttcttttagtttcattatgtgtagactgcataaagaaatatcc ctcttattaattaataaatgcacactagagagttaggaaaatatgcatataactttttat agtatcatgtgaatatttccacatgtaagtagaagatagtatgaattcattatctaagat atacctagaataacatatacaca…
CYP736C8-2	Gb_13999	>Gb_34086 cataatattaatcatttttttaatacatcgctgattaaatatcactaaatatgtgacata cacacacacatgtcacatatttggtgacatttaattagacatttgccctttaatttttgt atacgtgttgtaacactttattttccacttggtatcattcataagattatttggggggag ttcttttaagtttgtaacatattttgtatcacattataacaaattgtataccatataatg gtatattttatagcactattcttacaacattgttgtttaaagtgggtatggcaaataggt ccatttttgcaagaccaattttacattataaatttattaccaatgtgccccatttaatac ttaaatataatagtgtttctaaa…
CYP76T24-1	Gb_09401	>Gb_02790 gtgatagaattgtaagattgttgtagggagtattaagttttacacaaacatagaaataac aacaagaaggcttcaacaaggattattgttagcatttgacaacaaggcatgaagggaggg tccttggaatgtaactatcgagacatcaatatgggtctttgcaacacaagcatcaatgca ttaacaaaggttactatgaagtcaactagtttgaatggagattagtatatgtaaaaatca cataaatttgaaaggtgtttcccacttctaaaaacattataatattttataagcaataag gaggggggtgaggtgagtagataaccctatctccgacacacaacatcatcaacacttagc atagggaagatgttacataaata…
PMK	Gb_31214	>Gb_26346 acataattttttaataaagaatacttctaacccctttttagcccctttatacaagtagga aattttgtatattttcttaataattaatatccctcttttatgcacaaatggttttttaca aatatcttcaatgactccctcaagaaaataagatataaaaattttcctaaaaccaaatag tatagataagattagaatagggttacaacttctattccatctcgtttgatctcttgataa gaacaataaataaatttataatttaaatccacctatgtattattagtgtgtagatatatg ttaaagcaatataaagtatatgacttgagacatatgaattggcttacaccatcaatacta atagaatatatgagtatatagtt…
bZIP20	Gb_24798	>Gb_39081 aaatgtctaaagcggatgtgtagttaacatgactctatgcactttattcatttaatgtaa cgatattaattttcctgcactcttgcttaagactttctcttcaagtataatatacgtaaa catttaatgtatgttgaccaatgatcatctatattaattaaataactaagtacttgatca ctataagaatgataagaattaaagtatagtattttatgaagtacaacacttttcgtacaa tacaaaaaagtgtatgtgataagaatgatgagtataatgtttgatgattttaacaatgac acaaccaaaacatgccacttaaaaagaaaatgggatctttgaaacctagatgttaaaggt cagaccccgaattaacacattat…
ERF87	Gb_02790	>Gb_24798 actcatggcaagattgcactcatcggcacatttgtaggccaccctcatgcctagggttgg tcatgaccaagacaaaacccacaaagaaaaatgtacactagattaaaggtacgtatataa tattgtatctttgttactcaaacaaatacacttgttaagccaagcgggctaactgtagcg cgcacaaggacggagttacagttgtttgaagaccaaagagaaagttaaaccaattatttt gtccaaacgccaagtccatccgttcatctccgccaaaatagcagatgtttaggtatatgt ccaaaagcttggagacaaaaccggacgggcacgtggaatttctgtgagtttctatttccg cgtcccatgctgttgcgactcgc…
MYB10	Gb_34086	>Gb_05603 attggataaatcctatagcttaagttttgtgagaattctgatagattcagtcactcttgc taaatgctcacatccattcaactcgatcgtttctaagaatggcagcgatgaagagttggg gagtttctctaacaatatcgacttattgaggttcaaaaacttcatattcataagatattt gatctgttgcataagtaatttagatttattcttaattaatggccgttggcaaaaaaaacg tttacactgtagacaaagtctaattcaaaaatttagaattacttttgcttgcagtttttc atcctagacttgcttaatttgaccttcggtcaactcgagcataaccatatcattcatttt cagctctggaggtaaacattcca…
MYB11	Gb_22559	>Gb_35309 gttatttttctgctgatggacatcttagatttgtatatctgcaccgagtgatgttctttt ttccctttttttttccggttgatgggcattattaaaaattctaaacctccattttctgat ggacgcattttgacttcaacttaggtagtattctactgtggatgcatttgactttgcttg gggtgctatgctacctacgcaaaagtcaattctacctgtaattttcgaaatgagaaaggt aattaaagaaccagcaataatgaaatgggcagctttcattatagcagcttctaacaacgc atggattgaatccataaccaaacacaagcatggaccaaacccacaaccgagccgagagcc gaatagttttcatacagaatggc…
MYB32	Gb_39081	>Gb_35309 gttatttttctgctgatggacatcttagatttgtatatctgcaccgagtgatgttctttt ttccctttttttttccggttgatgggcattattaaaaattctaaacctccattttctgat ggacgcattttgacttcaacttaggtagtattctactgtggatgcatttgactttgcttg gggtgctatgctacctacgcaaaagtcaattctacctgtaattttcgaaatgagaaaggt aattaaagaaccagcaataatgaaatgggcagctttcattatagcagcttctaacaacgc atggattgaatccataaccaaacacaagcatggaccaaacccacaaccgagccgagagcc gaatagttttcatacagaatggc…
MYB5	Gb_22883	>Gb_04557 attctcttactaaaatcattgttcacatttaattcgtcattgcatattatagtaagcaaa acatataattttaatctacccctacaactatactcatatatcgtactcattattttcctc ccttcaagcaaacatacgtccacccttactataacgtcttgcatgtcaaaattgtttctt atcgtactcatcttaaatgtgatttctatttgacaacgattcaattattgtatgaaattt aattctttttctttcaaaagtgcttaatatttatcattattatcattatatgcaaaccat ttatttgattatattcataatatattaaaaatcttaaaatcttttttacatattcaaaac ccatctcctcctcgctgccacca…
NAC56	Gb_35309	>Gb_31214 tccgctcaatactacattggcacgtgttttgtaaacgtctcggccatcgaccaaacctga gatcaaacatcaaaccatttgatatatatacatatgaactcgaaggtcaaattgttaaaa atacagtggctgattgattatgattatggaagcgaggggagtgagtgcagtcatttggag aaacccaactcaattacatgctaaaaccagctctctgcataagtatacttagggcaaaac ttggtaaggatgactcccacatgaataagaatgtatccttgaattccattcatccggtga attgatgagttatgcaacgtctgctagatctggtgcactgtactacgagtttgggttcat tgatggacccgtggtctcaactg…
